# Supplementary material for: Paleopolyploidies and Genomic Fractionation in Major Eudicot Clades
Source: Front Plant Sci. 2022 May 31;13:883140. doi: 10.3389/fpls.2022.883140 (PMC9194900; doi:10.3389/fpls.2022.883140)
Supplement: Supplementary file 3 [file Data_Sheet_3.xlsx]

## Sheet: Supplementary Table 5
Supplementary Table 5. Tree topology in A. coerulea, P. somniferum, N. nucifera and V. viniferagenes using the Maximum Likelihood approach.
Group number	The parenthesis tree of genes
1	((Nnu2G798:0.14925565,(Vvi13G337:0.27418138,Vvi8G775:0.22883687)0.7100:0.06125878)0.8590:0.07977417,(Nnu2G2574:0.19339742,Vvi6G499:0.23474460)1.0000:0.51840067,(Aco1G1634:0.24458391,(Aco2G3269:0.31637206,((Pso9G3204:0.13389826,Pso7G2667:0.14344834)1.0000:0.19416144,Pso9G230:0.24740133)0.3680:0.06574432)0.3460:0.05991120)0.5230:0.05367804);
2	(((Nnu2G1005:0.10135172,Nnu2G2767:0.09383466)1.0000:0.07706361,Vvi8G893:0.19709274)0.6300:0.03338775,Vvi6G623:0.18359287,(Aco2G1343:0.16156624,((Aco1G6356:0.19185897,(Pso9G3557:0.01418461,Pso11G2316:0.01193047)1.0000:0.19896281)0.8430:0.05612084,Pso9G2529:0.21172626)0.4940:0.03462578)0.6460:0.03997740);
3	(((Nnu4G721:0.19833911,Aco3G4397:0.25167348)0.8540:0.10850283,Vvi1G749:0.21865050)1.0000:0.84582942,(Pso7G1791:0.01347304,Pso10G155:0.01059218)1.0000:0.13970842,((Aco3G1658:0.20964066,Vvi14G1388:0.19376818)0.2230:0.02960184,(Pso4G2123:0.01263025,Pso5G1788:0.00229770)1.0000:0.16191582)0.5900:0.06956199);
4	(Nnu4G761:0.20296207,(Aco3G4487:0.19558687,(Pso7G1827:0.00920115,Pso10G184:0.01015158)1.0000:0.18048582)0.8320:0.09414186,((Vvi1G780:0.26491851,Pso4G2102:0.22048390)0.7360:0.07341092,Aco3G1594:0.23343039)1.0000:0.40749836);
5	(Nnu5G2109:0.12934646,(Aco6G1544:0.13013529,Pso3G2186:0.17250573)0.6530:0.03491456,((Vvi3G533:0.17187785,Aco5G2948:0.22531885)0.2910:0.02420513,(Pso6G2869:0.09132819,Pso1G1970:0.10240826)1.0000:0.16678559)0.6190:0.03810228);
6	((Nnu5G2905:0.12722195,Vvi3G612:0.18882265)0.4960:0.06527946,(Aco5G2035:0.21015260,(Pso3G1957:0.00897111,Pso2G93:0.01120274)1.0000:0.26701338)0.4550:0.06198838,(Aco6G4498:0.15233176,(Pso6G2697:0.06310099,Pso1G1784:0.00000000)1.0000:0.20874325)0.1790:0.03286649);
7	(Nnu1G1898:0.14263669,Vvi7G57:0.15688477,(((Vvi5G551:0.27801495,Pso3G2800:0.17804330)0.7920:0.05904979,Aco2G5002:0.23959459)0.7350:0.06609738,(Aco5G727:0.15796852,(Pso2G3888:0.01007982,Pso10G1806:0.00229361)1.0000:0.17673854)0.6520:0.06148526)0.3290:0.03206042);
8	(Nnu4G322:0.19115822,Aco3G2772:0.31100671,((((Vvi14G1199:0.19295877,(Pso4G2286:0.00576470,Pso5G720:0.01144314)1.0000:0.28305357)0.6240:0.04952952,Vvi1G1175:0.17453981)1.0000:0.19680632,Pso8G2238:0.25946952)0.9370:0.08541136,Aco5G5331:0.18328053)0.9580:0.05678387);
9	((Nnu2G3162:0.12088584,Aco2G1735:0.14578749)0.8440:0.03165940,(Aco1G6652:0.18924025,(Pso9G949:0.01508848,Pso11G340:0.00961611)1.0000:0.21206705)0.9900:0.05136277,(Vvi8G981:0.27883547,(Vvi6G1232:0.11110224,Pso9G2891:0.24017651)0.4750:0.03466152)0.5900:0.02129362);
10	(Nnu1G1813:0.22669350,Aco5G821:0.33390858,(Aco2G4893:0.38232991,((Vvi5G496:0.47641761,(Pso2G3934:0.00927215,Pso10G1282:0.01306873)1.0000:0.42094082)0.9700:0.07981017,Pso2G486:0.29609782)0.7710:0.05238700)0.8480:0.04457819);
11	(Nnu1G1855:0.27303199,(Aco5G769:0.17075978,Pso2G511:0.28544108)0.6570:0.03880571,(((Vvi7G81:0.20024716,Vvi5G528:0.19133951)0.9120:0.09878211,(Pso2G3914:0.01930498,Pso10G1218:0.05213047)1.0000:0.41259656)0.9350:0.10889893,Aco2G4942:0.20314391)0.4170:0.04048385);
12	(Nnu3G2296:0.12349096,Vvi2G160:0.13806731,(((Aco7G127:0.17935163,Aco5G6824:0.11351113)0.8000:0.06046879,(Pso3G3518:0.01617686,Pso7G2826:0.00569982)1.0000:0.19150358)0.8480:0.06357184,Pso11G2673:0.18179177)0.8340:0.06279792);
13	(Nnu6G2000:0.05416213,Vvi6G1275:0.08080201,(Vvi8G921:0.06652523,(Aco2G1577:0.09552187,((Aco1G6540:0.08717650,(Pso9G2842:0.07948421,Pso11G2029:0.00000000)1.0000:0.09428473)0.5160:0.02997854,Pso9G2612:0.09839560)0.4180:0.02044216)0.2130:0.00629749)0.5300:0.02322255);
14	(Nnu1G1919:0.11270441,Aco2G5011:0.14975227,(Vvi14G491:0.16583949,(((Vvi5G561:0.14845260,Pso10G1795:0.24074175)0.9300:0.06969337,Aco5G699:0.20675117)0.9980:0.07763762,(Pso3G2806:0.09449174,Pso2G540:0.21590506)0.9550:0.05792906)0.3710:0.03120930)0.3870:0.02666583);
15	(((Vvi7G1082:0.32120441,Vvi3G432:0.22779997)0.8330:0.05184867,((Pso2G18:0.41482170,Nnu5G2769:0.14067810)0.7410:0.07420385,Vvi18G781:0.22216946)1.0000:0.33995524)0.5190:0.06991111,(Pso6G3035:0.03552154,Pso1G2291:0.02717817)1.0000:0.31810652,(Aco6G2190:0.31176498,Aco5G2224:0.31866980)0.1340:0.01876326);
16	(((Nnu2G2995:0.04909699,Nnu6G2252:0.06287339)1.0000:0.08985162,Vvi8G1051:0.24486216)0.7020:0.05171929,Aco1G1796:0.18009998,((Aco2G2668:0.56598268,(Pso9G1049:0.02375381,Pso11G276:0.04614086)1.0000:0.29910675)0.9700:0.13241025,(Pso9G3142:0.01520426,Pso7G2598:0.00878927)1.0000:0.23793779)0.2780:0.02324332);
17	((Nnu2G2987:0.06214113,Nnu6G2262:0.07735279)1.0000:0.08466871,Vvi13G614:0.21188286,(Vvi8G1063:0.12328835,(Aco2G2642:0.17869202,(Aco1G1808:0.24221479,((Pso9G1045:0.02322595,Pso11G279:0.02319840)1.0000:0.24558826,(Pso9G3136:0.00890396,Pso7G2589:0.00802477)1.0000:0.17084954)0.9940:0.07384281)0.9190:0.06846111)0.9980:0.08487462)0.4630:0.03394715);
18	(((Nnu2G2984:0.05373952,Nnu6G2265:0.06285223)1.0000:0.04027594,Vvi8G1064:0.09924056)0.7470:0.02347367,Vvi13G611:0.12564425,((Aco1G1823:0.10655837,(Pso9G3134:0.01390050,Pso7G2587:0.01164132)1.0000:0.10739368)0.5560:0.02836513,(Aco2G2631:0.11479701,(Pso9G1011:0.02181952,Pso11G299:0.02583296)1.0000:0.11370455)0.3580:0.02271206)0.6460:0.02084462);
19	(Nnu6G2384:0.12997713,Vvi8G1124:0.22976314,(Aco2G2965:0.22691243,((Aco1G2009:0.24577043,Pso9G2894:0.62959077)0.9650:0.10239933,(Pso9G1320:0.01985198,Pso7G2511:0.01919121)1.0000:0.22638287)0.7320:0.06162827)0.7550:0.04232386);
20	(((Nnu1G3291:0.13452586,Nnu1G5017:0.12789570)0.9470:0.03982094,(Vvi19G179:0.27269921,Vvi12G267:0.17488590)0.9190:0.04709444)0.9950:0.05231674,((Aco4G1210:0.19417734,(Pso2G2496:0.01227056,Pso10G1025:0.01046875)1.0000:0.13733672)0.9420:0.05568122,Aco1G3909:0.12619888)0.4830:0.02530392,(Pso6G1068:0.14041736,Pso1G3276:0.11124548)1.0000:0.11062334);
21	(((Nnu1G3255:0.06420608,Nnu1G5037:0.07596843)0.9970:0.05290293,((Aco4G1240:0.14259051,Pso2G2499:0.13357510)0.8540:0.04115083,(Aco1G3944:0.11431997,(Pso6G1088:0.02582037,Pso1G3212:0.00478227)1.0000:0.13952830)0.6810:0.03012668)0.3820:0.01917649)0.6490:0.03205489,Vvi12G270:0.15355169,Vvi19G191:0.15034452);
22	(Aco4G1303:0.28238232,(((Nnu1G3228:0.20624274,Nnu1G5060:0.21742706)1.0000:0.22068589,(Aco1G3991:0.30918610,(Pso6G1113:0.02079185,Pso1G3194:0.00748394)1.0000:0.33870973)0.9300:0.12093500)0.8010:0.12121066,(Pso2G2506:0.00464036,Pso10G1051:0.02121895)1.0000:0.31795520)0.6160:0.11573288,Vvi12G283:0.41752027);
23	((Nnu1G3213:0.09231321,Nnu1G5078:0.10336499)1.0000:0.11985684,Vvi12G290:0.25617070,((Aco4G1355:0.22268170,(Pso2G2511:0.04198735,Pso10G1055:0.02712860)1.0000:0.38926647)0.6240:0.06948863,(Aco1G4025:0.19361984,(Pso6G1128:0.01053962,Pso1G3181:0.00268676)1.0000:0.24773838)0.2890:0.03202030)0.7550:0.03641640);
24	(Nnu6G2067:0.22160995,Vvi6G1241:0.14358360,((Aco2G1689:0.17186169,Pso9G2663:0.14373795)0.6760:0.04639118,(Aco1G6615:0.15251838,(Pso9G2876:0.01446520,Pso11G1995:0.05137061)1.0000:0.23325656)0.6980:0.05067473)1.0000:0.13620882);
25	((Nnu1G3212:0.10273563,Nnu1G5079:0.09145652)0.9980:0.07738368,((Vvi12G292:0.22830304,Pso2G2513:0.19469640)1.0000:0.26279845,Aco4G1356:0.21845088)0.8860:0.03104770,((Vvi19G218:0.04444118,(Pso6G1129:0.01829546,Pso1G3180:0.00001170)1.0000:0.58207421)0.9250:0.16521634,Aco1G4034:0.18170759)0.8020:0.05677227);
26	((Nnu1G2920:0.13148458,Nnu1G5405:0.14880617)1.0000:0.12414784,(Pso6G1311:0.01009443,Pso1G2905:0.00283959)1.0000:0.25386415,(((Vvi19G414:0.15987012,Aco4G3338:0.32693009)0.4800:0.03620786,(Vvi12G553:0.42117878,(Pso2G2320:0.00391209,Pso10G863:0.00717834)1.0000:0.24475895)0.6940:0.06653513)0.8430:0.09621111,Aco1G5527:0.22377428)0.3280:0.02651573);
27	(((Nnu2G504:0.04840282,Nnu2G2312:0.05504039)0.9920:0.06420603,Vvi8G249:0.16651685)0.6630:0.04303827,(Aco2G1299:0.12580135,(Pso9G2315:0.16318463,(Pso9G3532:0.01781281,Pso11G2355:0.01409103)1.0000:0.16333160)0.6290:0.04325170)0.1950:0.01414194,Aco1G6299:0.14869759);
28	((Nnu2G3156:0.19656332,Nnu6G2098:0.16615998)0.9350:0.07935078,(Pso9G944:0.06775869,Pso11G346:0.05527344)1.0000:0.42313191,((Vvi8G983:0.28261900,Aco2G1509:0.31962112)0.4800:0.08177934,(Aco1G6661:0.22544800,(Pso9G2894:0.00863700,Pso11G1977:0.01629275)1.0000:0.36705279)0.4610:0.06501133)0.2480:0.03891789);
29	(Nnu2G265:0.07968883,Nnu2G2091:0.10104373,((Vvi8G641:0.10852527,Pso9G442:0.59921201)0.8460:0.06351349,(Aco2G2484:0.13704650,(Aco1G7170:0.16465300,(Pso9G3114:0.00681785,Pso11G1892:0.00000000)1.0000:0.14072780)0.9110:0.05363354)0.6450:0.03478544)0.9930:0.08227133);
30	(Nnu4G2474:0.67651789,(((Aco2G2631:0.11632732,(Pso9G1011:0.02128535,Pso11G299:0.02636533)1.0000:0.11288796)0.2610:0.02633600,(Aco1G1823:0.10418392,(Pso9G3134:0.01389371,Pso7G2587:0.01164474)1.0000:0.10802938)0.4700:0.02479034)0.2650:0.02036558,(Nnu6G2265:0.09368819,Vvi8G1064:0.09700600)0.5930:0.02545946)0.1670:0.03792679,Vvi13G611:0.08827791);
31	((((Nnu2G2987:0.06142765,Nnu6G2262:0.07866821)1.0000:0.09748645,Vvi8G1063:0.12028478)0.9930:0.08099080,Aco2G2642:0.18156373)0.8200:0.05516960,Aco1G1808:0.25041335,((Vvi13G474:1.03073822,(Pso9G1045:0.02129225,Pso11G279:0.02628345)1.0000:0.23352081)0.5680:0.04970948,(Pso9G3136:0.00885742,Pso7G2589:0.00807774)1.0000:0.19252295)0.8200:0.05426387);
32	((Nnu3G868:0.06787438,Nnu4G939:0.06625361)0.9890:0.04081910,((Aco3G1249:0.08054083,(Pso4G1662:0.00580447,Pso5G931:0.00088233)1.0000:0.06755318)0.9280:0.03258812,Pso7G1846:0.10493020)0.7770:0.02991347,(Vvi14G1516:0.14948296,Aco3G4890:0.07999192)0.6630:0.02744899);
33	(((Nnu3G862:0.11812037,Nnu4G936:0.16567149)0.9990:0.19222235,Aco3G1263:0.34408018)0.7430:0.06703991,Vvi14G1512:0.52813353,((Aco3G4884:0.22714570,(Pso7G1839:0.01306338,Pso10G262:0.00992765)1.0000:0.21258467)0.8680:0.08286247,(Pso4G1667:0.01653626,Pso5G864:0.01518188)1.0000:0.28831754)0.6210:0.05976943);
34	(((Nnu3G862:0.11812037,Nnu4G936:0.16567149)0.9990:0.19222235,Aco3G1263:0.34408018)0.7620:0.06703991,Vvi14G1512:0.52813353,((Aco3G4884:0.22714570,(Pso7G1839:0.01306338,Pso10G262:0.00992765)1.0000:0.21258467)0.8700:0.08286247,(Pso4G1667:0.01653626,Pso5G864:0.01518188)1.0000:0.28831754)0.6130:0.05976943);
35	((Nnu2G3141:0.09296827,Nnu6G2117:0.07621298)1.0000:0.07805500,Vvi6G1220:0.14619447,((Aco2G1973:0.11299435,Pso9G928:0.27070036)0.7140:0.04198134,(Aco1G6686:0.14474699,(Pso9G2905:0.00626472,Pso11G1965:0.00721694)1.0000:0.22025510)0.5330:0.03840979)0.6940:0.03917905);
36	(Aco4G1303:0.28238232,(((Nnu1G3228:0.20624274,Nnu1G5060:0.21742706)1.0000:0.22068589,(Aco1G3991:0.30918610,(Pso6G1113:0.02079185,Pso1G3194:0.00748394)1.0000:0.33870973)0.9150:0.12093500)0.8040:0.12121066,(Pso2G2506:0.00464036,Pso10G1051:0.02121895)1.0000:0.31795520)0.6260:0.11573288,Vvi12G283:0.41752027);
37	((Nnu1G3213:0.09899318,Nnu1G5078:0.09787562)0.7850:0.13362295,Aco1G4025:0.20480342,(((Vvi12G463:0.90614182,Aco4G1355:0.10124883)0.6640:0.13768192,(Pso2G2511:0.04523265,Pso10G1055:0.02138617)1.0000:0.31761252)0.3650:0.04775040,(Pso6G1128:0.01084209,Pso1G3181:0.00237957)0.9940:0.24256096)0.2850:0.03579429);
38	((Aco4G1398:0.19870670,Nnu1G3144:1.21585641)0.2280:0.09169439,((Pso2G2519:0.02611259,Pso10G1066:0.03417025)1.0000:0.29148664,(Aco1G4077:0.28980696,(Pso6G1137:0.00307654,Pso1G3173:0.00771252)1.0000:0.62145513)0.4260:0.10277045)0.2110:0.06922948,(Vvi19G227:0.25107890,Vvi12G297:0.20125004)0.9960:0.12143818);
39	(((Nnu1G2648:0.08413834,Nnu1G5704:0.09082852)0.9620:0.10911840,Vvi12G443:0.09747692)0.4140:0.04582744,(Aco4G3933:0.19171008,(Pso2G2232:0.01453554,Pso10G774:0.02269928)1.0000:0.19388026)0.6810:0.04495771,(Aco1G5060:0.55625032,Pso1G2867:0.16840179)0.2800:0.04916791);
40	((Nnu1G4010:0.07560892,Nnu5G2140:0.06408155)1.0000:0.16819872,(((Aco6G1591:0.22356294,(Pso6G2824:0.01584812,Pso1G2159:0.00420234)1.0000:0.28503867)1.0000:0.13098299,Pso3G2167:0.42661277)0.9930:0.10949113,Aco5G2914:0.23868178)0.4880:0.05206063,(Vvi18G877:0.16862777,Vvi4G900:0.25568974)0.8560:0.06907687);
41	(Nnu1G3972:0.13225973,Vvi18G910:0.11259527,((Vvi4G935:0.11561076,(Aco5G2854:0.21033460,Pso3G2099:0.25910593)0.9880:0.07912690)0.7270:0.02908956,(Aco6G1662:0.19279004,(Pso6G2861:0.07214747,Pso1G2199:0.00958388)1.0000:0.23265367)0.8280:0.04426999)0.8360:0.03931781);
42	(((Nnu1G3966:0.09853788,Aco5G2849:0.13495345)0.4900:0.02448887,(Aco6G1673:0.13892559,(Pso6G2806:0.00890313,Pso1G2204:0.00715580)1.0000:0.20764164)0.7370:0.03280348)0.5840:0.02828740,Pso3G2103:0.17960106,Vvi4G941:0.12112953);
43	((Nnu1G3758:0.08454677,Nnu5G2871:0.10073593)1.0000:0.11960921,(Vvi7G1032:0.19319844,Aco5G2082:0.20922329)0.9810:0.08258888,((Aco6G2010:0.22038367,(Pso6G2667:0.01535872,Pso1G1753:0.00988300)1.0000:0.43635929)0.6540:0.07017618,Pso3G1943:0.29950199)0.4830:0.05314266);
44	(Nnu1G3806:0.15794842,Vvi7G1071:0.26012843,(((Pso3G1917:0.02047368,Pso2G38:0.02530694)1.0000:0.22578050,(Aco6G2115:0.15814604,(Pso6G3061:0.00628604,Pso1G2316:0.01274829)1.0000:0.21242049)0.9190:0.06291240)0.4030:0.03372811,Aco5G2183:0.22222559)1.0000:0.10554376);
45	(((Nnu1G3839:0.06183772,Nnu5G2774:0.08062471)0.9690:0.09365832,Vvi7G1081:0.11366187)0.9980:0.13520401,Aco5G2216:0.21273017,((Aco6G2184:0.24535871,(Pso6G3040:0.00201750,Pso1G2296:0.01682892)1.0000:0.28496063)0.9920:0.16040203,(Pso3G1898:0.01972602,Pso2G24:0.02169848)1.0000:0.31728351)0.9140:0.08040016);
46	(((Nnu2G148:0.15886115,Vvi8G719:0.26284126)0.6750:0.04294543,((Pso9G3020:0.01510604,Pso11G1857:0.01947786)1.0000:0.21625551,Aco1G6934:0.17097482)0.3590:0.02534320)0.5110:0.05264377,Pso9G34:0.48330065,(Vvi6G431:0.20057834,Aco2G2078:0.22581704)0.2550:0.01297203);
47	(((Pso6G2281:0.02467899,Pso1G1371:0.01704420)0.9990:0.17717067,Aco6G3767:0.21227856)0.2400:0.04105190,((Nnu5G1914:0.07799341,Nnu6G537:0.09930641)0.9890:0.08868024,(Pso3G2746:0.43389714,Vvi4G1067:0.22019791)0.1290:0.02480567)0.1790:0.03379049,Aco5G2603:0.17607158);
48	((((Vvi4G1338:0.16718760,(Nnu5G3440:0.07461252,Nnu6G87:0.06599888)1.0000:0.08648674)0.6350:0.03630939,Vvi18G39:0.13219607)1.0000:0.11280957,Aco6G4717:0.15921859)0.9550:0.04948837,Pso3G1841:0.20763749,(Aco5G1647:0.12809047,(Pso6G3209:0.00963818,Pso1G2457:0.00638900)1.0000:0.14585586)0.3960:0.03078762);
49	(Vvi4G1297:1.03509794,(Pso3G1815:0.17825443,((Nnu6G64:0.15326912,Vvi18G24:0.17064177)0.9970:0.04859013,(Aco6G4773:0.29073763,(Pso6G3223:0.01143737,Pso1G2470:0.01439916)1.0000:0.24582999)0.7500:0.03371290)0.4840:0.03245026)0.2170:0.03159489,Aco5G1620:0.15283136);
50	((Nnu2G3056:0.08767058,Nnu6G2197:0.05084565)1.0000:0.07896400,Vvi8G1025:0.20737783,((Aco2G1815:0.19582775,Aco1G6804:0.26297794)0.5090:0.02772795,((Pso9G1148:0.01340340,Pso11G1809:0.00413199)1.0000:0.20545466,Pso11G191:0.23113979)1.0000:0.15212881)0.7460:0.02566064);
51	((Nnu2G3156:0.19590315,Nnu6G2098:0.16565233)0.9190:0.06967932,Pso11G346:0.45506900,((Vvi8G983:0.28068735,Aco2G1509:0.31686726)0.5130:0.08532829,(Aco1G6661:0.22900266,(Pso9G2894:0.00818609,Pso11G1977:0.01674308)1.0000:0.36090236)0.4230:0.06175130)0.3240:0.04591437);
52	((Nnu2G273:0.07425003,Nnu2G2085:0.13560341)1.0000:0.06725956,(Vvi8G644:0.19112737,Vvi13G221:0.17262024)0.5500:0.02341104,((Aco2G2458:0.14251164,Pso11G40:0.18506831)0.5300:0.02634580,(Aco1G7176:0.16347050,(Pso9G3118:0.00882162,Pso11G1888:0.00427575)1.0000:0.28705071)0.5520:0.03231892)0.8810:0.03416969);
53	(Nnu2G267:0.08760178,Nnu2G2088:0.10016354,(Vvi8G642:0.19525009,((Aco2G2483:0.17805102,((Pso9G3116:0.00537922,Pso11G1890:0.00275710)1.0000:0.18349526,Pso11G33:0.56919285)0.5710:0.06455094)0.5160:0.02722388,Aco1G7173:0.13593169)0.6440:0.03209737)1.0000:0.05301068);
54	((Nnu3G669:0.06352931,Nnu4G741:0.07193230)1.0000:0.10538926,Vvi17G706:0.10635983,(Vvi14G1393:0.10076863,(Aco3G4422:0.16824376,(((Pso4G2115:0.07349567,Pso5G1799:0.12053726)0.9800:0.04970313,Pso10G167:0.19764433)0.6410:0.03896995,Aco3G1612:0.16854160)0.2600:0.03835342)0.3220:0.03628432)0.2360:0.02092064);
55	((Nnu2G1174:0.13575518,Nnu3G1573:0.12614022)0.9930:0.07974234,(Vvi11G324:0.18736886,Vvi9G349:0.16785774)0.9970:0.08113270,((Aco7G5938:0.25105182,(Aco7G2622:0.13575607,Pso10G1547:0.20389485)1.0000:0.06918006)0.6660:0.05653077,(Pso2G1920:0.01601612,Pso2G2834:0.01896346)1.0000:0.30299581)0.3750:0.04024992);
56	(((Nnu2G504:0.04840282,Nnu2G2312:0.05504039)0.9940:0.06420603,Vvi8G249:0.16651685)0.6450:0.04303827,(Aco2G1299:0.12580135,(Pso9G2315:0.16318463,(Pso9G3532:0.01781281,Pso11G2355:0.01409103)1.0000:0.16333160)0.5980:0.04325170)0.1860:0.01414194,Aco1G6299:0.14869759);
57	((Nnu2G149:0.14424947,(Vvi6G430:0.14212843,Vvi8G718:0.17496331)0.5120:0.02337903)0.5990:0.02880254,(Aco1G6935:0.16071511,(Pso9G3019:0.00545341,Pso11G1858:0.00908774)1.0000:0.16377065)0.8080:0.04936956,(Aco2G2075:0.12929740,Pso9G33:0.18307167)0.5130:0.03335728);
58	((Nnu1G2107:0.09822112,Nnu3G2810:0.09100270)0.9960:0.09275940,((Pso2G3808:0.00825445,Pso10G684:0.04018960)1.0000:0.61761498,Vvi7G531:0.15125273)0.4040:0.04746632,((Aco2G5239:0.13369047,Pso5G2443:0.18905836)0.8300:0.05765949,Aco5G503:0.16899650)0.6680:0.08450191);
59	(((Nnu1G3255:0.06420608,Nnu1G5037:0.07596843)0.9990:0.05290293,((Aco4G1240:0.14259051,Pso2G2499:0.13357510)0.8510:0.04115083,(Aco1G3944:0.11431997,(Pso6G1088:0.02582037,Pso1G3212:0.00478227)1.0000:0.13952830)0.6920:0.03012668)0.3710:0.01917649)0.6640:0.03205489,Vvi12G270:0.15355169,Vvi19G191:0.15034452);
60	(((Aco4G1356:0.21514821,Pso2G2513:0.25900753)0.8330:0.06331739,(Nnu1G3212:0.06700405,Nnu1G5079:0.08693983)0.9930:0.08519668)0.4110:0.03191097,(Pso6G1129:0.00945815,Pso1G3180:0.00923304)1.0000:0.20426811,((Vvi12G444:0.80134579,Vvi19G218:0.02742746)0.5480:0.07382550,Aco1G4034:0.16649324)0.5000:0.04731332);
61	((Nnu1G2652:0.10172350,Nnu1G5701:0.14174818)0.8680:0.12687439,Pso2G2234:0.34595052,(Vvi12G441:0.60213594,(Aco4G3939:0.24210286,(Aco1G5070:0.29850958,(Pso6G1532:0.00738421,Pso1G2864:0.00687387)1.0000:0.22515668)0.9990:0.19707094)0.6480:0.07975201)0.4200:0.05288605);
62	((Nnu1G154:0.07294654,Nnu3G2330:0.10487168)1.0000:0.06405157,Aco5G6765:0.19929313,(((Vvi15G714:0.21346103,Vvi16G912:0.16608600)1.0000:0.06882287,(Pso3G3571:0.07726384,Pso7G3012:0.03555791)1.0000:0.43765465)0.7970:0.03054860,(Aco7G188:0.15151968,Pso11G2708:0.23084453)0.9980:0.06766362)0.9140:0.02674236);
63	((Nnu2G273:0.07425003,Nnu2G2085:0.13560341)1.0000:0.06725956,(Vvi8G644:0.19112737,Vvi13G221:0.17262024)0.5490:0.02341104,((Aco2G2458:0.14251164,Pso11G40:0.18506831)0.5450:0.02634580,(Aco1G7176:0.16347050,(Pso9G3118:0.00882162,Pso11G1888:0.00427575)1.0000:0.28705071)0.5720:0.03231892)0.8840:0.03416969);
64	(((Nnu1G2055:0.11197266,Nnu3G2765:0.17458252)1.0000:0.10679549,((Pso5G2506:0.02187245,Pso7G865:0.02377977)1.0000:0.37785227,Aco2G5189:0.24045523)0.1750:0.04515962)0.4620:0.07686175,Pso10G695:1.13701694,(Vvi7G41:0.30092369,Aco5G554:0.18919285)0.7350:0.00306626);
65	(Nnu3G856:0.21669850,Vvi17G524:0.24417239,((Vvi14G1500:0.21121642,Aco3G4863:0.23419262)0.5020:0.04737596,((Aco3G1276:0.23796174,(Pso4G1677:0.01879359,Pso5G855:0.01261105)1.0000:0.22117594)0.9810:0.07414158,Pso10G278:0.30816974)0.1970:0.03058462)0.4320:0.04717986);
66	((Nnu3G670:0.06810059,Nnu4G742:0.06380437)1.0000:0.06449844,(Vvi14G1393:0.09890369,Aco3G1612:0.13206023)0.2420:0.02334057,(Vvi17G706:0.11839223,(((Pso4G2115:0.07269327,Pso5G1799:0.12247661)0.9960:0.05161606,Pso10G167:0.19469506)0.4530:0.03413844,Aco3G4422:0.19006764)0.5160:0.05329545)0.1360:0.02207326);
67	((Nnu1G3192:0.07211628,Nnu1G5096:0.07539509)1.0000:0.05751050,Vvi12G295:0.17442011,((Aco4G1392:0.15917516,Aco1G4067:0.14215996)0.3360:0.02652239,(Pso6G1134:0.22785195,(Pso2G2517:0.01644329,Pso10G1064:0.00002912)1.0000:0.21747490)0.3930:0.02999872)0.8850:0.04120534);
68	((Nnu2G267:0.08831362,Nnu2G2088:0.09938314)1.0000:0.05686102,Aco1G7173:0.14921766,((Vvi6G374:0.15617906,Vvi8G642:0.16207823)0.9850:0.04937342,(((Vvi13G223:0.16987259,(Pso9G443:0.02013723,Pso11G33:0.01518295)1.0000:0.15618694)1.0000:0.45549005,(Pso9G3116:0.00464070,Pso11G1890:0.00349711)1.0000:0.18106286)0.9170:0.07357365,Aco2G2483:0.17585575)0.5770:0.03478803)0.1470:0.01533848);
69	(((Nnu1G3753:0.06395194,Nnu5G2875:0.08621985)0.7060:0.07194293,Vvi7G1029:0.26244093)1.0000:0.24973888,Pso2G70:0.16551655,(Aco6G2007:0.20352404,(Aco5G2078:0.16384928,(Pso6G2672:0.00939525,Pso1G1758:0.01894529)1.0000:0.27448784)0.9520:0.13208215)0.5180:0.08189656);
70	((Nnu5G3390:0.09244670,Nnu6G144:0.07139824)0.9970:0.07180187,(Aco6G2591:0.27246649,((Aco5G1730:0.16450588,Pso2G196:0.20453685)0.4940:0.04137191,(Pso6G3157:0.00678692,Pso1G2407:0.00620793)1.0000:0.23015406)0.4060:0.03388246)0.7720:0.04994040,(Vvi18G82:0.19814682,Vvi4G1200:0.21112515)0.3690:0.02532590);
71	((Nnu1G5102:0.13830993,Vvi12G300:0.44891819)0.6750:0.04014271,Aco4G1403:0.19417265,(((Pso6G1140:0.01408101,Pso1G3170:0.01037246)1.0000:0.19000436,Aco1G4099:0.12714754)0.4260:0.03238431,(Pso2G2521:0.01174776,Pso10G1068:0.01279128)1.0000:0.14783776)0.4900:0.02780770);
72	(Nnu1G5693:0.05599774,Vvi12G436:0.15340257,(Aco4G3950:0.19985919,(Aco1G5083:0.13488729,((Pso6G1524:0.01323358,Pso1G2861:0.00999204)1.0000:0.08112928,Pso2G2237:0.09828125)0.8010:0.04481039)0.5550:0.03682885)0.3080:0.01521706);
73	((Nnu1G5102:0.13830993,Vvi12G300:0.44891819)0.6920:0.04014271,Aco4G1403:0.19417265,(((Pso6G1140:0.01408101,Pso1G3170:0.01037246)1.0000:0.19000436,Aco1G4099:0.12714754)0.4470:0.03238431,(Pso2G2521:0.01174776,Pso10G1068:0.01279128)1.0000:0.14783776)0.5260:0.02780770);
74	(Nnu1G5653:0.08786164,(Vvi12G415:0.16723767,Aco1G4573:0.17803741)0.5350:0.02316027,(Aco4G2981:0.12400367,((Pso6G1511:0.00865945,Pso1G2840:0.01411842)1.0000:0.14948378,(Pso2G2275:0.01823962,Pso10G815:0.02100717)1.0000:0.21323056)0.5340:0.02857206)0.8400:0.03116047);
75	(((Vvi12G436:0.15343734,Nnu1G5693:0.05626273)0.2820:0.01548360,Aco4G3950:0.19945050)0.5570:0.03647110,((Pso6G1524:0.01319619,Pso1G2861:0.00999900)1.0000:0.08107792,(Pso2G2237:0.00485567,Pso10G777:0.01541397)1.0000:0.09449968)0.8190:0.04568962,Aco1G5083:0.13475517);
76	((Nnu3G4145:0.11846445,Vvi7G290:0.14060492)0.4390:0.03134060,(Pso2G3573:0.15085202,(Pso2G4148:0.02111561,Pso10G1171:0.04774439)1.0000:0.16636738)0.4330:0.03289126,(Aco2G4190:0.14232089,Aco5G1264:0.13143111)0.0980:0.01774919);
77	(Nnu2G2310:0.10525883,(Vvi8G248:0.16734516,Vvi13G52:0.14170860)0.9890:0.06161306,((Aco2G1302:0.16573505,Aco1G6304:0.27696222)0.6150:0.04528646,(Pso9G2506:0.19915485,(Pso9G3539:0.00893220,Pso11G2353:0.00418015)1.0000:0.23557949)0.6860:0.05085179)0.9770:0.06493964);
78	(Nnu8G296:0.08661545,Vvi11G182:0.16380476,((Vvi9G181:0.21398161,Aco7G6231:0.13457205)1.0000:0.86394049,((Aco7G1963:0.09964329,Pso7G294:0.15828820)0.9200:0.04351939,(Pso2G1410:0.01761365,Pso2G3374:0.01829777)1.0000:0.16203908)0.5730:0.02720338)0.2750:0.00591096);
79	((Nnu2G367:0.10037401,Nnu2G2210:0.10427392)1.0000:0.06892664,Vvi6G323:0.27921869,((Aco2G2355:0.27937270,(Pso9G783:0.00937233,Pso11G1669:0.01521597)1.0000:0.27241585)0.9990:0.07908533,(Aco1G7360:0.20655423,Pso9G3077:0.24139450)0.6190:0.03780756)0.4620:0.02220542);
80	(((Nnu4G3024:0.10483895,Vvi7G321:0.13315450)1.0000:0.05943969,Aco5G1299:0.13990615)0.7410:0.02992209,(Pso2G2589:0.00545007,Pso10G1146:0.00662160)1.0000:0.18846410,(Aco2G4132:0.12488496,Pso3G97:0.18768868)0.3560:0.02793549);
81	(((Nnu1G3205:0.09594273,Nnu1G5084:0.08110616)1.0000:0.06373524,Vvi19G223:0.20868110)0.9880:0.04619901,(Aco1G4050:0.18445900,(Pso6G1132:0.02104491,Pso1G3176:0.01117102)1.0000:0.17233498)0.9950:0.05844253,(Aco4G1369:0.15536266,(Pso2G2516:0.01488226,Pso10G1062:0.01024252)1.0000:0.26142802)0.6320:0.03570982);
82	(((Nnu1G3128:0.07090298,Nnu1G5168:0.08439995)1.0000:0.11116855,(Pso2G2543:0.00908916,Pso10G1095:0.00984328)1.0000:0.17387093)0.7140:0.03094179,Vvi19G261:0.28154908,((Aco4G1926:0.16222498,Aco1G4783:0.22707032)0.7910:0.03565023,(Pso6G1178:0.00949777,Pso1G3124:0.00754209)1.0000:0.24163700)0.7890:0.04206913);
83	((Nnu6G2106:0.11324440,Vvi13G724:0.16898078)0.8830:0.06735109,(Aco2G1474:0.13513944,(Pso9G2899:0.00396336,Pso11G1974:0.01140245)1.0000:0.22375592)0.5300:0.03743479,(Aco1G6667:0.18410249,(Pso9G938:0.01435288,Pso11G357:0.01901522)1.0000:0.22368377)0.2970:0.00889455);
84	(Nnu3G684:0.06756811,Nnu4G753:0.07594999,(Vvi17G701:0.14348541,((Aco3G1597:0.12311553,(Aco3G4470:0.12124816,(Pso7G1807:0.18558276,Pso10G177:0.02590339)1.0000:0.09984569)0.5030:0.02213395)0.5620:0.01530865,(Pso4G2104:0.00629504,Pso5G1817:0.00571760)1.0000:0.13418744)0.6270:0.01924865)1.0000:0.05549699);
85	(Nnu3G1211:0.06433714,Nnu4G1341:0.05225335,((Aco3G1105:0.09130287,(Pso4G1392:0.00477769,Pso5G1155:0.00700133)1.0000:0.17728888)0.8420:0.03781988,(Vvi17G405:0.12714552,(Aco3G5600:0.09991381,(Pso7G1891:0.00373111,Pso8G2335:0.01016966)1.0000:0.11124942)0.7910:0.02934160)0.3890:0.01657703)1.0000:0.05993308);
86	(((Nnu3G1213:0.06709508,Nnu4G1347:0.06507602)1.0000:0.04417768,Vvi17G403:0.12431856)0.5930:0.01688503,(Aco3G1110:0.12714550,(Pso4G1388:0.00237659,Pso5G1158:0.00718101)1.0000:0.13955458)0.6720:0.02556795,(Aco3G5602:0.14614754,(Pso7G2307:0.00272199,Pso8G2337:0.00583738)1.0000:0.14148680)0.4440:0.02111061);
87	(((Nnu1G3205:0.09594273,Nnu1G5084:0.08110616)1.0000:0.06373524,Vvi19G223:0.20868110)0.9910:0.04619901,(Aco1G4050:0.18445900,(Pso6G1132:0.02104491,Pso1G3176:0.01117102)1.0000:0.17233498)0.9910:0.05844253,(Aco4G1369:0.15536266,(Pso2G2516:0.01488226,Pso10G1062:0.01024252)1.0000:0.26142802)0.6610:0.03570982);
88	(Nnu1G2920:0.12958500,Nnu1G5405:0.15180406,(Vvi19G414:0.17816833,((Aco1G5527:0.21697420,(Pso6G1311:0.01000562,Pso1G2905:0.00292802)1.0000:0.24676038)0.8170:0.03526436,(Aco4G3338:0.33051934,(Pso2G2320:0.00340631,Pso10G863:0.00768308)1.0000:0.27934436)0.9870:0.10590927)0.4360:0.03472097)1.0000:0.09849078);
89	((Nnu1G4385:0.06454601,Nnu5G2464:0.05685123)1.0000:0.07488716,Aco6G1389:0.11244502,((Vvi18G519:0.18724990,Aco5G2419:0.22958336)0.9600:0.08552133,((Pso6G2952:0.01082279,Pso1G1891:0.01493335)1.0000:0.13907723,Pso3G2663:0.20071695)0.6960:0.03504918)0.7130:0.05354467);
90	(((Nnu2G262:0.14137832,Nnu2G2094:0.13302123)0.9880:0.06342195,Vvi6G377:0.43300773)0.9500:0.04418257,Vvi8G639:0.25672657,(Aco2G2496:0.18536067,((Aco1G7163:0.20484086,Pso9G3111:0.28353966)0.8660:0.06176481,(Pso9G453:0.02193430,Pso11G28:0.02220298)1.0000:0.23910056)0.7540:0.05575684)1.0000:0.13007533);
91	(((((Nnu5G2071:0.06427202,Nnu6G470:0.04316775)1.0000:0.05205229,Vvi18G834:0.09018462)1.0000:0.05062359,Aco5G2473:0.12612428)0.4830:0.02266281,Pso3G2687:0.16316152)0.5330:0.02719361,(Pso6G2909:0.01760643,Pso1G1931:0.00869323)1.0000:0.14780532,Aco6G1466:0.07908315);
92	(((Nnu5G2115:0.03672122,Nnu6G511:0.11494534)0.9750:0.06122030,Vvi18G868:0.10055945)0.4750:0.02006998,(Pso6G2865:0.00640206,Pso1G1972:0.00809619)1.0000:0.11443270,(Aco6G1547:0.13454652,(Aco5G2943:0.10733702,Pso3G2183:0.17096656)0.5190:0.02078074)0.0920:0.00915715);
93	(((Nnu1G3840:0.09885961,Nnu5G2773:0.10156809)0.8860:0.06771042,Vvi18G779:0.20164088)0.9970:0.13009965,(Aco5G2218:0.14621324,(Pso3G1896:0.06137103,Pso2G21:0.02741626)1.0000:0.19101624)0.9920:0.09102003,(Aco6G2185:0.27242839,(Pso6G3039:0.00977157,Pso1G2294:0.02256401)1.0000:0.40110962)0.3750:0.04206132);
94	((((Nnu1G4336:0.04228863,Nnu5G2519:0.07430745)0.9170:0.07485429,Vvi18G485:0.26746998)0.9860:0.08324807,Pso3G2599:0.11463873)0.5820:0.02990974,Aco5G2342:0.07990986,(Aco6G2341:0.08365862,(Pso6G2987:0.00385053,Pso1G2243:0.01093360)1.0000:0.12133379)0.5290:0.03053126);
95	(Nnu1G4264:1.24967901,((Aco5G2360:0.17995115,Pso3G2632:0.23094710)0.2800:0.04114318,((Pso6G2981:0.01009880,Pso1G2252:0.00964151)0.9960:0.20381956,Aco6G2352:0.24589391)0.5900:0.04906646)0.1860:0.03846002,Vvi18G478:0.09264920);
96	((Nnu1G3586:0.07742219,Nnu5G3033:0.08581789)1.0000:0.09450154,Vvi18G651:0.13185977,(((Aco5G1467:0.14376705,Pso3G1712:1.02370148)0.6660:0.06691846,Aco6G4081:0.13870205)0.4540:0.03990282,(Pso6G2092:0.00304667,Pso1G1148:0.00929935)1.0000:0.15829624)0.9940:0.10651045);
97	((Aco7G4019:0.12023846,(((Nnu2G1426:0.05250848,Nnu8G779:0.07399211)0.6850:0.04059347,Vvi11G459:0.39084070)0.9930:0.11158304,Pso3G783:0.20684639)0.5710:0.04311699)0.4820:0.03558871,(Pso2G2022:0.01155194,Pso2G2723:0.03064265)1.0000:0.12603276,Aco7G5730:0.10631818);
98	(Nnu3G684:0.06756450,Nnu4G753:0.07585914,(Vvi17G701:0.13749626,((Aco3G1597:0.12199964,(Aco3G4470:0.12162700,Pso10G177:0.12552635)0.4560:0.02269940)0.3970:0.01365452,(Pso4G2104:0.00621348,Pso5G1817:0.00579540)1.0000:0.13140330)0.5170:0.01906761)1.0000:0.05725049);
99	(Nnu3G848:0.17054941,Vvi17G520:0.24690948,((Pso4G1682:0.02182155,Pso5G848:0.01390415)1.0000:0.25185163,((Aco3G1280:0.17705832,Aco3G4849:0.24636304)0.9130:0.05693990,Pso10G290:0.31455800)0.4890:0.02237760)0.5620:0.03321896);
100	(((Nnu1G2928:0.07274129,Nnu1G5396:0.04947909)1.0000:0.05091129,Vvi19G410:0.13587396)0.9510:0.02705743,(Pso6G1308:0.01517734,Pso1G2908:0.00948774)1.0000:0.17406106,((Aco4G3358:0.12525931,Pso10G854:0.15064882)0.8750:0.04289856,Aco1G5540:0.16050605)0.7290:0.02597722);
101	((Nnu3G4083:0.09973452,Nnu4G3128:0.13752832)1.0000:0.08862163,Vvi5G311:0.31907528,((Aco2G4332:0.26196970,(Pso3G2582:0.02424842,Pso2G3489:0.02409572)1.0000:0.30602842)0.9400:0.04525786,(Aco5G1184:0.26774630,(Pso2G4090:0.12159317,Pso10G1269:0.08622112)1.0000:0.25901962)0.7910:0.04072523)0.9640:0.04028069);
102	(Nnu6G2275:0.09988286,Vvi13G601:0.21881869,((Aco1G1859:0.59609618,Pso9G3125:0.16598956)0.6870:0.05511526,(Aco2G2331:0.18897181,(Pso9G1000:0.02164275,Pso11G308:0.01896007)1.0000:0.18417476)0.4320:0.03497001)0.9120:0.03236306);
103	(((Nnu3G4145:0.12986480,Aco5G1264:0.15093353)0.4430:0.01983901,(Vvi14G189:0.18056265,Aco2G4190:0.12654484)0.9490:0.07676930)0.5040:0.04524145,Pso2G3573:0.19276438,(Pso2G4148:0.01946670,Pso10G1171:0.04829299)1.0000:0.14269329);
104	(((Nnu1G2924:0.10608594,Nnu1G5403:0.08868897)0.8730:0.04328476,Vvi19G413:0.20265407)0.9540:0.08980051,Pso2G2309:0.04926818,(((Pso6G1310:0.00235840,Pso1G2906:0.00493254)1.0000:0.14571857,Aco4G3351:0.07261286)0.3590:0.03204889,Aco1G5528:0.07258528)0.6320:0.04780132);
105	(((Nnu1G2928:0.07274129,Nnu1G5396:0.04947909)0.9990:0.05091129,Vvi19G410:0.13587396)0.9530:0.02705743,(Pso6G1308:0.01517734,Pso1G2908:0.00948774)1.0000:0.17406106,((Aco4G3358:0.12525931,Pso10G854:0.15064882)0.8580:0.04289856,Aco1G5540:0.16050605)0.7380:0.02597722);
106	(Nnu3G1211:0.06440344,Nnu4G1341:0.05217493,((Aco3G1105:0.09239479,(Pso4G1392:0.00478170,Pso5G1155:0.00699402)1.0000:0.17781064)0.8500:0.03682674,(Vvi17G405:0.12689915,(Aco3G5600:0.09864956,Pso8G2335:0.12050687)0.8220:0.03068611)0.3940:0.01650416)1.0000:0.06020027);
107	(Nnu3G848:0.17054941,Vvi17G520:0.24690948,((Pso4G1682:0.02182155,Pso5G848:0.01390415)1.0000:0.25185163,((Aco3G1280:0.17705832,Aco3G4849:0.24636304)0.9180:0.05693990,Pso10G290:0.31455800)0.5100:0.02237760)0.5810:0.03321896);
108	(((Nnu5G2515:0.09875729,Vvi18G490:0.19625473)0.6900:0.03312603,(Aco5G2339:0.14470334,Pso3G1850:0.17765904)0.9870:0.03441962)0.7400:0.03970981,(Pso6G2990:0.01345437,Pso1G2239:0.00793780)1.0000:0.23299933,Aco6G2332:0.15271899);
109	((Nnu8G437:0.13040361,Vvi11G266:0.11938116)0.7830:0.04210319,(Aco7G1965:0.55551140,Pso2G1411:0.85889908)1.0000:0.73004551,((Aco7G6183:0.14866217,Pso7G476:0.12871678)0.4130:0.02170144,Pso2G3032:0.13139304)0.3570:0.00651494);
110	(Nnu4G2986:0.21435592,((Pso2G2569:0.08268224,Pso10G1112:0.03304077)1.0000:0.34692169,Aco2G4072:0.23179090)0.2460:0.05593250,((Vvi14G164:0.24105324,Aco5G1342:0.20046126)0.4840:0.05650625,Pso3G187:0.29509587)0.1760:0.03045432);
111	((Nnu2G740:0.07337315,Nnu2G2512:0.07078652)0.9970:0.05594623,((Vvi8G747:0.12757364,Pso9G148:0.21830321)0.5980:0.03981430,Aco1G1727:0.14938449)0.3840:0.02938581,((Vvi6G475:0.18416380,(Pso9G3170:0.00737217,Pso7G2631:0.01941436)1.0000:0.19653138)0.3650:0.02727977,Aco2G3149:0.21470698)0.5400:0.02832292);
112	(((Nnu1G2220:0.05856396,Nnu3G2890:0.04680289)0.9160:0.03247385,Vvi5G724:0.11453609)0.2500:0.01951183,(Aco2G5361:0.09261353,Pso7G837:0.10930175)0.7820:0.02886116,((Vvi7G583:0.12023032,Pso5G2383:1.28768341)0.1830:0.03766792,(Aco5G370:0.12293903,(Pso2G3768:0.00541761,Pso10G640:0.00323518)1.0000:0.12604506)0.7500:0.03590689)0.0720:0.01206202);
113	(((Nnu3G902:0.06410544,Nnu4G980:0.06429168)1.0000:0.05774460,Vvi1G911:0.09276204)0.8010:0.04359268,((Pso4G1622:0.00526951,Pso5G876:0.00025905)1.0000:0.10081446,(Pso7G1877:0.00000000,Pso10G227:0.00831475)1.0000:0.12227323)0.8580:0.06504575,(Aco3G4947:0.08448986,Aco3G1181:0.07862285)0.5620:0.01856030);
114	(((Nnu3G899:0.05734259,Nnu4G970:0.05377972)1.0000:0.04147854,(Vvi17G540:0.11575061,Vvi1G905:0.11604182)0.3640:0.01457941)0.7250:0.02863581,((Pso7G1872:0.00723575,Pso10G234:0.00585303)1.0000:0.14928805,Aco3G1188:0.13002732)0.2130:0.01843563,(Aco3G4933:0.11833873,(Pso4G1629:0.01123261,Pso5G883:0.00351609)1.0000:0.13783583)0.3030:0.01784730);
115	(Nnu3G887:0.08648147,((Vvi14G1520:0.12430642,Vvi1G896:0.11965508)0.6410:0.02533404,(Pso7G1866:0.01961265,Pso10G237:0.01969955)1.0000:0.18306359)0.2360:0.01205725,((Aco3G1202:0.10005005,(Pso4G1651:0.00251283,Pso5G922:0.00158839)1.0000:0.11940262)0.5290:0.01808200,Aco3G4918:0.12477673)0.3760:0.02234408);
116	((Nnu3G885:0.04770832,Nnu4G960:0.05974602)1.0000:0.09722006,(Vvi17G537:0.18571237,Vvi1G894:0.21159405)0.9970:0.11588219,((Aco3G1206:0.16447952,(Pso4G1652:0.00393958,Pso5G923:0.00998759)1.0000:0.33409289)0.5130:0.05413358,(Aco3G4916:0.14590080,(Pso7G1865:0.00002020,Pso10G238:0.01201039)1.0000:0.48043517)0.3610:0.04292398)0.7610:0.07233984);
117	((Nnu3G881:0.07510286,Nnu4G957:0.03600820)0.9990:0.05075512,Vvi1G893:0.18200379,(Vvi17G534:0.12605082,(((Aco3G1229:0.12924710,(Pso4G1654:0.02525529,Pso5G924:0.00245301)1.0000:0.18686886)0.9530:0.08880568,Pso7G1860:0.15858334)0.7420:0.04480456,Aco3G4907:0.13836425)0.4860:0.02436880)0.5900:0.02558862);
118	(((((Nnu3G865:0.07851938,Nnu4G938:0.05592396)0.8390:0.05234939,Vvi17G527:0.12074819)0.2620:0.02046010,(Vvi14G1514:0.10302717,Vvi1G883:0.14928349)0.8180:0.05285340)0.6210:0.04529162,(Pso7G1843:0.00351233,Pso10G260:0.00008685)1.0000:0.12112139)0.4180:0.01666654,Aco3G1255:0.13019332,(Aco3G4888:0.07888080,(Pso4G1664:0.00477333,Pso5G868:0.00906074)1.0000:0.13567455)0.4970:0.03222901);
119	(Nnu3G864:0.07251212,Nnu4G937:0.08298765,(((Vvi14G1513:0.19599612,Aco3G1260:0.16377218)0.6200:0.03138363,(Vvi1G881:0.12332494,Aco3G4885:0.15190378)0.6220:0.03889690)0.2620:0.01723024,((Pso4G1665:0.00815587,Pso5G866:0.01510279)1.0000:0.17518871,(Pso7G1840:0.01536344,Pso10G261:0.01530327)1.0000:0.17885487)0.2930:0.02481046)1.0000:0.05939246);
120	((((Nnu3G860:0.04040024,Nnu4G934:0.06257594)1.0000:0.03882293,(Vvi14G1511:0.19588764,Vvi1G879:0.07236563)0.4470:0.01846670)0.9570:0.04091314,Aco3G1268:0.12072156)0.6370:0.03012495,Aco3G4881:0.10942932,((Pso4G1668:0.00359928,Pso5G863:0.01397731)1.0000:0.16246031,(Pso7G1838:0.01773865,Pso10G264:0.02679178)1.0000:0.25335549)0.5020:0.03564162);
121	((Vvi1G742:0.16954116,(((Nnu3G648:0.06651992,Nnu4G716:0.08420821)0.8390:0.04371405,Pso10G150:0.18441379)0.5690:0.02241994,Pso7G1786:0.24300763)0.6050:0.03990372)1.0000:0.42556294,Vvi17G164:0.36491535,(Vvi14G1387:0.12124083,(Aco3G4391:0.12074662,(Aco3G1665:0.12099142,(Pso4G2127:0.01025555,Pso5G1786:0.01013765)1.0000:0.12740688)0.6900:0.03854300)0.4690:0.03319608)1.0000:0.18416007);
122	((Nnu2G734:0.05253737,Nnu2G2502:0.05936750)1.0000:0.03222064,Vvi8G741:0.12659187,(Vvi6G466:0.11464408,((Aco2G3137:0.11530196,Pso9G138:0.37205706)0.9170:0.04431031,(Aco1G1741:0.09796466,(Pso9G3161:0.01017487,Pso7G2620:0.01279382)1.0000:0.09907060)0.7560:0.02391623)0.3930:0.01081194)0.5050:0.01369952);
123	((Nnu3G645:0.05843616,Nnu4G712:0.07856395)1.0000:0.06922103,Vvi1G740:0.10561052,(Vvi17G719:0.34177344,((Aco3G1669:0.10554734,(Pso4G2132:0.00407572,Pso5G1784:0.00002488)1.0000:0.11440431)0.7760:0.03981025,(Aco3G4385:0.15789679,(Pso7G1782:0.00277740,Pso10G143:0.02001728)1.0000:0.12639605)0.1990:0.02011134)0.2680:0.01502571)0.4160:0.01397252);
124	((Nnu3G332:0.13197002,Nnu4G342:0.06868643)0.9610:0.05720779,(Pso7G2020:0.01842648,Pso8G2200:0.02836426)1.0000:0.22914758,((Vvi1G1155:0.19806415,Aco3G2732:0.13594299)0.8500:0.06336970,(Aco5G5457:0.19327433,Pso4G2242:0.16426031)0.4910:0.04004539)0.3100:0.01627033);
125	((Nnu3G645:0.05843616,Nnu4G712:0.07856395)1.0000:0.06922103,Vvi1G740:0.10561052,(Vvi17G719:0.34177344,((Aco3G1669:0.10554734,(Pso4G2132:0.00407572,Pso5G1784:0.00002488)1.0000:0.11440431)0.7540:0.03981025,(Aco3G4385:0.15789679,(Pso7G1782:0.00277740,Pso10G143:0.02001728)1.0000:0.12639605)0.1850:0.02011134)0.3030:0.01502571)0.4430:0.01397252);
126	((Nnu3G647:0.04645929,Nnu4G715:0.05152542)0.9890:0.03670686,(Aco3G4389:0.08918311,Pso4G2129:0.13880536)0.7020:0.04164448,(Vvi1G741:0.11964312,(Aco3G1667:0.10986018,(Pso7G1785:0.01303703,Pso10G148:0.03434489)1.0000:0.19985579)0.2960:0.02797124)0.1710:0.00867759);
127	(Nnu3G648:0.11547044,((Vvi1G742:0.15360009,(Nnu4G2007:0.36990447,(Aco3G1665:0.12981064,(Pso4G2127:0.00866211,Pso5G1786:0.01169966)1.0000:0.10974906)1.0000:0.12199588)1.0000:0.44699044)0.4700:0.06683133,Pso10G150:0.18222114)0.4610:0.02706925,(Aco3G4390:0.09599311,Pso7G1786:0.23869344)0.6550:0.03859422);
128	((Nnu3G650:0.07452296,Nnu4G718:0.08425955)1.0000:0.06302553,(Vvi17G717:0.14926574,Vvi1G745:0.12945623)0.5290:0.02476092,(Aco3G4395:0.15858594,((Aco3G1661:0.17084032,Pso4G2126:0.17070937)0.3530:0.02498945,(Pso7G1789:0.00827745,Pso10G153:0.01256300)1.0000:0.14515332)0.3430:0.01826421)0.6000:0.01881487);
129	((((Nnu3G860:0.04040024,Nnu4G934:0.06257594)0.9990:0.03882293,(Vvi14G1511:0.19588764,Vvi1G879:0.07236563)0.4410:0.01846670)0.9590:0.04091314,Aco3G1268:0.12072156)0.6580:0.03012495,Aco3G4881:0.10942932,((Pso4G1668:0.00359928,Pso5G863:0.01397731)1.0000:0.16246031,(Pso7G1838:0.01773865,Pso10G264:0.02679178)1.0000:0.25335549)0.4770:0.03564162);
130	(Nnu3G864:0.07251212,Nnu4G937:0.08298765,(((Vvi14G1513:0.19599612,Aco3G1260:0.16377218)0.5840:0.03138363,(Vvi1G881:0.12332494,Aco3G4885:0.15190378)0.6150:0.03889690)0.2510:0.01723024,((Pso4G1665:0.00815587,Pso5G866:0.01510279)1.0000:0.17518871,(Pso7G1840:0.01536344,Pso10G261:0.01530327)1.0000:0.17885487)0.2690:0.02481046)1.0000:0.05939246);
131	(((((Nnu3G865:0.07851938,Nnu4G938:0.05592396)0.8170:0.05234939,Vvi17G527:0.12074819)0.2490:0.02046010,(Vvi14G1514:0.10302717,Vvi1G883:0.14928349)0.8070:0.05285340)0.6410:0.04529162,(Pso7G1843:0.00351233,Pso10G260:0.00008685)1.0000:0.12112139)0.4180:0.01666654,Aco3G1255:0.13019332,(Aco3G4888:0.07888080,(Pso4G1664:0.00477333,Pso5G868:0.00906074)1.0000:0.13567455)0.5200:0.03222901);
132	((Nnu3G885:0.04663672,Nnu4G960:0.06105921)1.0000:0.09792261,(Vvi17G537:0.18588925,Vvi1G894:0.21356210)1.0000:0.11789234,((Aco3G1206:0.16705231,Pso4G1652:0.31887743)0.6320:0.05828254,(Aco3G4916:0.14539395,(Pso7G1865:0.00002291,Pso10G238:0.01201097)1.0000:0.48632604)0.3970:0.04013511)0.7840:0.07183849);
133	((Nnu2G727:0.05976937,Nnu2G2491:0.10774982)0.7460:0.05238995,(((Pso9G116:0.18290195,(Pso9G3158:0.00755032,Pso7G2614:0.01058521)1.0000:0.10985237)0.6670:0.06976810,Aco2G3102:0.12470656)0.3590:0.03649666,Aco1G1751:0.09601059)1.0000:0.15530965,(Vvi6G460:0.13251154,(Vvi13G310:0.10550104,Vvi8G738:0.10902411)0.4570:0.02688379)0.6580:0.03360072);
134	(Nnu3G888:0.07950887,Vvi14G1520:0.13167004,((Aco3G4918:0.12373812,(Aco3G1202:0.09946547,Pso4G1651:0.12079426)0.6670:0.01961165)0.5070:0.02258971,(Vvi1G896:0.12415316,(Pso7G1866:0.01951836,Pso10G237:0.01888849)1.0000:0.17416782)0.2490:0.01839048)0.5530:0.02450606);
135	((Nnu3G899:0.05834887,Nnu4G970:0.05278610)1.0000:0.04377886,(Vvi17G540:0.11532211,Vvi1G905:0.11660973)0.3550:0.01410055,((Aco3G4933:0.11367609,(Pso7G1872:0.00595151,Pso10G234:0.00713556)1.0000:0.14674158)0.4870:0.02232412,(Aco3G1188:0.12953973,Pso4G1629:0.14289250)0.4210:0.02227954)0.7530:0.02780257);
136	(((Nnu3G902:0.06410684,Nnu4G980:0.06433279)0.9960:0.05770759,Vvi1G911:0.09282035)0.8030:0.04372890,(Pso4G1622:0.10422228,(Pso7G1877:0.00000000,Pso10G227:0.00831483)1.0000:0.12540955)0.8230:0.06149645,(Aco3G4947:0.08465540,Aco3G1181:0.07847571)0.4850:0.01874201);
137	((Nnu3G1199:0.08189466,Nnu4G1327:0.06601843)1.0000:0.08807294,Vvi1G1021:0.18982023,((Aco3G5576:0.19931349,(Aco3G1061:0.14902341,(Pso7G1896:0.00006254,Pso8G2304:0.00841901)1.0000:0.22021011)0.9140:0.04690545)0.4330:0.01943950,Pso4G1415:0.27214213)0.4350:0.02307488);
138	((Nnu3G1264:0.08220844,Nnu4G1386:0.07969492)0.9240:0.03834469,Vvi1G224:0.15442954,((Aco3G5684:0.23831060,(Pso7G2283:0.00693186,Pso8G2349:0.03758627)1.0000:0.16610603)0.7970:0.03176061,(Aco3G815:0.19206720,Pso4G1345:0.14365944)0.9020:0.05354350)1.0000:0.06394828);
139	(Nnu3G1274:0.08083034,Nnu4G1394:0.12946860,(Vvi17G380:0.22250011,(Vvi1G244:0.15425188,((Aco3G5703:0.16678494,((Pso4G1336:0.02541286,Pso5G1209:0.02302895)1.0000:0.23070697,(Pso7G1909:0.00733498,Pso8G2352:0.00958795)1.0000:0.16084313)0.9970:0.12894056)0.9050:0.06120500,Aco3G797:0.32156226)0.8660:0.06965283)0.6340:0.04366633)1.0000:0.07732078);
140	((Nnu3G1282:0.07954015,Nnu4G1407:0.09341253)1.0000:0.05390539,Vvi1G247:0.16830823,((Aco3G5729:0.31333801,(Pso7G1912:0.00270569,Pso8G2361:0.01514599)1.0000:0.23655349)0.5560:0.03480056,(Aco3G722:0.14659705,(Pso4G1332:0.00631733,Pso5G1215:0.01091674)1.0000:0.20720115)0.5530:0.02665786)0.9920:0.03723471);
141	((Nnu3G1322:0.07685721,Nnu4G1444:0.06762571)0.9750:0.12242693,(Vvi1G266:0.51005908,Vvi14G918:0.18096939)0.9410:0.13176516,((Aco3G5771:0.28689503,Aco3G717:0.16856066)0.4360:0.05638067,((Pso7G1933:0.00948243,Pso8G2380:0.01249089)1.0000:0.25621250,Pso4G1312:0.20541206)0.3570:0.04661863)0.6860:0.07309558);
142	((Nnu1G3249:0.08390024,Nnu1G5042:0.08970449)0.9990:0.10449460,((Aco4G1266:0.16732660,(Pso6G1096:0.00753081,Pso1G3207:0.00837636)1.0000:0.18549505)0.9900:0.09545258,(Aco1G3955:0.61209334,(Pso2G2501:0.00531583,Pso10G1045:0.02105993)1.0000:0.28132092)0.7380:0.10170556)0.8020:0.08887817,((Vvi19G192:0.21859495,Vvi10G121:0.22027707)0.7850:0.09178220,Vvi12G273:0.15954748)0.7250:0.06527028);
143	((Aco5G624:0.20165177,(Nnu1G1998:0.11401798,Vvi5G604:0.11839148)0.3010:0.02774072)0.2070:0.03887553,Vvi7G13:0.17129659,(((Nnu3G2731:0.12403333,(Pso2G613:0.22372231,Aco2G5119:0.11210500)0.6480:0.05996049)1.0000:0.34118767,(Pso2G3886:0.01016286,Pso10G1764:0.00127156)1.0000:0.31720514)0.6630:0.09032483,Vvi14G512:0.09660358)0.2120:0.03255128);
144	((Nnu2G2148:0.16049891,Pso9G2958:0.30748572)1.0000:0.39739525,Vvi6G1115:0.42557875,((Nnu6G2351:0.24951842,Pso7G2540:0.27123948)0.8360:0.05685316,((Aco2G3027:0.28280819,Aco1G1939:0.28788017)0.9800:0.07423606,Pso9G1490:0.41135143)0.6430:0.06103531)0.5360:0.05591038);
145	((((Nnu1G1967:0.07048178,Nnu3G2706:0.09418270)0.6460:0.19733251,Pso2G584:0.24268687)0.6300:0.09890111,Vvi5G590:0.27983327)0.3940:0.03606070,((Vvi7G1:0.26160783,Pso10G1790:0.13661889)0.5450:0.00000000,Pso2G3868:0.07987165)0.6460:0.19697351,(Aco2G5060:0.20323064,Aco5G671:0.13667897)0.2460:0.02966230);
146	(Nnu1G1813:0.22669350,Aco5G821:0.33390858,(Aco2G4893:0.38232991,((Vvi5G496:0.47641761,(Pso2G3934:0.00927215,Pso10G1282:0.01306873)1.0000:0.42094082)0.9690:0.07981017,Pso2G486:0.29609782)0.7480:0.05238700)0.8470:0.04457819);
147	(Nnu4G3437:0.09163952,Aco2G4877:0.15122511,(((Vvi7G92:0.13813884,Vvi14G465:0.13675837)0.7120:0.04569472,Vvi5G488:0.16623723)1.0000:0.09904686,(Aco5G834:0.11358841,(Pso2G478:0.21812718,(Pso2G3945:0.01232534,Pso10G1294:0.00003501)1.0000:0.14462065)0.6700:0.03763844)0.4800:0.03040297)0.1660:0.01498957);
148	(Nnu4G322:0.22786812,((Pso7G1951:0.01637670,Pso8G2238:0.01474866)1.0000:0.25902689,Aco5G5331:0.18611139)0.7920:0.05019494,((Vvi14G1199:0.25944741,Vvi1G1175:0.16706086)1.0000:0.21328160,(Aco3G2772:0.26038504,Pso5G720:0.29890827)1.0000:0.07748569)0.3730:0.01987010);
149	((Nnu3G371:0.08287930,Nnu4G399:0.08719414)1.0000:0.09610609,Aco5G5577:0.22542519,(Vvi17G904:0.41495121,((Vvi1G1119:0.24171205,Pso4G1776:0.24854841)0.6720:0.05001609,(Aco3G1902:0.20000826,(Pso7G2066:0.00962849,Pso8G2157:0.01161321)1.0000:0.25511756)0.5110:0.03259730)0.6010:0.03193354)0.2450:0.00457430);
150	((Nnu1G3759:0.06264779,Nnu5G2869:0.07859742)1.0000:0.05029372,Vvi3G385:0.15014693,(Vvi7G1033:0.30793506,((Aco5G2084:0.15058489,(Aco6G2014:0.15959824,(Pso3G1942:0.00460684,Pso2G64:0.00785779)1.0000:0.13715670)0.5550:0.02312509)0.7820:0.01803585,(Pso6G2661:0.13633753,Pso1G1749:0.13197275)1.0000:0.32944125)0.4650:0.01394715)0.2350:0.00959466);
151	(((Nnu1G3766:0.04432743,Nnu5G2861:0.07109242)0.9570:0.11880679,Vvi3G389:0.46914984)0.7370:0.04302535,((Pso6G3087:0.01545386,Pso1G2340:0.00614602)1.0000:0.07620812,(Pso3G1938:0.00277276,Pso2G61:0.01109619)0.9990:0.06473316)0.6290:0.02177690,(Aco6G2051:0.07565361,Aco5G2105:0.06306521)0.6420:0.03684170);
152	(((Nnu1G4548:0.08060482,Nnu5G2745:0.09111903)1.0000:0.05292515,(Aco6G2229:0.15631081,(Aco5G2265:0.12463757,(Pso3G1880:0.00816821,Pso2G9:0.00936830)1.0000:0.17256568)0.9110:0.05019188)0.3080:0.02126151)0.1930:0.01205584,((Vvi7G1091:0.17070033,Vvi3G446:0.17146624)0.4380:0.02117742,(Pso6G3021:0.00957027,Pso1G2283:0.00822961)1.0000:0.19087186)0.3170:0.02118474,Vvi18G811:0.16685363);
153	((Nnu1G4557:0.07299671,Nnu5G2740:0.09029968)0.9990:0.08845133,(Vvi18G813:0.10355733,Vvi3G447:0.13640440)0.3310:0.02967207,(((Aco5G2271:0.12238690,(Pso3G1809:0.56003834,Pso1G3703:0.95646726)1.0000:0.59716405)0.1320:0.01840986,Aco6G2239:0.14117909)0.0760:0.02441457,Pso6G3020:0.21553534)0.5080:0.02231356);
154	((Nnu1G4332:0.12176535,Vvi18G483:0.18924450)0.7180:0.04385475,((Pso6G2985:0.00897308,Pso1G2245:0.00564091)1.0000:0.23648657,(Aco5G2347:0.11784993,Pso3G2607:0.15965032)0.9590:0.04136238)0.3340:0.02114491,((Nnu5G3027:0.50510857,Vvi3G725:0.59335278)1.0000:0.23964561,Aco6G2342:0.19210767)0.5860:0.06201221);
155	((Nnu1G3249:0.08390024,Nnu1G5042:0.08970449)1.0000:0.10449460,((Aco4G1266:0.16732660,(Pso6G1096:0.00753081,Pso1G3207:0.00837636)1.0000:0.18549505)0.9910:0.09545258,(Aco1G3955:0.61209334,(Pso2G2501:0.00531583,Pso10G1045:0.02105993)1.0000:0.28132092)0.7390:0.10170556)0.8030:0.08887817,((Vvi19G192:0.21859495,Vvi10G121:0.22027707)0.7720:0.09178220,Vvi12G273:0.15954748)0.7090:0.06527028);
156	((Nnu5G1906:0.02895129,Nnu6G525:0.08500587)1.0000:0.08713441,(Vvi3G16:0.34773542,((Aco6G3775:0.20659129,Aco5G2608:0.19877575)0.9980:0.11777878,((Pso6G2276:0.00168808,Pso1G1366:0.01736202)1.0000:0.16171310,Pso3G2761:0.21702695)0.9750:0.07437904)1.0000:0.13431635)0.6190:0.04661827,(Vvi18G1034:0.16091258,Vvi4G1063:0.20721362)0.5510:0.05213882);
157	(((Nnu1G3713:0.10234398,Nnu5G2904:0.10278280)1.0000:0.06674208,Vvi3G609:0.18830359)1.0000:0.08822850,Aco5G2037:0.15396825,(((Vvi18G655:0.29299459,Pso3G1713:0.30174928)1.0000:0.59161460,Pso2G92:0.15763313)0.8970:0.08539573,(Aco6G4500:0.15295627,(Pso6G2695:0.00908350,Pso1G1781:0.01494006)1.0000:0.24174283)0.7240:0.04860288)0.6450:0.05315193);
158	((Nnu2G1192:0.08175213,Nnu8G514:0.05935418)0.7630:0.06347295,((Aco7G5955:0.17207978,((Aco7G2658:0.17056592,Pso8G3065:0.23585689)0.9820:0.09353363,(Pso2G1949:0.01050366,Pso2G2811:0.00517826)0.9880:0.15399065)0.4520:0.03025932)0.4740:0.03891223,Vvi4G334:0.15372219)0.3940:0.03054386,(Vvi11G335:0.13867171,Pso7G3716:0.95815175)0.3690:0.07028396);
159	((Nnu2G1447:0.04458521,Nnu8G802:0.09872488)0.9740:0.05443706,((Pso3G830:0.14978749,(Vvi9G540:0.23730914,(Pso2G2036:0.02300997,Pso2G2712:0.09818717)1.0000:0.65777199)0.6570:0.08143156)0.1650:0.02202383,((Aco7G3958:0.11631931,Aco7G5696:0.19614332)0.4190:0.02820948,Vvi4G481:0.09416876)0.2680:0.02207618)0.6190:0.02148560,Vvi11G478:0.12181969);
160	((Nnu2G1369:0.05006067,Nnu8G713:0.06416877)0.9990:0.04515406,(Vvi9G482:0.14199501,Vvi4G450:0.11567596)0.4930:0.02314646,(((Vvi11G429:0.13796506,(Pso2G1997:0.06701835,Pso2G2749:0.00591355)1.0000:0.21896178)0.5340:0.04444575,(Aco7G4204:0.10744276,Pso3G707:0.14008770)0.4500:0.02505101)0.2510:0.02075500,Aco7G5785:0.17162579)0.1810:0.00757894);
161	((Nnu3G4159:0.08327193,Nnu4G3036:0.08744925)1.0000:0.09055254,(Vvi7G304:0.08202376,Vvi5G183:0.24230260)0.9360:0.08698332,((Aco2G4167:0.12035980,Aco5G1280:0.13736780)0.8040:0.03617728,(Pso3G72:0.15346574,(Pso2G4158:0.00620270,Pso10G1160:0.01034523)1.0000:0.12999966)0.5520:0.03586275)0.9950:0.07822179);
162	(((Nnu3G842:0.10458587,Nnu4G917:0.11354906)1.0000:0.07410645,(((Aco3G1296:0.14520238,Aco3G4839:0.33825848)0.6620:0.03365168,Pso10G296:0.41791727)0.8370:0.04355887,(Pso4G1685:0.00905686,Pso5G845:0.00592679)1.0000:0.23327672)0.9510:0.05548109)0.7980:0.04942295,Vvi1G861:0.26626721,(Vvi17G518:0.22943290,Vvi14G1493:0.22112143)0.3090:0.02594741);
163	((Nnu3G849:0.09744704,Nnu4G923:0.13195114)1.0000:0.08749922,((Aco3G1279:0.25025868,Aco3G4851:0.24110639)0.8660:0.05353473,((Pso4G1680:0.01612528,Pso5G850:0.02926533)1.0000:0.23969306,Pso10G288:0.27686038)0.7660:0.03532961)0.9720:0.04158681,((Vvi17G521:0.30062569,Vvi14G1496:0.24052077)0.5160:0.02466080,Vvi1G867:0.23246487)0.6940:0.01943609);
164	((Nnu1G3320:0.09535295,Nnu1G4987:0.10365741)1.0000:0.08447234,Vvi12G247:0.18973759,((Vvi10G147:0.19857492,Pso10G1041:0.26202984)0.8580:0.06334437,(Aco4G1063:0.17902505,(Aco1G3872:0.10978456,(Pso6G1056:0.01891836,Pso1G3262:0.00591131)1.0000:0.18112673)0.9150:0.06320989)0.3930:0.03311190)0.4420:0.03411971);
165	(Nnu1G4546:0.33063378,(Vvi3G444:0.55682838,Pso6G3024:0.28850157)0.8000:0.10054928,((Aco6G2222:0.26184157,Aco5G2251:0.23606362)0.7410:0.07270298,(Pso3G1882:0.01650774,Pso2G10:0.03260052)1.0000:0.25027552)0.7650:0.05261623);
166	((((Nnu1G3246:0.26643885,Vvi10G119:0.24531562)0.9220:0.15349324,Aco1G3956:0.28097009)1.0000:0.70911726,(Pso6G1097:0.00854813,Pso1G3206:0.01552029)1.0000:0.31539973)0.9160:0.14281790,(Pso2G2503:0.00837509,Pso10G1049:0.01299968)1.0000:0.31312469,(Nnu1G5043:0.22608593,Aco4G1268:0.24381464)0.9820:0.11167234);
167	(((Nnu2G1165:0.11243062,Nnu3G1584:0.08981373)1.0000:0.08785444,Vvi4G320:0.20790956)0.7180:0.02241221,(Pso2G1915:0.01608771,Pso2G2838:0.02347792)1.0000:0.35072715,((Aco7G5925:0.21846401,Pso8G3172:0.20244441)1.0000:0.10456832,Aco7G2598:0.17334684)0.7540:0.02761388);
168	(Nnu2G1029:0.19041114,((Aco2G1316:0.15308207,Pso9G2515:0.26597156)0.8960:0.03962791,Aco1G6317:0.18852831)0.9910:0.05686687,((Vvi6G630:0.18544271,Vvi13G48:0.23044297)0.8860:0.05207566,(Vvi8G897:0.17784825,(Pso9G3548:0.02113679,Pso11G2346:0.00961283)1.0000:0.17321078)1.0000:0.11092972)0.2360:0.02089041);
169	(Nnu2G1027:0.11129273,Vvi6G628:0.24858637,((Aco2G1327:0.14392221,Pso9G2520:0.22853226)0.9760:0.05937131,(Aco1G6319:0.21361281,(Pso9G3550:0.04679232,Pso11G2343:0.04084745)1.0000:0.28458422)0.9990:0.11779267)0.6410:0.03935289);
170	(((Nnu2G1005:0.10135172,Nnu2G2767:0.09383466)1.0000:0.07706361,Vvi8G893:0.19709274)0.6730:0.03338775,Vvi6G623:0.18359287,(Aco2G1343:0.16156624,((Aco1G6356:0.19185897,(Pso9G3557:0.01418461,Pso11G2316:0.01193047)1.0000:0.19896281)0.8710:0.05612084,Pso9G2529:0.21172626)0.4960:0.03462578)0.6050:0.03997740);
171	(Nnu2G3221:0.15262510,Aco2G1577:0.08804671,((Nnu6G2000:0.11116713,Vvi6G1275:0.08388925)0.3200:0.02245630,(((Aco1G6540:0.08671564,(Pso9G2842:0.07991155,Pso11G2029:0.00000000)1.0000:0.09680971)0.4660:0.03201227,Pso9G2612:0.09784597)0.3030:0.02237413,Vvi8G921:0.06607203)0.1230:0.01008041)0.3000:0.02726568);
172	(Nnu2G3172:0.18037935,Nnu6G2074:0.16516244,(((Aco2G1704:0.26764046,(Pso9G2885:0.00791682,Pso11G1990:0.02279483)1.0000:0.25790680)0.7700:0.06356710,(Vvi6G1239:0.54672113,Pso9G2673:0.28526821)0.4730:0.06582642)0.2990:0.03683361,Aco1G6636:0.67020801)1.0000:0.15520485);
173	((Nnu2G149:0.14424947,(Vvi6G430:0.14212843,Vvi8G718:0.17496331)0.5160:0.02337903)0.6000:0.02880254,(Aco1G6935:0.16071511,(Pso9G3019:0.00545341,Pso11G1858:0.00908774)1.0000:0.16377065)0.8290:0.04936956,(Aco2G2075:0.12929740,Pso9G33:0.18307167)0.5620:0.03335728);
174	(((Nnu2G148:0.15886115,Vvi8G719:0.26284126)0.7240:0.04294543,((Pso9G3020:0.01510604,Pso11G1857:0.01947786)1.0000:0.21625551,Aco1G6934:0.17097482)0.3540:0.02534320)0.5240:0.05264377,Pso9G34:0.48330065,(Vvi6G431:0.20057834,Aco2G2078:0.22581704)0.2650:0.01297203);
175	((Nnu2G734:0.05253737,Nnu2G2502:0.05936750)1.0000:0.03222064,Vvi8G741:0.12659187,(Vvi6G466:0.11464408,((Aco2G3137:0.11530196,Pso9G138:0.37205706)0.9230:0.04431031,(Aco1G1741:0.09796466,(Pso9G3161:0.01017487,Pso7G2620:0.01279382)1.0000:0.09907060)0.7400:0.02391623)0.3900:0.01081194)0.4970:0.01369952);
176	((Nnu2G740:0.07541486,Nnu2G2512:0.06855215)1.0000:0.06249674,Aco1G1727:0.15675608,(((Vvi6G475:0.17822778,Aco2G3149:0.19979139)0.4880:0.02971141,(Pso9G3170:0.00821316,Pso7G2631:0.01852504)1.0000:0.20055596)0.3900:0.01925683,Pso9G148:0.21315831)0.5230:0.02350145);
177	(((Aco1G5306:0.21764866,((Pso6G1360:0.04630451,Pso1G2940:0.07474430)1.0000:0.18560961,Pso2G2346:0.38694620)0.9250:0.11971202)0.3950:0.03853734,Nnu1G2830:0.12933020)0.2750:0.06086974,Nnu1G5498:0.21520892,(Vvi10G24:0.20830095,Aco4G3061:0.28310615)0.2660:0.02326713);
178	(Nnu1G1998:0.11274998,Vvi5G604:0.11780627,((Aco5G624:0.16208341,((Nnu3G2731:0.10655165,((Pso2G613:0.15864828,Pso2G3885:0.21710385)0.5590:0.08922864,Aco2G5119:0.11576398)0.4440:0.06277268)1.0000:0.45675646,Pso10G1764:0.28991579)0.8670:0.12782375)0.2620:0.05610547,(Vvi7G13:0.17816575,Vvi14G512:0.09991942)0.2200:0.03943349)0.2890:0.02001083);
179	((Nnu3G650:0.07452296,Nnu4G718:0.08425955)1.0000:0.06302553,(Vvi17G717:0.14926574,Vvi1G745:0.12945623)0.5310:0.02476092,(Aco3G4395:0.15858594,((Aco3G1661:0.17084032,Pso4G2126:0.17070937)0.3880:0.02498945,(Pso7G1789:0.00827745,Pso10G153:0.01256300)1.0000:0.14515332)0.3650:0.01826421)0.6340:0.01881487);
180	((Nnu3G647:0.04645929,Nnu4G715:0.05152542)0.9900:0.03670686,(Aco3G4389:0.08918311,Pso4G2129:0.13880536)0.6500:0.04164448,(Vvi1G741:0.11964312,(Aco3G1667:0.10986018,(Pso7G1785:0.01303703,Pso10G148:0.03434489)1.0000:0.19985579)0.2800:0.02797124)0.1550:0.00867759);
181	(Nnu3G1173:0.07017815,Nnu4G1301:0.07147509,((Vvi14G981:0.19915116,Vvi1G997:0.32686771)0.2400:0.01792905,((Aco3G5526:0.12731758,Pso7G1907:0.18146728)0.9680:0.04586321,((Pso4G1430:0.00669436,Pso5G1128:0.00894316)1.0000:0.18998474,Aco3G1011:0.20256294)0.4920:0.02678414)0.5540:0.03475762)0.9980:0.06039300);
182	(Nnu1G1874:0.09820417,(Vvi7G68:0.13457305,Vvi5G537:0.13913977)0.9520:0.04163983,((Aco2G4978:0.10419899,(Pso3G2784:0.00466537,Pso2G518:0.00901439)1.0000:0.18100787)0.8440:0.04836498,(Aco5G744:0.18240067,Pso2G3896:0.18554993)0.6330:0.03770951)0.8900:0.03358404);
183	(((Nnu3G4083:0.11233308,Nnu4G3128:0.13223855)1.0000:0.10019724,(Vvi5G311:0.29036944,Vvi14G215:0.19577666)1.0000:0.24428183)0.9920:0.07056191,Aco5G1184:0.29044701,(Aco2G4332:0.28270733,((Pso3G2582:0.02728279,Pso2G3489:0.02102731)1.0000:0.28187759,Pso2G4090:0.39317557)0.8100:0.05717916)0.7020:0.03286621);
184	((Nnu1G3320:0.09535295,Nnu1G4987:0.10365741)0.9990:0.08447234,Vvi12G247:0.18973759,((Vvi10G147:0.19857492,Pso10G1041:0.26202984)0.8490:0.06334437,(Aco4G1063:0.17902505,(Aco1G3872:0.10978456,(Pso6G1056:0.01891836,Pso1G3262:0.00591131)1.0000:0.18112673)0.9030:0.06320989)0.4090:0.03311190)0.4770:0.03411971);
185	(((Nnu1G2823:0.06631188,Nnu1G5507:0.06626349)1.0000:0.04986636,Vvi12G521:0.14615522)0.4150:0.01943881,Vvi10G26:0.13180708,(Aco4G3071:0.59381608,((Aco1G5288:0.18682899,Pso10G888:0.19109107)0.4450:0.02961874,(Pso6G1366:0.00881666,Pso1G2943:0.00845123)1.0000:0.16194424)0.3620:0.02520838)0.7080:0.01642208);
186	((((Vvi8G999:0.13535093,(Nnu2G3129:0.12320365,Nnu6G2132:0.08486254)1.0000:0.09251114)0.3540:0.03235303,(Pso9G2913:0.11705115,Pso11G1955:0.10664642)1.0000:0.10194177)0.3130:0.02446535,Aco1G6699:0.18588092)0.4250:0.04080946,Vvi13G713:0.15716042,(Vvi6G1216:0.21677954,(Aco2G1963:0.14485427,Pso11G56:0.34115332)0.9960:0.11959038)1.0000:0.22838925);
187	((Nnu2G3051:0.13870510,Nnu6G2206:0.13155499)0.9070:0.09635735,((Aco2G1803:0.15358699,Aco1G6828:0.22295207)0.9930:0.12924940,((Pso9G2929:0.01499964,Pso11G1927:0.00766958)1.0000:0.24525120,Pso11G203:0.25850933)0.8480:0.07599318)0.9710:0.15307973,(Vvi6G1164:0.33828758,Vvi8G1028:0.53994576)0.4320:0.07334746);
188	(Nnu2G1027:0.11129273,Vvi6G628:0.24858637,((Aco2G1327:0.14392221,Pso9G2520:0.22853226)0.9830:0.05937131,(Aco1G6319:0.21361281,(Pso9G3550:0.04679232,Pso11G2343:0.04084745)1.0000:0.28458422)1.0000:0.11779267)0.6420:0.03935289);
189	((((Nnu3G4194:0.04705010,Nnu4G3015:0.06809965)0.9220:0.04386600,(Vvi5G163:0.16985023,Vvi7G322:0.18858029)0.2240:0.02868919)0.3820:0.04889452,Aco2G4121:0.21869110)0.4880:0.04922095,(Pso3G127:0.14929182,(Pso2G2585:0.00342576,Pso10G1141:0.01677901)1.0000:0.12901801)0.9890:0.08607725,(Vvi14G158:0.20441624,Aco5G1313:0.09363295)0.0860:0.00882295);
190	((Nnu3G4071:0.07273540,Nnu4G3135:0.06558119)0.9990:0.03678502,Vvi5G332:0.17773297,(Vvi14G302:0.12476562,((Aco2G4366:0.10370703,(Pso3G2575:0.00268835,Pso2G3538:0.01052068)1.0000:0.13081426)0.6150:0.02571882,(Aco5G1124:0.13690378,Pso10G1259:0.16377848)0.8710:0.02742063)0.1910:0.00694709)0.3340:0.01954057);
191	(((Nnu3G1322:0.07373088,Nnu4G1444:0.07106970)0.9160:0.11943555,(Vvi1G266:0.43394754,Vvi14G918:0.21948974)0.5930:0.07995967)0.8400:0.08582964,((Aco3G5771:0.29160906,Aco3G717:0.16524927)0.5570:0.05024871,Pso8G2380:0.26923467)0.2530:0.04478936,(Pso4G1312:0.01007915,Pso5G1270:0.01510931)1.0000:0.18371267);
192	(Nnu3G1213:0.06667248,Nnu4G1347:0.06565176,((Vvi17G403:0.11255356,Vvi1G1031:0.13816605)0.7260:0.02447132,(Aco3G5602:0.15935472,((Aco3G1110:0.12790920,(Pso4G1388:0.00224647,Pso5G1158:0.00730984)1.0000:0.13935377)0.6520:0.01823127,Pso8G2337:0.15158408)0.4130:0.01257835)0.5280:0.01543050)1.0000:0.04352464);
193	((Nnu3G849:0.09744704,Nnu4G923:0.13195114)1.0000:0.08749922,((Aco3G1279:0.25025868,Aco3G4851:0.24110639)0.8640:0.05353473,((Pso4G1680:0.01612528,Pso5G850:0.02926533)1.0000:0.23969306,Pso10G288:0.27686038)0.7510:0.03532961)0.9760:0.04158681,((Vvi17G521:0.30062569,Vvi14G1496:0.24052077)0.5640:0.02466080,Vvi1G867:0.23246487)0.7170:0.01943609);
194	(Nnu1G3757:0.06188223,Nnu5G2872:0.06749066,((Vvi18G736:0.10545929,Vvi3G384:0.18038279)0.4980:0.02597450,(Vvi7G1031:0.13091937,((Aco6G2009:0.11995015,Aco5G2081:0.11760884)0.4240:0.02384220,((Pso6G2668:0.00667388,Pso1G1754:0.00408695)1.0000:0.13065329,Pso2G68:0.13202080)0.3410:0.02324687)0.9100:0.02619553)0.2590:0.01888492)1.0000:0.04623474);
195	(((Aco4G2695:0.11016890,(Pso2G2250:0.00365190,Pso10G785:0.01584423)1.0000:0.06214773)0.7470:0.02695365,(Pso6G1427:0.00216655,Pso1G3001:0.00635576)1.0000:0.06321085)0.7720:0.04647349,(Nnu1G5575:0.06024400,Aco1G3585:0.06844385)0.1990:0.02407985,(Vvi19G525:0.07034137,(Vvi10G83:0.10339769,Vvi12G377:0.08342188)0.5810:0.03076282)0.1590:0.00832260);
196	(Nnu1G5572:0.08186995,((Aco4G2665:0.16868826,(Pso2G2249:0.05568895,Pso10G784:0.02144186)1.0000:0.17171039)0.5790:0.02402486,Aco1G3588:0.09770719)0.4700:0.03948525,((Vvi10G84:0.13632089,Vvi12G376:0.11141760)0.5510:0.02284613,(Vvi19G523:0.10089181,(Pso6G1426:0.00717439,Pso1G2998:0.01186379)1.0000:0.14617305)0.2790:0.02257396)0.1400:0.01539888);
197	(Nnu1G1874:0.09820417,(Vvi7G68:0.13457305,Vvi5G537:0.13913977)0.9450:0.04163983,((Aco2G4978:0.10419899,(Pso3G2784:0.00466537,Pso2G518:0.00901439)1.0000:0.18100787)0.8620:0.04836498,(Aco5G744:0.18240067,Pso2G3896:0.18554993)0.6430:0.03770951)0.8850:0.03358404);
198	((Nnu4G719:0.10320333,Vvi14G1388:0.17838392)0.7380:0.04393142,(Aco3G1658:0.22184126,(Pso4G2123:0.01134109,Pso5G1788:0.00369287)1.0000:0.16867635)0.3680:0.02765087,((Vvi1G749:0.25552695,Aco3G4397:0.27387179)1.0000:0.77008252,(Pso7G1791:0.01274200,Pso10G155:0.01128168)1.0000:0.15958124)0.4580:0.03623446);

## Sheet: Supplementary Table 6
Supplementary Table 6. Tree topology in A. coerulea, P. somniferum, N. nucifera and V. vinifera genes using the Maximum Likelihood approach.
Group number	The parenthesis tree of genes
1	((Nnu2G798:0.14925565,(Vvi13G337:0.27418138,Vvi8G775:0.22883687)0.7100:0.06125878)0.8590:0.07977417,(Nnu2G2574:0.19339742,Vvi6G499:0.23474460)1.0000:0.51840067,(Aco1G1634:0.24458391,(Aco2G3269:0.31637206,((Pso9G3204:0.13389826,Pso7G2667:0.14344834)1.0000:0.19416144,Pso9G230:0.24740133)0.3680:0.06574432)0.3460:0.05991120)0.5230:0.05367804);
2	(((Nnu2G1005:0.10135172,Nnu2G2767:0.09383466)1.0000:0.07706361,Vvi8G893:0.19709274)0.6300:0.03338775,Vvi6G623:0.18359287,(Aco2G1343:0.16156624,((Aco1G6356:0.19185897,(Pso9G3557:0.01418461,Pso11G2316:0.01193047)1.0000:0.19896281)0.8430:0.05612084,Pso9G2529:0.21172626)0.4940:0.03462578)0.6460:0.03997740);
3	(Nnu3G2296:0.12349096,Vvi2G160:0.13806731,(((Aco7G127:0.17935163,Aco5G6824:0.11351113)0.8000:0.06046879,(Pso3G3518:0.01617686,Pso7G2826:0.00569982)1.0000:0.19150358)0.8480:0.06357184,Pso11G2673:0.18179177)0.8340:0.06279792);
4	(((Vvi7G1082:0.32120441,Vvi3G432:0.22779997)0.8330:0.05184867,((Pso2G18:0.41482170,Nnu5G2769:0.14067810)0.7410:0.07420385,Vvi18G781:0.22216946)1.0000:0.33995524)0.5190:0.06991111,(Pso6G3035:0.03552154,Pso1G2291:0.02717817)1.0000:0.31810652,(Aco6G2190:0.31176498,Aco5G2224:0.31866980)0.1340:0.01876326);
5	(((Nnu2G2995:0.04909699,Nnu6G2252:0.06287339)1.0000:0.08985162,Vvi8G1051:0.24486216)0.7020:0.05171929,Aco1G1796:0.18009998,((Aco2G2668:0.56598268,(Pso9G1049:0.02375381,Pso11G276:0.04614086)1.0000:0.29910675)0.9700:0.13241025,(Pso9G3142:0.01520426,Pso7G2598:0.00878927)1.0000:0.23793779)0.2780:0.02324332);
6	((Nnu2G2987:0.06214113,Nnu6G2262:0.07735279)1.0000:0.08466871,Vvi13G614:0.21188286,(Vvi8G1063:0.12328835,(Aco2G2642:0.17869202,(Aco1G1808:0.24221479,((Pso9G1045:0.02322595,Pso11G279:0.02319840)1.0000:0.24558826,(Pso9G3136:0.00890396,Pso7G2589:0.00802477)1.0000:0.17084954)0.9940:0.07384281)0.9190:0.06846111)0.9980:0.08487462)0.4630:0.03394715);
7	(((Nnu2G2984:0.05373952,Nnu6G2265:0.06285223)1.0000:0.04027594,Vvi8G1064:0.09924056)0.7470:0.02347367,Vvi13G611:0.12564425,((Aco1G1823:0.10655837,(Pso9G3134:0.01390050,Pso7G2587:0.01164132)1.0000:0.10739368)0.5560:0.02836513,(Aco2G2631:0.11479701,(Pso9G1011:0.02181952,Pso11G299:0.02583296)1.0000:0.11370455)0.3580:0.02271206)0.6460:0.02084462);
8	(Nnu6G2384:0.12997713,Vvi8G1124:0.22976314,(Aco2G2965:0.22691243,((Aco1G2009:0.24577043,Pso9G2894:0.62959077)0.9650:0.10239933,(Pso9G1320:0.01985198,Pso7G2511:0.01919121)1.0000:0.22638287)0.7320:0.06162827)0.7550:0.04232386);
9	((Nnu1G3213:0.09231321,Nnu1G5078:0.10336499)1.0000:0.11985684,Vvi12G290:0.25617070,((Aco4G1355:0.22268170,(Pso2G2511:0.04198735,Pso10G1055:0.02712860)1.0000:0.38926647)0.6240:0.06948863,(Aco1G4025:0.19361984,(Pso6G1128:0.01053962,Pso1G3181:0.00268676)1.0000:0.24773838)0.2890:0.03202030)0.7550:0.03641640);
10	(Nnu6G2067:0.22160995,Vvi6G1241:0.14358360,((Aco2G1689:0.17186169,Pso9G2663:0.14373795)0.6760:0.04639118,(Aco1G6615:0.15251838,(Pso9G2876:0.01446520,Pso11G1995:0.05137061)1.0000:0.23325656)0.6980:0.05067473)1.0000:0.13620882);
11	(Nnu2G265:0.07968883,Nnu2G2091:0.10104373,((Vvi8G641:0.10852527,Pso9G442:0.59921201)0.8460:0.06351349,(Aco2G2484:0.13704650,(Aco1G7170:0.16465300,(Pso9G3114:0.00681785,Pso11G1892:0.00000000)1.0000:0.14072780)0.9110:0.05363354)0.6450:0.03478544)0.9930:0.08227133);
12	((Nnu2G3141:0.09296827,Nnu6G2117:0.07621298)1.0000:0.07805500,Vvi6G1220:0.14619447,((Aco2G1973:0.11299435,Pso9G928:0.27070036)0.7140:0.04198134,(Aco1G6686:0.14474699,(Pso9G2905:0.00626472,Pso11G1965:0.00721694)1.0000:0.22025510)0.5330:0.03840979)0.6940:0.03917905);
13	(Nnu1G3806:0.15794842,Vvi7G1071:0.26012843,(((Pso3G1917:0.02047368,Pso2G38:0.02530694)1.0000:0.22578050,(Aco6G2115:0.15814604,(Pso6G3061:0.00628604,Pso1G2316:0.01274829)1.0000:0.21242049)0.9190:0.06291240)0.4030:0.03372811,Aco5G2183:0.22222559)1.0000:0.10554376);
14	(((Nnu1G3839:0.06183772,Nnu5G2774:0.08062471)0.9690:0.09365832,Vvi7G1081:0.11366187)0.9980:0.13520401,Aco5G2216:0.21273017,((Aco6G2184:0.24535871,(Pso6G3040:0.00201750,Pso1G2296:0.01682892)1.0000:0.28496063)0.9920:0.16040203,(Pso3G1898:0.01972602,Pso2G24:0.02169848)1.0000:0.31728351)0.9140:0.08040016);
15	(((Pso6G2281:0.02467899,Pso1G1371:0.01704420)0.9990:0.17717067,Aco6G3767:0.21227856)0.2400:0.04105190,((Nnu5G1914:0.07799341,Nnu6G537:0.09930641)0.9890:0.08868024,(Pso3G2746:0.43389714,Vvi4G1067:0.22019791)0.1290:0.02480567)0.1790:0.03379049,Aco5G2603:0.17607158);
16	((((Vvi4G1338:0.16718760,(Nnu5G3440:0.07461252,Nnu6G87:0.06599888)1.0000:0.08648674)0.6350:0.03630939,Vvi18G39:0.13219607)1.0000:0.11280957,Aco6G4717:0.15921859)0.9550:0.04948837,Pso3G1841:0.20763749,(Aco5G1647:0.12809047,(Pso6G3209:0.00963818,Pso1G2457:0.00638900)1.0000:0.14585586)0.3960:0.03078762);
17	((Nnu2G3056:0.08767058,Nnu6G2197:0.05084565)1.0000:0.07896400,Vvi8G1025:0.20737783,((Aco2G1815:0.19582775,Aco1G6804:0.26297794)0.5090:0.02772795,((Pso9G1148:0.01340340,Pso11G1809:0.00413199)1.0000:0.20545466,Pso11G191:0.23113979)1.0000:0.15212881)0.7460:0.02566064);
18	((Nnu2G273:0.07425003,Nnu2G2085:0.13560341)1.0000:0.06725956,(Vvi8G644:0.19112737,Vvi13G221:0.17262024)0.5500:0.02341104,((Aco2G2458:0.14251164,Pso11G40:0.18506831)0.5300:0.02634580,(Aco1G7176:0.16347050,(Pso9G3118:0.00882162,Pso11G1888:0.00427575)1.0000:0.28705071)0.5520:0.03231892)0.8810:0.03416969);
19	(Nnu2G267:0.08760178,Nnu2G2088:0.10016354,(Vvi8G642:0.19525009,((Aco2G2483:0.17805102,((Pso9G3116:0.00537922,Pso11G1890:0.00275710)1.0000:0.18349526,Pso11G33:0.56919285)0.5710:0.06455094)0.5160:0.02722388,Aco1G7173:0.13593169)0.6440:0.03209737)1.0000:0.05301068);
20	((Nnu2G1174:0.13575518,Nnu3G1573:0.12614022)0.9930:0.07974234,(Vvi11G324:0.18736886,Vvi9G349:0.16785774)0.9970:0.08113270,((Aco7G5938:0.25105182,(Aco7G2622:0.13575607,Pso10G1547:0.20389485)1.0000:0.06918006)0.6660:0.05653077,(Pso2G1920:0.01601612,Pso2G2834:0.01896346)1.0000:0.30299581)0.3750:0.04024992);
21	((Nnu2G149:0.14424947,(Vvi6G430:0.14212843,Vvi8G718:0.17496331)0.5120:0.02337903)0.5990:0.02880254,(Aco1G6935:0.16071511,(Pso9G3019:0.00545341,Pso11G1858:0.00908774)1.0000:0.16377065)0.8080:0.04936956,(Aco2G2075:0.12929740,Pso9G33:0.18307167)0.5130:0.03335728);
22	((Nnu1G2107:0.09822112,Nnu3G2810:0.09100270)0.9960:0.09275940,((Pso2G3808:0.00825445,Pso10G684:0.04018960)1.0000:0.61761498,Vvi7G531:0.15125273)0.4040:0.04746632,((Aco2G5239:0.13369047,Pso5G2443:0.18905836)0.8300:0.05765949,Aco5G503:0.16899650)0.6680:0.08450191);
23	((Nnu1G2652:0.10172350,Nnu1G5701:0.14174818)0.8680:0.12687439,Pso2G2234:0.34595052,(Vvi12G441:0.60213594,(Aco4G3939:0.24210286,(Aco1G5070:0.29850958,(Pso6G1532:0.00738421,Pso1G2864:0.00687387)1.0000:0.22515668)0.9990:0.19707094)0.6480:0.07975201)0.4200:0.05288605);
24	((Nnu2G273:0.07425003,Nnu2G2085:0.13560341)1.0000:0.06725956,(Vvi8G644:0.19112737,Vvi13G221:0.17262024)0.5490:0.02341104,((Aco2G2458:0.14251164,Pso11G40:0.18506831)0.5450:0.02634580,(Aco1G7176:0.16347050,(Pso9G3118:0.00882162,Pso11G1888:0.00427575)1.0000:0.28705071)0.5720:0.03231892)0.8840:0.03416969);
25	(((Nnu1G3753:0.06395194,Nnu5G2875:0.08621985)0.7060:0.07194293,Vvi7G1029:0.26244093)1.0000:0.24973888,Pso2G70:0.16551655,(Aco6G2007:0.20352404,(Aco5G2078:0.16384928,(Pso6G2672:0.00939525,Pso1G1758:0.01894529)1.0000:0.27448784)0.9520:0.13208215)0.5180:0.08189656);
26	((Nnu5G3390:0.09244670,Nnu6G144:0.07139824)0.9970:0.07180187,(Aco6G2591:0.27246649,((Aco5G1730:0.16450588,Pso2G196:0.20453685)0.4940:0.04137191,(Pso6G3157:0.00678692,Pso1G2407:0.00620793)1.0000:0.23015406)0.4060:0.03388246)0.7720:0.04994040,(Vvi18G82:0.19814682,Vvi4G1200:0.21112515)0.3690:0.02532590);
27	((Nnu1G5102:0.13830993,Vvi12G300:0.44891819)0.6750:0.04014271,Aco4G1403:0.19417265,(((Pso6G1140:0.01408101,Pso1G3170:0.01037246)1.0000:0.19000436,Aco1G4099:0.12714754)0.4260:0.03238431,(Pso2G2521:0.01174776,Pso10G1068:0.01279128)1.0000:0.14783776)0.4900:0.02780770);
28	((Nnu1G5102:0.13830993,Vvi12G300:0.44891819)0.6920:0.04014271,Aco4G1403:0.19417265,(((Pso6G1140:0.01408101,Pso1G3170:0.01037246)1.0000:0.19000436,Aco1G4099:0.12714754)0.4470:0.03238431,(Pso2G2521:0.01174776,Pso10G1068:0.01279128)1.0000:0.14783776)0.5260:0.02780770);
29	(Nnu2G2310:0.10525883,(Vvi8G248:0.16734516,Vvi13G52:0.14170860)0.9890:0.06161306,((Aco2G1302:0.16573505,Aco1G6304:0.27696222)0.6150:0.04528646,(Pso9G2506:0.19915485,(Pso9G3539:0.00893220,Pso11G2353:0.00418015)1.0000:0.23557949)0.6860:0.05085179)0.9770:0.06493964);
30	(((Nnu4G3024:0.10483895,Vvi7G321:0.13315450)1.0000:0.05943969,Aco5G1299:0.13990615)0.7410:0.02992209,(Pso2G2589:0.00545007,Pso10G1146:0.00662160)1.0000:0.18846410,(Aco2G4132:0.12488496,Pso3G97:0.18768868)0.3560:0.02793549);
31	(((Nnu1G3205:0.09594273,Nnu1G5084:0.08110616)1.0000:0.06373524,Vvi19G223:0.20868110)0.9880:0.04619901,(Aco1G4050:0.18445900,(Pso6G1132:0.02104491,Pso1G3176:0.01117102)1.0000:0.17233498)0.9950:0.05844253,(Aco4G1369:0.15536266,(Pso2G2516:0.01488226,Pso10G1062:0.01024252)1.0000:0.26142802)0.6320:0.03570982);
32	(((Nnu1G3128:0.07090298,Nnu1G5168:0.08439995)1.0000:0.11116855,(Pso2G2543:0.00908916,Pso10G1095:0.00984328)1.0000:0.17387093)0.7140:0.03094179,Vvi19G261:0.28154908,((Aco4G1926:0.16222498,Aco1G4783:0.22707032)0.7910:0.03565023,(Pso6G1178:0.00949777,Pso1G3124:0.00754209)1.0000:0.24163700)0.7890:0.04206913);
33	(Nnu3G684:0.06756811,Nnu4G753:0.07594999,(Vvi17G701:0.14348541,((Aco3G1597:0.12311553,(Aco3G4470:0.12124816,(Pso7G1807:0.18558276,Pso10G177:0.02590339)1.0000:0.09984569)0.5030:0.02213395)0.5620:0.01530865,(Pso4G2104:0.00629504,Pso5G1817:0.00571760)1.0000:0.13418744)0.6270:0.01924865)1.0000:0.05549699);
34	(((Nnu3G1213:0.06709508,Nnu4G1347:0.06507602)1.0000:0.04417768,Vvi17G403:0.12431856)0.5930:0.01688503,(Aco3G1110:0.12714550,(Pso4G1388:0.00237659,Pso5G1158:0.00718101)1.0000:0.13955458)0.6720:0.02556795,(Aco3G5602:0.14614754,(Pso7G2307:0.00272199,Pso8G2337:0.00583738)1.0000:0.14148680)0.4440:0.02111061);
35	(((Nnu1G3205:0.09594273,Nnu1G5084:0.08110616)1.0000:0.06373524,Vvi19G223:0.20868110)0.9910:0.04619901,(Aco1G4050:0.18445900,(Pso6G1132:0.02104491,Pso1G3176:0.01117102)1.0000:0.17233498)0.9910:0.05844253,(Aco4G1369:0.15536266,(Pso2G2516:0.01488226,Pso10G1062:0.01024252)1.0000:0.26142802)0.6610:0.03570982);
36	(((Nnu2G262:0.14137832,Nnu2G2094:0.13302123)0.9880:0.06342195,Vvi6G377:0.43300773)0.9500:0.04418257,Vvi8G639:0.25672657,(Aco2G2496:0.18536067,((Aco1G7163:0.20484086,Pso9G3111:0.28353966)0.8660:0.06176481,(Pso9G453:0.02193430,Pso11G28:0.02220298)1.0000:0.23910056)0.7540:0.05575684)1.0000:0.13007533);
37	(((((Nnu5G2071:0.06427202,Nnu6G470:0.04316775)1.0000:0.05205229,Vvi18G834:0.09018462)1.0000:0.05062359,Aco5G2473:0.12612428)0.4830:0.02266281,Pso3G2687:0.16316152)0.5330:0.02719361,(Pso6G2909:0.01760643,Pso1G1931:0.00869323)1.0000:0.14780532,Aco6G1466:0.07908315);
38	(((Nnu1G3840:0.09885961,Nnu5G2773:0.10156809)0.8860:0.06771042,Vvi18G779:0.20164088)0.9970:0.13009965,(Aco5G2218:0.14621324,(Pso3G1896:0.06137103,Pso2G21:0.02741626)1.0000:0.19101624)0.9920:0.09102003,(Aco6G2185:0.27242839,(Pso6G3039:0.00977157,Pso1G2294:0.02256401)1.0000:0.40110962)0.3750:0.04206132);
39	((((Nnu1G4336:0.04228863,Nnu5G2519:0.07430745)0.9170:0.07485429,Vvi18G485:0.26746998)0.9860:0.08324807,Pso3G2599:0.11463873)0.5820:0.02990974,Aco5G2342:0.07990986,(Aco6G2341:0.08365862,(Pso6G2987:0.00385053,Pso1G2243:0.01093360)1.0000:0.12133379)0.5290:0.03053126);
40	((Aco7G4019:0.12023846,(((Nnu2G1426:0.05250848,Nnu8G779:0.07399211)0.6850:0.04059347,Vvi11G459:0.39084070)0.9930:0.11158304,Pso3G783:0.20684639)0.5710:0.04311699)0.4820:0.03558871,(Pso2G2022:0.01155194,Pso2G2723:0.03064265)1.0000:0.12603276,Aco7G5730:0.10631818);
41	(Nnu3G848:0.17054941,Vvi17G520:0.24690948,((Pso4G1682:0.02182155,Pso5G848:0.01390415)1.0000:0.25185163,((Aco3G1280:0.17705832,Aco3G4849:0.24636304)0.9130:0.05693990,Pso10G290:0.31455800)0.4890:0.02237760)0.5620:0.03321896);
42	(((Nnu1G2928:0.07274129,Nnu1G5396:0.04947909)1.0000:0.05091129,Vvi19G410:0.13587396)0.9510:0.02705743,(Pso6G1308:0.01517734,Pso1G2908:0.00948774)1.0000:0.17406106,((Aco4G3358:0.12525931,Pso10G854:0.15064882)0.8750:0.04289856,Aco1G5540:0.16050605)0.7290:0.02597722);
43	((Nnu3G4083:0.09973452,Nnu4G3128:0.13752832)1.0000:0.08862163,Vvi5G311:0.31907528,((Aco2G4332:0.26196970,(Pso3G2582:0.02424842,Pso2G3489:0.02409572)1.0000:0.30602842)0.9400:0.04525786,(Aco5G1184:0.26774630,(Pso2G4090:0.12159317,Pso10G1269:0.08622112)1.0000:0.25901962)0.7910:0.04072523)0.9640:0.04028069);
44	(Nnu6G2275:0.09988286,Vvi13G601:0.21881869,((Aco1G1859:0.59609618,Pso9G3125:0.16598956)0.6870:0.05511526,(Aco2G2331:0.18897181,(Pso9G1000:0.02164275,Pso11G308:0.01896007)1.0000:0.18417476)0.4320:0.03497001)0.9120:0.03236306);
45	(((Nnu1G2928:0.07274129,Nnu1G5396:0.04947909)0.9990:0.05091129,Vvi19G410:0.13587396)0.9530:0.02705743,(Pso6G1308:0.01517734,Pso1G2908:0.00948774)1.0000:0.17406106,((Aco4G3358:0.12525931,Pso10G854:0.15064882)0.8580:0.04289856,Aco1G5540:0.16050605)0.7380:0.02597722);
46	(Nnu3G848:0.17054941,Vvi17G520:0.24690948,((Pso4G1682:0.02182155,Pso5G848:0.01390415)1.0000:0.25185163,((Aco3G1280:0.17705832,Aco3G4849:0.24636304)0.9180:0.05693990,Pso10G290:0.31455800)0.5100:0.02237760)0.5810:0.03321896);
47	(((Nnu5G2515:0.09875729,Vvi18G490:0.19625473)0.6900:0.03312603,(Aco5G2339:0.14470334,Pso3G1850:0.17765904)0.9870:0.03441962)0.7400:0.03970981,(Pso6G2990:0.01345437,Pso1G2239:0.00793780)1.0000:0.23299933,Aco6G2332:0.15271899);
48	((Nnu8G437:0.13040361,Vvi11G266:0.11938116)0.7830:0.04210319,(Aco7G1965:0.55551140,Pso2G1411:0.85889908)1.0000:0.73004551,((Aco7G6183:0.14866217,Pso7G476:0.12871678)0.4130:0.02170144,Pso2G3032:0.13139304)0.3570:0.00651494);
49	(((Nnu1G2220:0.05856396,Nnu3G2890:0.04680289)0.9160:0.03247385,Vvi5G724:0.11453609)0.2500:0.01951183,(Aco2G5361:0.09261353,Pso7G837:0.10930175)0.7820:0.02886116,((Vvi7G583:0.12023032,Pso5G2383:1.28768341)0.1830:0.03766792,(Aco5G370:0.12293903,(Pso2G3768:0.00541761,Pso10G640:0.00323518)1.0000:0.12604506)0.7500:0.03590689)0.0720:0.01206202);
50	(((Nnu3G902:0.06410544,Nnu4G980:0.06429168)1.0000:0.05774460,Vvi1G911:0.09276204)0.8010:0.04359268,((Pso4G1622:0.00526951,Pso5G876:0.00025905)1.0000:0.10081446,(Pso7G1877:0.00000000,Pso10G227:0.00831475)1.0000:0.12227323)0.8580:0.06504575,(Aco3G4947:0.08448986,Aco3G1181:0.07862285)0.5620:0.01856030);
51	(((Nnu3G899:0.05734259,Nnu4G970:0.05377972)1.0000:0.04147854,(Vvi17G540:0.11575061,Vvi1G905:0.11604182)0.3640:0.01457941)0.7250:0.02863581,((Pso7G1872:0.00723575,Pso10G234:0.00585303)1.0000:0.14928805,Aco3G1188:0.13002732)0.2130:0.01843563,(Aco3G4933:0.11833873,(Pso4G1629:0.01123261,Pso5G883:0.00351609)1.0000:0.13783583)0.3030:0.01784730);
52	((Nnu3G885:0.04770832,Nnu4G960:0.05974602)1.0000:0.09722006,(Vvi17G537:0.18571237,Vvi1G894:0.21159405)0.9970:0.11588219,((Aco3G1206:0.16447952,(Pso4G1652:0.00393958,Pso5G923:0.00998759)1.0000:0.33409289)0.5130:0.05413358,(Aco3G4916:0.14590080,(Pso7G1865:0.00002020,Pso10G238:0.01201039)1.0000:0.48043517)0.3610:0.04292398)0.7610:0.07233984);
53	((((Nnu3G860:0.04040024,Nnu4G934:0.06257594)1.0000:0.03882293,(Vvi14G1511:0.19588764,Vvi1G879:0.07236563)0.4470:0.01846670)0.9570:0.04091314,Aco3G1268:0.12072156)0.6370:0.03012495,Aco3G4881:0.10942932,((Pso4G1668:0.00359928,Pso5G863:0.01397731)1.0000:0.16246031,(Pso7G1838:0.01773865,Pso10G264:0.02679178)1.0000:0.25335549)0.5020:0.03564162);
54	((Nnu3G650:0.07452296,Nnu4G718:0.08425955)1.0000:0.06302553,(Vvi17G717:0.14926574,Vvi1G745:0.12945623)0.5290:0.02476092,(Aco3G4395:0.15858594,((Aco3G1661:0.17084032,Pso4G2126:0.17070937)0.3530:0.02498945,(Pso7G1789:0.00827745,Pso10G153:0.01256300)1.0000:0.14515332)0.3430:0.01826421)0.6000:0.01881487);
55	((((Nnu3G860:0.04040024,Nnu4G934:0.06257594)0.9990:0.03882293,(Vvi14G1511:0.19588764,Vvi1G879:0.07236563)0.4410:0.01846670)0.9590:0.04091314,Aco3G1268:0.12072156)0.6580:0.03012495,Aco3G4881:0.10942932,((Pso4G1668:0.00359928,Pso5G863:0.01397731)1.0000:0.16246031,(Pso7G1838:0.01773865,Pso10G264:0.02679178)1.0000:0.25335549)0.4770:0.03564162);
56	((Nnu3G885:0.04663672,Nnu4G960:0.06105921)1.0000:0.09792261,(Vvi17G537:0.18588925,Vvi1G894:0.21356210)1.0000:0.11789234,((Aco3G1206:0.16705231,Pso4G1652:0.31887743)0.6320:0.05828254,(Aco3G4916:0.14539395,(Pso7G1865:0.00002291,Pso10G238:0.01201097)1.0000:0.48632604)0.3970:0.04013511)0.7840:0.07183849);
57	((Nnu2G727:0.05976937,Nnu2G2491:0.10774982)0.7460:0.05238995,(((Pso9G116:0.18290195,(Pso9G3158:0.00755032,Pso7G2614:0.01058521)1.0000:0.10985237)0.6670:0.06976810,Aco2G3102:0.12470656)0.3590:0.03649666,Aco1G1751:0.09601059)1.0000:0.15530965,(Vvi6G460:0.13251154,(Vvi13G310:0.10550104,Vvi8G738:0.10902411)0.4570:0.02688379)0.6580:0.03360072);
58	(Nnu3G888:0.07950887,Vvi14G1520:0.13167004,((Aco3G4918:0.12373812,(Aco3G1202:0.09946547,Pso4G1651:0.12079426)0.6670:0.01961165)0.5070:0.02258971,(Vvi1G896:0.12415316,(Pso7G1866:0.01951836,Pso10G237:0.01888849)1.0000:0.17416782)0.2490:0.01839048)0.5530:0.02450606);
59	((Nnu3G899:0.05834887,Nnu4G970:0.05278610)1.0000:0.04377886,(Vvi17G540:0.11532211,Vvi1G905:0.11660973)0.3550:0.01410055,((Aco3G4933:0.11367609,(Pso7G1872:0.00595151,Pso10G234:0.00713556)1.0000:0.14674158)0.4870:0.02232412,(Aco3G1188:0.12953973,Pso4G1629:0.14289250)0.4210:0.02227954)0.7530:0.02780257);
60	((Nnu3G1264:0.08220844,Nnu4G1386:0.07969492)0.9240:0.03834469,Vvi1G224:0.15442954,((Aco3G5684:0.23831060,(Pso7G2283:0.00693186,Pso8G2349:0.03758627)1.0000:0.16610603)0.7970:0.03176061,(Aco3G815:0.19206720,Pso4G1345:0.14365944)0.9020:0.05354350)1.0000:0.06394828);
61	(Nnu3G1274:0.08083034,Nnu4G1394:0.12946860,(Vvi17G380:0.22250011,(Vvi1G244:0.15425188,((Aco3G5703:0.16678494,((Pso4G1336:0.02541286,Pso5G1209:0.02302895)1.0000:0.23070697,(Pso7G1909:0.00733498,Pso8G2352:0.00958795)1.0000:0.16084313)0.9970:0.12894056)0.9050:0.06120500,Aco3G797:0.32156226)0.8660:0.06965283)0.6340:0.04366633)1.0000:0.07732078);
62	((Nnu3G1282:0.07954015,Nnu4G1407:0.09341253)1.0000:0.05390539,Vvi1G247:0.16830823,((Aco3G5729:0.31333801,(Pso7G1912:0.00270569,Pso8G2361:0.01514599)1.0000:0.23655349)0.5560:0.03480056,(Aco3G722:0.14659705,(Pso4G1332:0.00631733,Pso5G1215:0.01091674)1.0000:0.20720115)0.5530:0.02665786)0.9920:0.03723471);
63	((Nnu1G3249:0.08390024,Nnu1G5042:0.08970449)0.9990:0.10449460,((Aco4G1266:0.16732660,(Pso6G1096:0.00753081,Pso1G3207:0.00837636)1.0000:0.18549505)0.9900:0.09545258,(Aco1G3955:0.61209334,(Pso2G2501:0.00531583,Pso10G1045:0.02105993)1.0000:0.28132092)0.7380:0.10170556)0.8020:0.08887817,((Vvi19G192:0.21859495,Vvi10G121:0.22027707)0.7850:0.09178220,Vvi12G273:0.15954748)0.7250:0.06527028);
64	((Nnu2G2148:0.16049891,Pso9G2958:0.30748572)1.0000:0.39739525,Vvi6G1115:0.42557875,((Nnu6G2351:0.24951842,Pso7G2540:0.27123948)0.8360:0.05685316,((Aco2G3027:0.28280819,Aco1G1939:0.28788017)0.9800:0.07423606,Pso9G1490:0.41135143)0.6430:0.06103531)0.5360:0.05591038);
65	(Nnu4G3437:0.09163952,Aco2G4877:0.15122511,(((Vvi7G92:0.13813884,Vvi14G465:0.13675837)0.7120:0.04569472,Vvi5G488:0.16623723)1.0000:0.09904686,(Aco5G834:0.11358841,(Pso2G478:0.21812718,(Pso2G3945:0.01232534,Pso10G1294:0.00003501)1.0000:0.14462065)0.6700:0.03763844)0.4800:0.03040297)0.1660:0.01498957);
66	((Nnu1G3759:0.06264779,Nnu5G2869:0.07859742)1.0000:0.05029372,Vvi3G385:0.15014693,(Vvi7G1033:0.30793506,((Aco5G2084:0.15058489,(Aco6G2014:0.15959824,(Pso3G1942:0.00460684,Pso2G64:0.00785779)1.0000:0.13715670)0.5550:0.02312509)0.7820:0.01803585,(Pso6G2661:0.13633753,Pso1G1749:0.13197275)1.0000:0.32944125)0.4650:0.01394715)0.2350:0.00959466);
67	(((Nnu1G3766:0.04432743,Nnu5G2861:0.07109242)0.9570:0.11880679,Vvi3G389:0.46914984)0.7370:0.04302535,((Pso6G3087:0.01545386,Pso1G2340:0.00614602)1.0000:0.07620812,(Pso3G1938:0.00277276,Pso2G61:0.01109619)0.9990:0.06473316)0.6290:0.02177690,(Aco6G2051:0.07565361,Aco5G2105:0.06306521)0.6420:0.03684170);
68	((Nnu1G4557:0.07299671,Nnu5G2740:0.09029968)0.9990:0.08845133,(Vvi18G813:0.10355733,Vvi3G447:0.13640440)0.3310:0.02967207,(((Aco5G2271:0.12238690,(Pso3G1809:0.56003834,Pso1G3703:0.95646726)1.0000:0.59716405)0.1320:0.01840986,Aco6G2239:0.14117909)0.0760:0.02441457,Pso6G3020:0.21553534)0.5080:0.02231356);
69	((Nnu1G3249:0.08390024,Nnu1G5042:0.08970449)1.0000:0.10449460,((Aco4G1266:0.16732660,(Pso6G1096:0.00753081,Pso1G3207:0.00837636)1.0000:0.18549505)0.9910:0.09545258,(Aco1G3955:0.61209334,(Pso2G2501:0.00531583,Pso10G1045:0.02105993)1.0000:0.28132092)0.7390:0.10170556)0.8030:0.08887817,((Vvi19G192:0.21859495,Vvi10G121:0.22027707)0.7720:0.09178220,Vvi12G273:0.15954748)0.7090:0.06527028);
70	((Nnu5G1906:0.02895129,Nnu6G525:0.08500587)1.0000:0.08713441,(Vvi3G16:0.34773542,((Aco6G3775:0.20659129,Aco5G2608:0.19877575)0.9980:0.11777878,((Pso6G2276:0.00168808,Pso1G1366:0.01736202)1.0000:0.16171310,Pso3G2761:0.21702695)0.9750:0.07437904)1.0000:0.13431635)0.6190:0.04661827,(Vvi18G1034:0.16091258,Vvi4G1063:0.20721362)0.5510:0.05213882);
71	((Nnu3G4159:0.08327193,Nnu4G3036:0.08744925)1.0000:0.09055254,(Vvi7G304:0.08202376,Vvi5G183:0.24230260)0.9360:0.08698332,((Aco2G4167:0.12035980,Aco5G1280:0.13736780)0.8040:0.03617728,(Pso3G72:0.15346574,(Pso2G4158:0.00620270,Pso10G1160:0.01034523)1.0000:0.12999966)0.5520:0.03586275)0.9950:0.07822179);
72	(((Nnu3G842:0.10458587,Nnu4G917:0.11354906)1.0000:0.07410645,(((Aco3G1296:0.14520238,Aco3G4839:0.33825848)0.6620:0.03365168,Pso10G296:0.41791727)0.8370:0.04355887,(Pso4G1685:0.00905686,Pso5G845:0.00592679)1.0000:0.23327672)0.9510:0.05548109)0.7980:0.04942295,Vvi1G861:0.26626721,(Vvi17G518:0.22943290,Vvi14G1493:0.22112143)0.3090:0.02594741);
73	((Nnu3G849:0.09744704,Nnu4G923:0.13195114)1.0000:0.08749922,((Aco3G1279:0.25025868,Aco3G4851:0.24110639)0.8660:0.05353473,((Pso4G1680:0.01612528,Pso5G850:0.02926533)1.0000:0.23969306,Pso10G288:0.27686038)0.7660:0.03532961)0.9720:0.04158681,((Vvi17G521:0.30062569,Vvi14G1496:0.24052077)0.5160:0.02466080,Vvi1G867:0.23246487)0.6940:0.01943609);
74	(Nnu1G4546:0.33063378,(Vvi3G444:0.55682838,Pso6G3024:0.28850157)0.8000:0.10054928,((Aco6G2222:0.26184157,Aco5G2251:0.23606362)0.7410:0.07270298,(Pso3G1882:0.01650774,Pso2G10:0.03260052)1.0000:0.25027552)0.7650:0.05261623);
75	(((Nnu2G1165:0.11243062,Nnu3G1584:0.08981373)1.0000:0.08785444,Vvi4G320:0.20790956)0.7180:0.02241221,(Pso2G1915:0.01608771,Pso2G2838:0.02347792)1.0000:0.35072715,((Aco7G5925:0.21846401,Pso8G3172:0.20244441)1.0000:0.10456832,Aco7G2598:0.17334684)0.7540:0.02761388);
76	(Nnu2G1029:0.19041114,((Aco2G1316:0.15308207,Pso9G2515:0.26597156)0.8960:0.03962791,Aco1G6317:0.18852831)0.9910:0.05686687,((Vvi6G630:0.18544271,Vvi13G48:0.23044297)0.8860:0.05207566,(Vvi8G897:0.17784825,(Pso9G3548:0.02113679,Pso11G2346:0.00961283)1.0000:0.17321078)1.0000:0.11092972)0.2360:0.02089041);
77	(Nnu2G1027:0.11129273,Vvi6G628:0.24858637,((Aco2G1327:0.14392221,Pso9G2520:0.22853226)0.9760:0.05937131,(Aco1G6319:0.21361281,(Pso9G3550:0.04679232,Pso11G2343:0.04084745)1.0000:0.28458422)0.9990:0.11779267)0.6410:0.03935289);
78	(((Nnu2G1005:0.10135172,Nnu2G2767:0.09383466)1.0000:0.07706361,Vvi8G893:0.19709274)0.6730:0.03338775,Vvi6G623:0.18359287,(Aco2G1343:0.16156624,((Aco1G6356:0.19185897,(Pso9G3557:0.01418461,Pso11G2316:0.01193047)1.0000:0.19896281)0.8710:0.05612084,Pso9G2529:0.21172626)0.4960:0.03462578)0.6050:0.03997740);
79	((Nnu2G149:0.14424947,(Vvi6G430:0.14212843,Vvi8G718:0.17496331)0.5160:0.02337903)0.6000:0.02880254,(Aco1G6935:0.16071511,(Pso9G3019:0.00545341,Pso11G1858:0.00908774)1.0000:0.16377065)0.8290:0.04936956,(Aco2G2075:0.12929740,Pso9G33:0.18307167)0.5620:0.03335728);
80	((Nnu3G650:0.07452296,Nnu4G718:0.08425955)1.0000:0.06302553,(Vvi17G717:0.14926574,Vvi1G745:0.12945623)0.5310:0.02476092,(Aco3G4395:0.15858594,((Aco3G1661:0.17084032,Pso4G2126:0.17070937)0.3880:0.02498945,(Pso7G1789:0.00827745,Pso10G153:0.01256300)1.0000:0.14515332)0.3650:0.01826421)0.6340:0.01881487);
81	(Nnu3G1173:0.07017815,Nnu4G1301:0.07147509,((Vvi14G981:0.19915116,Vvi1G997:0.32686771)0.2400:0.01792905,((Aco3G5526:0.12731758,Pso7G1907:0.18146728)0.9680:0.04586321,((Pso4G1430:0.00669436,Pso5G1128:0.00894316)1.0000:0.18998474,Aco3G1011:0.20256294)0.4920:0.02678414)0.5540:0.03475762)0.9980:0.06039300);
82	(Nnu1G1874:0.09820417,(Vvi7G68:0.13457305,Vvi5G537:0.13913977)0.9520:0.04163983,((Aco2G4978:0.10419899,(Pso3G2784:0.00466537,Pso2G518:0.00901439)1.0000:0.18100787)0.8440:0.04836498,(Aco5G744:0.18240067,Pso2G3896:0.18554993)0.6330:0.03770951)0.8900:0.03358404);
83	(((Nnu3G4083:0.11233308,Nnu4G3128:0.13223855)1.0000:0.10019724,(Vvi5G311:0.29036944,Vvi14G215:0.19577666)1.0000:0.24428183)0.9920:0.07056191,Aco5G1184:0.29044701,(Aco2G4332:0.28270733,((Pso3G2582:0.02728279,Pso2G3489:0.02102731)1.0000:0.28187759,Pso2G4090:0.39317557)0.8100:0.05717916)0.7020:0.03286621);
84	(((Nnu1G2823:0.06631188,Nnu1G5507:0.06626349)1.0000:0.04986636,Vvi12G521:0.14615522)0.4150:0.01943881,Vvi10G26:0.13180708,(Aco4G3071:0.59381608,((Aco1G5288:0.18682899,Pso10G888:0.19109107)0.4450:0.02961874,(Pso6G1366:0.00881666,Pso1G2943:0.00845123)1.0000:0.16194424)0.3620:0.02520838)0.7080:0.01642208);
85	((Nnu2G3051:0.13870510,Nnu6G2206:0.13155499)0.9070:0.09635735,((Aco2G1803:0.15358699,Aco1G6828:0.22295207)0.9930:0.12924940,((Pso9G2929:0.01499964,Pso11G1927:0.00766958)1.0000:0.24525120,Pso11G203:0.25850933)0.8480:0.07599318)0.9710:0.15307973,(Vvi6G1164:0.33828758,Vvi8G1028:0.53994576)0.4320:0.07334746);
86	(Nnu2G1027:0.11129273,Vvi6G628:0.24858637,((Aco2G1327:0.14392221,Pso9G2520:0.22853226)0.9830:0.05937131,(Aco1G6319:0.21361281,(Pso9G3550:0.04679232,Pso11G2343:0.04084745)1.0000:0.28458422)1.0000:0.11779267)0.6420:0.03935289);
87	(((Nnu3G1322:0.07373088,Nnu4G1444:0.07106970)0.9160:0.11943555,(Vvi1G266:0.43394754,Vvi14G918:0.21948974)0.5930:0.07995967)0.8400:0.08582964,((Aco3G5771:0.29160906,Aco3G717:0.16524927)0.5570:0.05024871,Pso8G2380:0.26923467)0.2530:0.04478936,(Pso4G1312:0.01007915,Pso5G1270:0.01510931)1.0000:0.18371267);
88	(Nnu3G1213:0.06667248,Nnu4G1347:0.06565176,((Vvi17G403:0.11255356,Vvi1G1031:0.13816605)0.7260:0.02447132,(Aco3G5602:0.15935472,((Aco3G1110:0.12790920,(Pso4G1388:0.00224647,Pso5G1158:0.00730984)1.0000:0.13935377)0.6520:0.01823127,Pso8G2337:0.15158408)0.4130:0.01257835)0.5280:0.01543050)1.0000:0.04352464);
89	((Nnu3G849:0.09744704,Nnu4G923:0.13195114)1.0000:0.08749922,((Aco3G1279:0.25025868,Aco3G4851:0.24110639)0.8640:0.05353473,((Pso4G1680:0.01612528,Pso5G850:0.02926533)1.0000:0.23969306,Pso10G288:0.27686038)0.7510:0.03532961)0.9760:0.04158681,((Vvi17G521:0.30062569,Vvi14G1496:0.24052077)0.5640:0.02466080,Vvi1G867:0.23246487)0.7170:0.01943609);
90	(Nnu1G3757:0.06188223,Nnu5G2872:0.06749066,((Vvi18G736:0.10545929,Vvi3G384:0.18038279)0.4980:0.02597450,(Vvi7G1031:0.13091937,((Aco6G2009:0.11995015,Aco5G2081:0.11760884)0.4240:0.02384220,((Pso6G2668:0.00667388,Pso1G1754:0.00408695)1.0000:0.13065329,Pso2G68:0.13202080)0.3410:0.02324687)0.9100:0.02619553)0.2590:0.01888492)1.0000:0.04623474);
91	(Nnu1G1874:0.09820417,(Vvi7G68:0.13457305,Vvi5G537:0.13913977)0.9450:0.04163983,((Aco2G4978:0.10419899,(Pso3G2784:0.00466537,Pso2G518:0.00901439)1.0000:0.18100787)0.8620:0.04836498,(Aco5G744:0.18240067,Pso2G3896:0.18554993)0.6430:0.03770951)0.8850:0.03358404);

## Sheet: Supplementary Table 7
Supplementary Table 7. Tree topology in N. nucifera, M. integrifolia, T. sinense and V. vinifera genes using the Maximum Likelihood approach.
Group number	The parenthesis tree of genes
1	(((Nnu3G1497:0.12013440,Nnu4G1633:0.08754217)1.0000:0.06029155,(Min1G0329:0.14342045,Min5G0072:0.25765227)0.9890:0.09824923)0.8110:0.05618658,(Vvi14G845:0.20744584,Tsi4G0993:0.10489236)0.6970:0.03751900,((Vvi17G274:0.14529766,(Tsi10G0437:0.09812963,Tsi18G0560:0.04576289)0.9320:0.07011652)1.0000:0.20316552,Vvi1G363:0.19090215)0.6930:0.05098274);
2	(((Nnu3G2158:1.15104881,(Min4G0361:0.07075565,Min5G2066:0.07305899)0.8920:0.07439051)0.6210:0.05708991,Nnu4G399:0.15002253)0.6460:0.04652208,(Tsi18G1048:0.11739673,Vvi1G1119:0.24633509)0.2620:0.01475763,(Tsi4G1576:0.09306505,Tsi10G1203:0.12872640)0.9130:0.03505486);
3	((Nnu3G166:0.13660285,Nnu4G176:0.10244333)1.0000:0.04878282,(Min4G0123:0.07853162,Min5G2148:0.07644825)1.0000:0.10299632,(((Vvi17G45:0.21276380,Vvi14G1123:0.21444021)0.7030:0.01967478,Tsi10G1388:0.10801193)0.5740:0.01139018,(Tsi18G1179:0.06486669,Tsi23G0066:0.09283959)1.0000:0.02964014)1.0000:0.04482230);
4	((((((Nnu3G1089:0.13915587,Tsi18G0408:0.11201654)0.7580:0.04989053,Vvi14G1024:0.14167870)1.0000:0.20004245,Min1G0553:1.00180209)1.0000:0.25044375,Vvi17G116:0.25073387)0.9410:0.07711063,(Tsi4G1629:0.13185829,Tsi10G1309:0.06850331)0.9860:0.03252332)0.7740:0.02798281,Nnu4G290:0.10280710,Min5G2045:0.14670778);
5	((Nnu3G1724:0.09175920,Nnu4G1844:0.06484086)1.0000:0.09134652,(Tsi18G0474:0.10316264,Tsi23G0637:0.08409553)0.7530:0.04219744,((Vvi17G212:0.19802959,(Min1G0469:0.11139193,Min5G0229:0.55592734)0.9940:0.12371535)0.1100:0.02395989,(Vvi1G435:0.21433529,Tsi10G0363:0.23026326)0.3600:0.03001666)0.1530:0.02210312);
6	(Nnu3G1496:0.15751032,(Min1G0329:0.11842726,Min5G0072:0.26630536)0.9870:0.09209701,(((Nnu4G1634:0.11184092,(Vvi17G274:0.15249563,Tsi10G0437:0.18388412)0.9550:0.06266711)1.0000:0.19725201,Vvi1G363:0.18609574)0.6480:0.04984194,((Vvi14G845:0.20000721,Tsi4G0993:0.09712269)0.8280:0.05021264,Tsi18G0561:0.09703680)0.6550:0.02863744)0.6990:0.04498377);
7	(Nnu3G579:0.06721840,Nnu4G625:0.09332919,((Vvi17G759:0.12793805,(Min4G0655:0.04808914,Min5G1759:0.16492045)1.0000:0.07561975)0.6360:0.02370704,(Tsi4G1463:0.06048350,Tsi10G1045:0.07394586)0.9510:0.02777783)0.9820:0.03849552);
8	(Nnu3G577:0.07792814,Nnu4G622:0.08414547,((Min4G0658:0.09649300,Min5G1763:0.04954404)1.0000:0.42679672,(((Vvi17G761:0.20053770,Vvi14G1332:0.26646940)0.8330:0.04568221,Tsi18G0906:0.07839784)0.5340:0.01524543,Tsi10G1042:0.14683109)0.5770:0.03042209)0.8960:0.02178562);
9	((Nnu3G571:0.10978854,Nnu4G612:0.09081894)0.9870:0.06548334,(Min4G0664:0.06905729,Min5G1767:0.07596646)0.9990:0.06909176,((((Vvi17G764:0.14886733,Vvi1G668:0.60964374)0.5540:0.03850046,Vvi14G1331:0.22500777)0.4130:0.02042060,Tsi10G1040:0.09672439)0.0930:0.00729345,(Tsi23G0284:0.09439632,Tsi18G0914:0.17778642)0.3790:0.02416770)0.5880:0.02841988);
10	((Nnu3G568:0.10528050,Nnu4G606:0.11172259)1.0000:0.07787910,(Min4G0672:0.06288462,Min5G1773:0.07933531)1.0000:0.08173355,((Vvi17G770:0.21733091,Vvi14G1330:0.22348775)0.6000:0.04471069,(Tsi10G0584:0.08197076,(Tsi18G0917:0.04836298,Tsi23G0283:0.07869429)0.9220:0.02508058)0.7940:0.03251325)0.9190:0.05761986);
11	(((Nnu3G400:0.07084475,Nnu4G437:0.08961370)0.9950:0.04355832,(Min4G0399:0.08616426,Min5G2075:0.09964296)0.9930:0.05675666)0.5590:0.02331004,(Tsi10G1191:0.07216586,(Tsi18G1024:0.05268403,Tsi23G0192:0.07672547)0.9240:0.02167471)0.9720:0.02373265,((Vvi1G591:0.13080337,(Vvi14G1252:0.12624658,Tsi4G0704:1.06883209)0.7530:0.05454183)0.4240:0.02953307,Vvi17G877:0.10822954)0.6750:0.03479070);
12	(Nnu3G397:0.10813244,Nnu4G436:0.11852103,((Vvi17G878:0.25192028,Tsi10G1193:0.11105825)0.9660:0.04570474,(Min4G0398:0.08641567,Min5G2074:0.08600065)1.0000:0.09107351)1.0000:0.06301809);
13	((Nnu3G370:0.13405173,Nnu4G398:0.13276875)1.0000:0.09185203,(Min4G0360:0.06460685,Min5G2065:0.09578989)1.0000:0.21590258,((Vvi14G1239:0.25713706,(Tsi4G1577:0.06964943,Tsi10G1204:0.10549410)1.0000:0.05374105)0.7930:0.02013917,Vvi1G1120:0.49406593)0.8600:0.04135680);
14	((Nnu3G395:0.06407141,Nnu4G433:0.07500504)0.9990:0.03845967,Vvi17G883:0.20111635,((Min4G0394:0.05234985,Min5G2072:0.06490519)1.0000:0.07961114,(Tsi18G1026:0.07849310,Tsi10G1196:0.11837373)0.7220:0.02136457)0.4870:0.01350674);
15	(Nnu1G4336:0.06738626,Nnu5G2519:0.05236707,(Min7G0817:0.13187142,((Vvi18G485:0.17272168,Min3G0112:1.07429592)0.9630:0.15313139,(Tsi2G1557:0.08896598,(Tsi5G0455:0.07260093,Tsi6G0682:0.04373923)0.9730:0.03161873)0.8840:0.02968177)0.2960:0.00862727)0.5820:0.03852441);
16	(Nnu1G4413:0.08855320,Nnu5G2436:0.09164475,((Vvi18G580:0.13470849,(Tsi5G0532:0.05013206,Tsi6G0790:0.05604428)0.9960:0.05463109)1.0000:0.18398950,(Min3G0089:0.64265007,Min7G1145:0.33069323)0.7090:0.23475593)1.0000:0.40567951);
17	((Nnu1G3647:0.07127778,Nnu5G2968:0.06104066)0.9130:0.03220344,(Min3G0235:0.08017802,Min7G1656:0.06625667)1.0000:0.17870168,(((Tsi6G0926:0.06215004,Tsi5G0609:0.06056423)0.7790:0.01957476,Vvi18G680:0.28683886)0.4820:0.01889239,(Tsi2G0331:0.04280625,Tsi24G0707:0.10387532)0.7150:0.02490601)0.7700:0.04155980);
18	(Nnu1G4009:0.07840112,Nnu5G2142:0.04379558,(((Vvi18G879:0.13841618,Tsi6G1150:0.08759250)0.7620:0.01853494,Vvi4G902:0.23750622)0.2810:0.00966182,(Min3G0645:0.81140345,Min7G0994:0.19824933)0.9990:0.14045648)0.9970:0.02898967);
19	((Nnu1G4505:0.10727501,Nnu5G2341:0.08605159)0.9930:0.08073957,Tsi2G0715:0.09766406,(Vvi18G1005:0.18053466,((Min3G0531:0.13071857,Tsi6G1284:0.11514463)0.9420:0.34313958,Min7G1911:1.10951034)0.8410:0.19849454)0.5870:0.03796099);
20	((Nnu1G4709:0.04558737,Nnu5G1614:0.04861278)0.8130:0.01506088,(Vvi18G1355:0.12635948,((Tsi5G0301:0.06652477,Tsi6G0446:0.04300847)0.9840:0.02002955,Tsi24G0285:0.08170919)0.6460:0.00930047)0.8470:0.01864074,(Min2G0229:0.04079153,Min3G1850:0.05563632)0.9990:0.06165742);
21	(((Nnu4G1588:0.25597619,Min5G0059:0.80850014)0.9970:0.15125683,Nnu3G1449:0.16262966)0.5730:0.05736622,Tsi4G0999:0.11166428,((Vvi17G296:0.13509905,Min1G0137:0.32106158)0.6880:0.04616593,Vvi1G340:0.15672499)0.8440:0.08152869);
22	((((Min1G0067:1.13487877,Nnu3G1722:0.06483364)0.3760:0.05260061,Nnu4G1840:0.04476358)0.5240:0.04556733,Min5G0225:0.14337144)0.4930:0.01740979,Vvi1G433:0.12948211,(Tsi4G0861:0.08661465,Tsi18G0476:0.06259839)0.3340:0.01506461);
23	(Nnu3G1863:0.10215100,Nnu4G2036:0.08160932,(Vvi1G525:0.16100041,((Min1G0574:0.09146913,Min5G0486:0.22596269)1.0000:0.09932068,Tsi4G0787:0.11234943)0.7550:0.03721109)0.9450:0.04205936);
24	(Nnu3G262:0.06755100,Nnu4G259:0.29052481,((Vvi1G1253:0.09148692,Tsi10G1323:0.58603923)0.7220:0.08802371,((Min4G0236:0.06615871,Min5G2096:0.07027237)0.9600:0.04745070,Tsi4G1634:0.09579773)0.5540:0.01849186)0.8410:0.03595562);
25	(Nnu3G651:0.51245669,(Min4G0590:0.69695634,Tsi4G1155:0.05968117)0.8630:0.06363364,(Tsi23G0328:0.04584244,((Nnu4G724:0.07553564,Min5G1669:0.05635034)0.1860:0.02007274,Vvi1G748:0.11148491)0.2130:0.01375506)0.2750:0.03415591);
26	(Nnu3G111:0.16860360,Nnu4G113:0.18240265,((((Vvi1G1351:0.30166017,Vvi17G17:0.18688992)0.9840:0.18936697,Vvi14G1088:0.46480153)0.5980:0.07053637,Tsi4G1720:0.13004321)0.6990:0.08168883,(Min4G0052:0.13808868,Min5G2230:0.15483531)0.9980:0.13674768)0.9840:0.07107522);
27	(((Nnu1G4548:0.07820280,Nnu5G2745:0.09403892)0.9990:0.03833800,(Min3G0341:0.07962624,Min7G0943:0.08955452)1.0000:0.10527777)0.7240:0.03399085,Vvi3G446:0.19454452,((Tsi2G0198:0.09112571,Tsi24G0614:0.03967305)0.9980:0.03978939,((Vvi7G1091:0.16672443,Vvi18G811:0.16033030)0.4580:0.02370853,Tsi5G0714:0.08664798)0.3370:0.00996653)0.3790:0.01138729);
28	((Nnu1G3641:0.08059225,Nnu5G2983:0.09006613)0.9850:0.03855268,Min7G1646:0.11230650,(((Tsi2G0340:0.04603901,Tsi24G0711:0.09807177)0.7770:0.01727916,((Vvi7G966:0.15649329,Vvi18G675:0.15844727)0.8270:0.03757706,Tsi5G0605:0.07596876)0.4860:0.02706492)0.5670:0.02387324,(Vvi3G672:0.12980968,Min3G0201:0.56145996)0.2590:0.03540327)0.3190:0.01643437);
29	((Nnu1G3618:0.10771546,Nnu5G3005:0.06999578)0.9940:0.04497909,(Min3G0467:0.08193915,Min7G1631:0.12614686)1.0000:0.14377756,(((Vvi3G685:0.22853973,Vvi7G950:0.21944336)0.5850:0.03683389,Tsi5G0595:0.12933947)0.4020:0.03146395,Tsi24G0723:0.11016695)0.9440:0.07236287);
30	(Nnu3G4475:0.12609529,(Vvi5G245:0.13621454,(Nnu4G2891:0.15722264,Tsi14G0935:0.14849150)1.0000:0.58833355)0.7610:0.07555915,(Min12G1492:0.08803197,Min10G1619:0.74899274)0.4710:0.05933103);
31	(((Nnu1G1675:0.07277065,Nnu4G3318:0.08074755)1.0000:0.03668159,(Min10G0579:0.73693792,Min12G1106:0.08622973)0.7710:0.03640638)0.7340:0.02325607,Vvi7G135:0.17386183,(Vvi5G421:0.14491709,(Tsi14G0753:0.07667951,Tsi20G0423:0.07959997)0.9620:0.01354231)0.3880:0.00921095);
32	((Nnu2G461:0.08311198,Nnu2G2282:0.06168030)0.9660:0.03876555,((Tsi11G0611:0.06941003,Tsi12G0622:0.12746850)0.8920:0.03112318,Tsi13G0214:0.10938253)0.8060:0.02114490,(Vvi6G267:0.10861334,(((Min8G0133:0.11729980,Min12G0691:0.10507090)1.0000:0.62015489,Vvi13G510:0.09907435)0.3340:0.02484726,Vvi8G570:0.10263738)0.5090:0.04577795)0.8630:0.05446419);
33	(Nnu2G727:0.10290667,(Tsi11G0397:0.08992603,Tsi13G0347:0.09122697)0.6360:0.03282432,((((Nnu2G4534:0.21890617,Vvi13G164:0.16754285)1.0000:0.18494319,Min8G0414:0.38043363)0.8140:0.07254926,Min12G0008:0.08604256)0.4380:0.03742913,(Vvi6G460:0.12848321,Vvi8G738:0.11759585)0.4400:0.03762303)0.3380:0.01567850);
34	(((Nnu1G1675:0.07277065,Nnu4G3318:0.08074755)1.0000:0.03668159,(Min10G0579:0.73693792,Min12G1106:0.08622973)0.7840:0.03640638)0.7330:0.02325607,Vvi7G135:0.17386183,(Vvi5G421:0.14491709,(Tsi14G0753:0.07667951,Tsi20G0423:0.07959997)0.9710:0.01354231)0.4080:0.00921095);
35	(Nnu3G260:0.33673235,Nnu4G255:0.11889111,(((Vvi1G1255:0.15440669,Min4G0237:0.80414442)0.8720:0.07007445,((Tsi4G1638:0.09325328,Tsi10G1327:0.07065694)0.9360:0.04350567,Tsi18G1123:0.11944370)0.9170:0.04497629)0.9470:0.08286129,Min5G2098:0.27414975)0.3670:0.02246698);
36	(Nnu2G1252:0.12616539,Nnu8G586:0.11059210,((Vvi9G384:0.26374376,Tsi15G0576:0.11805409)0.9970:0.04317223,(Min2G1692:0.17631439,Min4G1868:0.11507407)1.0000:0.07676700)1.0000:0.07311571);
37	(Nnu2G1392:0.10637544,((Vvi11G439:0.13167922,Vvi9G502:0.37058635)0.8060:0.11654281,Tsi15G0488:0.13418271)0.3540:0.03071754,(((Min2G1421:0.16268782,Nnu8G733:0.12242939)0.4180:0.09028973,Vvi4G455:0.05358960)1.0000:1.31384017,Min4G1770:0.01625339)0.4320:0.13418755);
38	((Nnu2G1471:0.11442887,Nnu8G826:0.14061817)0.9920:0.06711992,Tsi15G0427:0.13942513,(Vvi9G552:0.21280512,(Min2G1485:0.20462800,Min4G1727:0.10871185)0.9150:0.06536592)0.8790:0.04902710);
39	(((Min11G0688:0.16297913,Min13G0732:0.14636057)0.9930:0.10981025,(Nnu1G3421:0.10097965,Nnu1G7066:0.10373204)0.9900:0.05548864)0.4570:0.03555551,(Tsi1G1724:0.09327902,Tsi17G0458:0.22246708)0.9120:0.04897732,(Vvi12G198:0.23973105,(Vvi10G488:0.83132683,Tsi2G1232:0.49538287)0.8500:0.11357793)0.4960:0.04515992);
40	((((Nnu1G2674:0.07020254,Nnu1G5669:0.07298247)0.9990:0.04988945,(Min11G1399:0.06734681,Min13G1220:0.05800502)1.0000:0.08456642)0.4610:0.01832879,(Tsi1G2088:0.05610391,Tsi17G0786:0.05704724)1.0000:0.02706988)0.1920:0.00541800,Tsi2G0940:0.07994667,Vvi12G423:0.20514440);
41	((Nnu2G273:0.07719091,Nnu2G2086:0.15517740)0.8410:0.04755153,(Tsi11G0491:0.12823050,Tsi12G0760:0.04607881)0.9860:0.10907010,(((Vvi8G644:0.28801032,Min8G0208:0.00000948)1.0000:1.34253278,Min12G0234:0.11784953)0.4340:0.07579671,Vvi13G221:0.17493268)0.1690:0.00790732);
42	(Nnu3G111:0.16860360,Nnu4G113:0.18240265,((((Vvi1G1351:0.30166017,Vvi17G17:0.18688992)0.9940:0.18936697,Vvi14G1088:0.46480153)0.5960:0.07053637,Tsi4G1720:0.13004321)0.6800:0.08168883,(Min4G0052:0.13808868,Min5G2230:0.15483531)0.9990:0.13674768)0.9860:0.07107522);
43	(((Nnu3G358:0.11046199,(Min4G0346:0.05835637,Min5G1673:0.08533956)0.9960:0.08150327)0.8430:0.03857575,(Nnu4G3252:0.99724319,(Vvi14G1234:0.08274276,Vvi1G1123:0.10042616)0.9990:0.17955461)0.4780:0.06414479)0.4440:0.01390164,Tsi18G1059:0.06982520,Tsi4G1583:0.15179913);
44	((Tsi4G1363:0.06332731,(((Nnu3G1000:0.14847543,(Tsi18G0247:0.05501687,Tsi23G0752:0.06925554)0.9990:0.05223302)1.0000:0.29184090,Min5G1271:0.28572883)1.0000:0.77128503,Min4G1076:0.60591477)0.9970:0.40524176)0.5260:0.03844939,Nnu4G1102:0.14787227,Vvi14G1590:0.19388887);
45	((Nnu1G1189:0.13439385,Nnu6G901:0.14051673)1.0000:0.11819845,Tsi21G0359:0.14889509,((Min6G1534:0.27516406,(Vvi2G314:0.27405878,Min8G1343:1.26795574)0.8960:0.14133121)0.0820:0.01553732,Vvi15G859:0.33839116)0.1640:0.00595936);
46	((Nnu3G1187:0.97973359,Vvi1G1260:0.11167588)0.9280:0.07823942,(Tsi4G1641:0.05589398,Tsi10G1329:0.07433422)0.9630:0.06470873,(Nnu4G253:0.10894966,(Min4G0240:0.08212465,Min5G2101:0.08837323)1.0000:0.07262599)0.8830:0.03609123);
47	(Nnu1G1123:0.09836712,Nnu6G978:0.10406836,((((Vvi2G347:0.27626233,(Vvi15G914:0.18527266,Min8G1320:0.26001294)0.3460:0.02761893)0.2140:0.06871235,(Tsi1G0228:0.11615744,Tsi1G1098:0.13409122)0.1750:0.01901309)0.1430:0.03829750,(Min6G1479:0.32061500,Tsi21G0401:0.14942495)0.4740:0.10707529)0.1820:0.02136745,Vvi16G661:0.17244509)0.9730:0.06590229);
48	(Nnu1G1123:0.09836712,Nnu6G978:0.10406836,((((Vvi2G347:0.27626233,(Vvi15G914:0.18527266,Min8G1320:0.26001294)0.3650:0.02761893)0.2380:0.06871235,(Tsi1G0228:0.11615744,Tsi1G1098:0.13409122)0.1900:0.01901309)0.1650:0.03829750,(Min6G1479:0.32061500,Tsi21G0401:0.14942495)0.4610:0.10707529)0.1880:0.02136745,Vvi16G661:0.17244509)0.9770:0.06590229);
49	((Nnu1G167:0.07498827,Min6G1776:0.16135165)0.4950:0.02905848,Vvi16G1043:0.09073107,((Nnu3G2316:0.12336747,Min14G0110:0.12450746)0.6600:0.02681152,(Vvi2G151:0.19900622,Tsi21G0173:0.08829333)0.7570:0.03563249)1.0000:0.23491439);
50	(Nnu5G3456:0.16434821,Min7G1440:0.23631690,(((Nnu6G62:0.17588286,Min3G0485:0.10311421)1.0000:0.77667041,Vvi18G23:0.27463039)0.6180:0.07436202,Tsi5G1140:0.12447439)0.7020:0.07284461);
51	(Nnu5G3254:0.15711423,((Min3G1851:0.18813591,Tsi5G1003:0.06407738)1.0000:1.63600695,Nnu6G327:0.07316883)0.3090:0.04987474,(Min7G1321:0.14549497,(Vvi18G177:0.32239171,Tsi2G0552:0.09055854)0.5500:0.04942158)0.7720:0.12880316);
52	((Nnu3G1379:0.06728849,Nnu4G1515:0.18625306)0.9950:0.07766204,Tsi18G0603:0.11937341,(((Vvi1G305:0.37205037,Vvi14G887:0.15061704)1.0000:0.29537320,Min1G0177:0.29735268)0.8560:0.07568174,Min5G0871:0.16921576)0.9240:0.06318652);
53	(((Nnu3G1726:0.06500811,Nnu4G1846:0.06514325)0.9840:0.03989105,Min1G0468:0.15264000)0.9430:0.02690892,(Vvi1G436:0.08960465,Min5G0230:0.72359715)0.6540:0.05746129,(Tsi18G0473:0.06389406,Tsi23G0636:0.06943193)0.7530:0.05078027);
54	(Nnu3G402:0.18300022,Nnu4G438:0.03390786,((Vvi1G592:0.07492161,Tsi18G1023:0.10174884)0.8320:0.03232190,(Min4G0400:0.09251091,Min5G2076:0.04713979)1.0000:0.83901560)0.8790:0.05537388);
55	(Nnu3G556:0.08496613,Nnu4G600:0.09399489,(((Min4G0682:0.17059580,Tsi23G0279:0.14345755)0.5460:0.04175161,((Min5G1777:0.36180105,Vvi17G773:0.18881531)0.4360:0.02879109,Vvi1G659:0.14089308)0.2890:0.02216044)0.3840:0.02654167,Tsi18G0919:0.62873867)0.9920:0.04925564);
56	(((Nnu3G576:0.04900527,Nnu4G619:0.08961747)1.0000:0.04634117,(Min4G0661:0.08794989,Min5G1764:0.06858356)1.0000:0.05426258)0.9060:0.02264184,Vvi1G672:0.19883821,(Vvi17G762:0.22564218,(Tsi18G0907:0.08945928,Tsi23G0286:0.07045781)0.5540:0.01873462)0.8010:0.02095749);
57	(Nnu3G247:0.09458336,Nnu4G245:0.08085357,((Vvi1G1264:0.15528190,(Tsi10G1336:0.08988473,(Min4G0148:1.09897366,(Tsi18G1133:0.05651213,Tsi23G0036:0.05772930)0.8450:0.00982031)0.1690:0.00958813)0.3180:0.01313724)0.8810:0.02214544,Min5G2110:0.13871314)0.9560:0.03437055);
58	((Nnu3G588:0.06453373,Nnu4G637:0.06024647)0.7930:0.05823906,Tsi18G0900:0.13886720,(Vvi1G682:0.08270242,(Min4G0641:0.06842854,Min5G1737:0.05400251)1.0000:0.61911384)0.3790:0.02624064);
59	((Nnu3G372:0.08750637,Nnu4G400:0.10166123)0.8910:0.03550005,((Min4G0362:0.07710705,Min5G2067:0.08649561)1.0000:0.62455041,Tsi23G0181:0.24423012)0.7480:0.06214543,(Vvi1G1118:0.14448348,Tsi18G1047:0.12513763)0.7870:0.03531499);
60	(Nnu3G271:0.11992497,Nnu4G277:0.14384408,((Vvi1G1244:0.21362412,(Tsi18G1117:0.09135802,Tsi23G0019:0.08717644)1.0000:0.04769841)0.9550:0.03551893,(Min4G0227:0.08918389,Min5G2085:0.08206633)1.0000:0.09621087)0.9180:0.03096703);
61	(Nnu3G88:0.11276994,Nnu4G89:0.09192210,((Vvi1G1368:0.13046947,Tsi18G1230:0.08343846)0.9990:0.03342395,(Min4G0072:0.05940935,Min5G2245:0.07527938)1.0000:0.06734207)1.0000:0.04330483);
62	((Nnu1G3501:0.98636061,Min3G0104:0.55540628)0.9840:0.30028606,(Nnu5G3081:0.09026645,Min7G1590:0.16290558)0.9530:0.07097711,(Vvi3G735:0.10955622,Tsi2G0417:0.14129344)0.2960:0.00001789);
63	((Nnu5G1983:0.05806428,Nnu6G614:0.10704071)0.8330:0.06959076,Tsi2G0651:0.10842080,(Vvi4G1096:0.14264548,(Min3G0187:0.25090762,Min7G1873:0.00747025)0.9940:0.15604662)0.8200:0.09130135);
64	(Nnu3G4051:0.05708460,Nnu4G3150:0.04134507,(Min10G1364:0.08725027,((Tsi16G0835:0.04715162,Vvi5G343:0.09384041)0.1580:0.01001034,Min12G1239:0.95352762)0.1750:0.00148780)0.5680:0.01936936);
65	(Nnu3G4038:0.09888100,Nnu4G3163:0.08143914,((Vvi5G351:0.19865092,Tsi16G0826:0.10557112)0.9750:0.06332719,(Min10G1371:0.07192258,Min12G1228:0.69233121)0.9360:0.07839890)1.0000:0.05478829);
66	((Nnu3G3900:0.16909683,Nnu4G3278:0.07510128)1.0000:0.06415702,(Min10G1112:0.06431690,Min12G1077:0.10094437)1.0000:0.06594833,(Vvi5G401:0.15122434,(Tsi16G0774:0.18319008,Tsi20G0404:0.06693510)0.7140:0.02353463)0.8160:0.03851346);
67	(Nnu3G3948:0.06219207,Nnu4G3245:0.04997380,((Vvi7G194:0.10540602,Tsi20G0378:0.06674928)0.6830:0.03166349,(Min10G1196:0.06092305,(Min12G1327:0.32127906,Tsi16G0889:0.90892645)1.0000:0.42206170)0.3260:0.03568758)0.8270:0.03823344);
68	((Nnu3G169:0.10911309,Nnu4G180:0.10882688)0.9990:0.02826412,(Min4G0126:0.13543745,Min5G2144:0.06380265)1.0000:0.21571374,((Vvi1G1323:0.23042364,Vvi14G1125:0.17549296)0.3420:0.01800154,(Tsi10G1386:0.11226325,(Tsi18G1175:0.06559165,Tsi23G0064:0.07082577)1.0000:0.04115930)0.5950:0.01834668)0.8080:0.03549348);
69	((Nnu3G4008:0.08257940,Nnu4G3197:0.07453730)1.0000:0.05840739,(Vvi7G216:0.14340681,(Tsi16G0816:0.07269940,Tsi20G0351:0.04881574)0.9800:0.02560122)0.5920:0.02448860,(Vvi14G416:0.19176685,(Min10G1386:0.06631406,Min12G1269:0.05211153)1.0000:0.07273510)0.2230:0.01007507);
70	(Nnu2G439:0.04483433,Nnu2G2270:0.05948430,((Vvi13G497:0.13472162,(Tsi12G0628:0.07241484,Tsi13G0432:0.06262135)0.7210:0.02566977)0.6430:0.02801614,(Min8G0118:0.06801456,Min12G0445:0.04849653)1.0000:0.07212510)0.9480:0.03147293);
71	(Nnu3G571:0.11419398,Nnu4G612:0.08684241,((((Vvi17G764:0.15102765,Vvi1G668:0.60181501)0.4740:0.02884722,Vvi14G1331:0.22988256)0.5560:0.03118775,(Tsi18G0914:0.07698708,Tsi23G0284:0.08634043)0.9730:0.02534644)0.5840:0.02654877,(Min4G0664:0.07046091,Min5G1767:0.07362351)1.0000:0.07266464)0.9660:0.06406555);
72	((Nnu3G580:0.07535226,Nnu4G626:0.06543389)1.0000:0.03425070,(Tsi18G0905:0.04010811,Tsi23G0288:0.04235095)1.0000:0.03868651,(Vvi17G758:0.13108860,(Min4G0654:0.04969284,Min5G1758:0.04870949)1.0000:0.05177709)0.5850:0.01113377);
73	(((Nnu3G576:0.04900527,Nnu4G619:0.08961747)1.0000:0.04634117,(Min4G0661:0.08794989,Min5G1764:0.06858356)0.9990:0.05426258)0.8790:0.02264184,Vvi1G672:0.19883821,(Vvi17G762:0.22564218,(Tsi18G0907:0.08945928,Tsi23G0286:0.07045781)0.5450:0.01873462)0.7750:0.02095749);
74	(Nnu3G556:0.08496613,Nnu4G600:0.09399489,(((Min4G0682:0.17059580,Tsi23G0279:0.14345755)0.5220:0.04175161,((Min5G1777:0.36180105,Vvi17G773:0.18881531)0.4220:0.02879109,Vvi1G659:0.14089308)0.2940:0.02216044)0.4080:0.02654167,Tsi18G0919:0.62873867)0.9910:0.04925564);
75	((Nnu1G3539:0.09160950,Nnu5G3076:0.07782457)0.9890:0.05010567,(Min3G0118:0.09215753,Min7G1594:0.06570825)0.9320:0.03693000,(Vvi18G632:0.17884953,Tsi2G0414:0.08310640)0.8650:0.03308982);
76	(Nnu1G3636:0.09574654,Nnu5G2986:0.15561227,((Min3G0203:0.39644619,Min7G1644:0.06092741)0.9960:0.08891202,(Vvi18G674:0.23893616,(Tsi2G0342:0.13807485,Tsi24G0713:0.09929792)0.8830:0.04229476)0.7150:0.03758557)1.0000:0.06646834);
77	((Nnu1G4017:0.12837239,Nnu5G2135:0.06921610)1.0000:0.04371397,(Min3G0653:0.07805005,Min7G0984:0.39626585)0.7690:0.06843593,((Vvi3G544:0.14446915,Vvi18G871:0.21637694)0.4660:0.02870117,(Tsi2G0790:0.05195184,Tsi24G0559:0.03920828)1.0000:0.03188930)0.7030:0.04050785);
78	((Tsi2G1834:0.09397663,((Nnu1G4790:0.05998993,Nnu5G1515:0.06773932)1.0000:0.04370469,(Min2G0145:0.25671989,Min3G1989:0.05467482)1.0000:0.06842601)0.4390:0.02016373)0.3140:0.02515999,Tsi24G0270:0.46112042,Vvi18G1250:0.10537945);
79	((Nnu3G155:0.09403801,Nnu4G167:0.19150331)1.0000:0.11425046,(Tsi10G1393:0.09150646,Tsi18G1186:0.17650280)0.7650:0.04409638,(Vvi1G1329:0.29503741,(Min4G0115:0.23498250,Min5G2153:0.11756749)0.9990:0.12038415)0.3530:0.02263640);
80	(Nnu3G1360:0.12139408,Nnu4G1499:0.09639186,((Vvi1G291:0.27276662,(Min1G0081:0.92815091,Min5G0010:0.96185324)0.9240:0.17140442)0.5530:0.04409037,Tsi23G0481:0.16394680)0.9690:0.08338001);
81	((Nnu3G241:0.07579872,Nnu4G241:0.09392995)1.0000:0.07558272,Tsi23G0037:0.11979249,(Vvi1G1270:0.15671954,(Min4G0250:0.06446739,Min5G2113:0.07958189)1.0000:0.65155513)0.7980:0.03560079);
82	((Nnu1G1958:0.03203905,Nnu3G2696:0.11276396)0.9140:0.05835992,(Min9G1224:0.04658976,Min10G0933:0.45228695)0.6390:0.03544120,(Vvi5G584:0.08570764,Tsi20G0578:0.07961220)0.9590:0.02768930);
83	(Nnu1G1964:0.04572563,Nnu3G2702:0.04927812,((Vvi14G502:0.06980804,(Vvi5G586:0.06116051,Tsi20G0580:0.09955394)0.3720:0.01696274)0.8390:0.04323288,(Min9G1226:0.28149708,Min10G0931:0.00524236)0.9730:0.11504056)0.6870:0.02477441);
84	(((Nnu3G4482:0.09154711,Nnu4G2724:0.10841318)1.0000:0.06096334,(Min10G1622:0.08110619,Min12G1489:0.17396882)1.0000:0.14197701)0.9990:0.04696167,Tsi20G0128:0.10045011,Vvi7G457:0.17541806);
85	(((Nnu3G117:0.11624879,Nnu4G115:0.08764139)0.9950:0.02890411,(Min4G0049:0.04451077,Min5G2228:0.06274302)1.0000:0.07827371)0.6560:0.01035650,(Vvi1G1348:0.17766140,Tsi10G1437:0.10571298)0.7070:0.01987240,Vvi17G20:0.19501412);
86	(((Tsi4G1722:0.08343058,Tsi10G1441:0.09893961)0.9790:0.07854938,Vvi1G1353:0.20908574)0.5080:0.09106176,((Nnu3G108:0.09622558,Vvi17G14:0.36847404)0.5320:0.01298036,(Min4G0054:0.11415368,Min5G2233:0.13450299)1.0000:0.63677094)0.3180:0.05832282,Nnu4G111:0.14819705);
87	(Nnu3G1540:0.05808876,Nnu4G1695:0.08197233,((((Vvi1G393:0.17355505,Tsi10G0414:0.10979554)0.4060:0.01036068,Tsi18G0534:0.08029757)0.9380:0.04543489,(Min1G0165:0.08044933,Min5G0126:0.08628715)0.8060:0.03823227)0.2770:0.01604805,Tsi4G0925:0.76234621)0.9910:0.03824420);
88	((Nnu3G104:0.07781271,Nnu4G109:0.08465895)0.9990:0.04618115,(Min4G0057:0.14172142,Min5G2235:0.06857515)1.0000:0.05795250,((Vvi1G1355:0.14769042,Vvi14G1087:0.16493193)0.6010:0.04063771,(Tsi4G1723:0.07502341,Tsi10G1442:0.05722267)0.8130:0.02810948)0.9800:0.04507615);
89	((Nnu1G159:0.04366739,Nnu3G2322:0.06960119)0.9880:0.02165287,Min6G1769:0.16629877,(((Vvi2G146:0.07405284,Min14G0120:0.96865405)0.3710:0.02033853,Vvi15G692:0.10923014)0.4260:0.01672158,(Tsi21G0177:0.06377606,Tsi22G0779:0.06660603)0.6040:0.01149611)0.6670:0.02382689);
90	((Nnu1G1037:0.12583091,Nnu6G1581:0.07269610)0.9830:0.09789987,(((Vvi16G591:0.32106529,(Tsi1G0281:0.17509376,Tsi1G1043:0.15323728)0.9350:0.21640128)1.0000:0.76087220,(Min6G1388:0.15904248,Min14G0439:0.17043089)0.9740:0.16068633)0.5360:0.06541085,Tsi22G0482:0.17979196)0.5510:0.06261452,Vvi2G402:0.27807655);
91	(((Nnu5G3440:0.08272054,Nnu6G87:0.05958008)1.0000:0.06025856,(Min3G0276:0.07876458,Min7G1533:0.15144917)1.0000:0.07963388)1.0000:0.06090448,(Tsi5G1123:0.10264994,Tsi6G1598:0.09077787)0.9970:0.04574793,((Vvi3G316:0.19663111,Vvi18G39:0.15416062)0.6370:0.03102572,(Tsi2G0044:0.07973239,Tsi24G1053:0.10541105)0.9940:0.04657082)0.8200:0.03612209);
92	(Nnu1G3956:0.27021647,((Vvi3G565:0.34558582,((Min3G0590:0.35178538,Min7G1750:0.89396176)0.8770:0.15486712,(Tsi5G0786:0.11064272,Tsi6G1189:0.12768522)0.9990:0.18284663)0.9590:0.10888337)0.9720:0.08015424,Nnu5G2201:0.15729173)0.6240:0.03929924,Tsi2G0110:0.13737884);
93	((Nnu1G3647:0.06993140,Nnu5G2968:0.06225067)0.9550:0.03198767,(Min3G0235:0.07975524,Min7G1656:0.06633781)1.0000:0.17451498,(((Tsi5G0609:0.05934577,Tsi6G0926:0.06339721)0.8460:0.02262412,(Vvi18G680:0.15459690,Vvi3G665:0.08256322)1.0000:0.17049449)0.4410:0.01568756,(Tsi2G0331:0.04270706,Tsi24G0707:0.10327982)0.7420:0.03024468)0.7090:0.03772720);
94	(Nnu1G3614:0.06994091,Nnu5G3010:0.07401098,(((Vvi18G663:0.24600862,Vvi3G691:0.18386133)0.9160:0.09711055,((Tsi24G0725:0.07626135,(Tsi5G0591:0.09870452,Tsi6G0900:0.08983942)0.9580:0.03969445)0.4290:0.04838908,Tsi2G0373:0.13442458)0.3580:0.02976529)0.8260:0.02776610,(Min3G0462:0.08336255,Min7G1626:0.12712424)1.0000:0.13998969)1.0000:0.05631367);
95	((((Nnu1G3613:0.08366815,Nnu5G3012:0.10116974)1.0000:0.06749026,(Min3G0459:0.08995856,Min7G1624:0.12133860)0.9990:0.09836395)0.9820:0.09860563,(Vvi7G948:0.19791388,Vvi3G692:0.47388897)0.6110:0.05948186)0.8730:0.08307142,(Tsi24G0727:0.10811334,Vvi18G662:0.26401122)0.3740:0.05174170,(Tsi2G0374:0.10280554,(Tsi5G0589:0.10698839,Tsi6G0899:0.08533022)0.9230:0.03829244)0.1650:0.01587722);
96	(Nnu1G4012:0.05784112,Nnu5G2139:0.07237684,((Vvi4G899:0.14957095,Tsi6G1148:0.07920625)0.9480:0.03556861,(Min3G0648:0.06108810,Min7G0992:0.06737343)1.0000:0.07559143)1.0000:0.07225426);
97	((Vvi18G877:0.16991679,Vvi4G900:0.27464840)0.7830:0.15457013,((Nnu1G4010:0.07979298,Nnu5G2140:0.06280626)0.9960:0.05899913,(Vvi3G386:1.25429860,(Min3G0646:0.22337944,Min7G0993:0.23142588)0.8350:0.11511872)0.5580:0.07134602)0.3950:0.04211568,(Tsi2G0796:0.15331141,(Tsi5G0760:0.09415412,Tsi6G1149:0.06173542)0.9950:0.04450023)0.4800:0.00133239);
98	((((Nnu3G1544:0.05477846,(Nnu4G1701:0.20667189,Tsi23G0666:0.23121759)1.0000:1.12381235)0.0980:0.04152215,Min5G0130:0.16675791)0.1300:0.01802283,(Min1G0170:0.17031250,Tsi10G0411:0.14822488)0.5100:0.11336468)0.3330:0.00446058,Tsi18G0532:0.07945943,(Vvi1G396:0.15464002,Vvi14G815:0.13035366)0.6880:0.02557235);
99	(Tsi2G0075:0.11049879,(((Nnu1G3997:0.12302447,Nnu5G2157:0.08693715)1.0000:0.08544421,(Min3G0613:0.13623420,Min7G0962:0.15542667)0.9980:0.08322517)0.6390:0.03277410,Tsi6G1160:0.12861205)0.2450:0.01845732,(Vvi18G891:0.26816022,Vvi4G912:0.25364911)0.5880:0.03745008);
100	(Nnu1G7677:0.66167097,(Min3G0590:0.14997427,Tsi2G1344:0.10858328)1.0000:0.21125680,((Nnu5G2201:0.20303635,Min7G0953:0.19443977)1.0000:0.14448774,(Vvi4G946:0.17686594,(Tsi5G0787:0.09429511,Tsi6G1189:0.13665092)0.9230:0.05414384)1.0000:0.16065064)0.9990:0.17043294);
101	((Nnu5G1207:0.49389100,Vvi18G124:0.96334562)0.9800:0.30050319,Vvi4G1098:0.19343054,(((Min3G0181:0.05351502,Min7G1866:0.09673673)1.0000:0.21728139,Nnu6G621:0.12721699)0.6530:0.03371739,(Tsi2G0642:0.09271363,(Tsi5G0903:0.05956558,Tsi6G1344:0.06752338)1.0000:0.03650435)0.9620:0.01971667)0.8960:0.06798679);
102	(Nnu5G3202:0.07763776,Nnu6G379:0.07635847,((Vvi4G1148:0.20118567,(Tsi5G0977:0.07659726,Tsi6G1408:0.07952945)0.9830:0.04277948)0.9810:0.05980153,(Min3G1938:1.22873664,Min7G1246:0.13768997)0.7390:0.07365586)0.9070:0.07498816);
103	(Nnu3G4194:0.03719630,Nnu4G3015:0.07936838,(((Vvi5G163:0.10664702,Tsi8G0253:0.07870741)0.2760:0.01528902,Tsi20G0316:0.07446588)0.5510:0.02097188,(Min10G1141:0.57757843,Min12G1357:0.02803390)0.8530:0.05421835)0.9930:0.04398181);
104	(((Min10G1355:0.07045128,Min12G1247:0.56777771)0.8260:0.05296658,(Nnu3G4063:0.06558113,Nnu4G3146:0.06617015)0.9940:0.04724827)0.5480:0.02150140,Tsi8G0342:0.29096427,(((Vvi7G228:0.18500045,(Tsi16G0840:0.14791354,Tsi20G0320:0.13299151)0.9960:0.05593637)0.4650:0.01853061,Tsi14G0818:0.11403535)0.4120:0.02271910,Vvi5G338:0.16065143)0.3560:0.00805083);
105	(Nnu1G1670:0.10518349,Nnu4G3309:0.11501811,((Vvi5G414:0.17666995,(Tsi8G0437:0.07919184,Tsi14G0756:0.07552557)1.0000:0.04992030)0.9970:0.04728448,(Min10G0589:0.11269450,Min12G1095:0.20779359)1.0000:0.11348672)1.0000:0.07701587);
106	((((Nnu1G1960:0.10528353,Nnu3G2697:0.10870710)1.0000:0.08430278,(Min9G1225:0.07947484,Min10G0932:0.13098941)1.0000:0.10526145)0.9990:0.05125586,Vvi5G585:0.24728196)0.3910:0.02194671,(Tsi16G0581:0.06554674,Tsi20G0579:0.06661487)1.0000:0.06286814,Tsi8G0593:0.13397439);
107	(Nnu1G1998:0.09234956,((Nnu3G2731:0.42832000,(Min9G1240:0.09915022,Min10G1676:0.09225093)1.0000:0.57460797)0.9770:0.16463270,(Vvi5G604:0.11480688,Vvi14G512:0.11117501)0.3450:0.02631493)0.5450:0.01913083,(Tsi8G0615:0.06814391,(Tsi16G0563:0.07524590,Tsi20G0602:0.05403816)0.5550:0.01540768)0.8440:0.03008654);
108	(Nnu1G2330:0.12588739,Nnu3G2964:0.12502924,(((Vvi5G786:0.58631550,Vvi7G633:0.16635742)0.7390:0.12601624,(Tsi8G0802:0.08346114,Min10G0537:1.30280842)0.3820:0.04630279)0.8890:0.05427917,Min9G1554:0.17073822)0.9990:0.06591009);
109	(((Nnu3G1753:0.07972068,Nnu4G1888:0.07893044)0.9730:0.06465621,Vvi1G463:0.26721657)0.9280:0.05157572,(Min4G0902:0.06653179,Min5G0308:0.20180084)1.0000:0.09575957,((Tsi4G0826:0.12412426,Tsi10G0343:0.16991618)0.9610:0.04810855,(Tsi18G0454:0.09430664,Tsi23G0620:0.15394697)0.9160:0.04051428)0.9770:0.07313903);
110	((Vvi13G1150:0.10086166,Nnu2G513:0.68416351)0.3340:0.05943376,((Nnu7G367:0.13213831,(Min8G0976:0.08135557,Min9G0244:0.08453389)0.9990:0.04808613)0.9810:0.04453166,Vvi6G207:0.22910632)0.0520:0.01695372,(Vvi8G1416:0.16772984,Tsi7G1369:0.09742096)0.2310:0.01263052);
111	((Nnu2G486:0.04402560,Nnu2G2297:0.05787290)1.0000:0.06246049,(Tsi7G0622:0.04760513,Tsi11G0622:0.10954717)0.6630:0.03766526,((Vvi6G253:0.13905039,Tsi12G0610:0.13758444)0.4830:0.02984704,(Min8G0177:0.09427483,Min12G0693:0.22038063)0.8560:0.05152909)0.1700:0.01070405);
112	((Nnu2G447:0.08360315,Nnu2G2273:0.10635232)0.9720:0.04267995,(Min8G0122:0.08940111,Min12G0680:0.12064920)1.0000:0.09001569,((Vvi6G278:0.22528699,Vvi8G718:1.12809190)0.8870:0.07141710,((Tsi7G0287:0.11462236,Tsi11G0597:0.10636802)0.7940:0.04984998,Tsi12G0627:0.07253818)0.9940:0.04977109)0.8990:0.03258543);
113	((Nnu2G442:0.08812540,Nnu2G2271:0.07627439)1.0000:0.07514426,(Min8G0121:0.06479618,Min12G0678:0.06480912)1.0000:0.07331795,((Vvi6G279:0.17671816,(Tsi7G0591:0.04962088,Tsi13G0435:0.07803261)0.9990:0.03818239)0.4490:0.00814169,Tsi11G0595:0.10083971)0.8470:0.03652986);
114	(Nnu2G356:0.06987804,Nnu2G2196:0.04823367,(((Vvi13G452:0.13752153,(Min8G1150:0.04201106,Min12G0395:0.10296630)0.9990:0.07442386)0.5570:0.03415284,((Tsi7G0320:0.04897876,Tsi13G0234:0.04553657)0.9830:0.03174740,Tsi12G0686:0.05160327)0.7940:0.02085817)0.2490:0.01192698,(Vvi6G332:0.11216864,Vvi8G685:0.16164502)0.5270:0.03045127)0.9880:0.03407984);
115	(Nnu2G344:0.10576168,Nnu2G2190:0.10862476,((Vvi6G339:0.22680461,((Tsi7G0327:0.07970200,Tsi13G0246:0.08845194)1.0000:0.04375711,Tsi11G0544:0.12181997)0.7210:0.01307204)0.9850:0.04143038,(Min8G1143:0.55927240,Min12G0346:0.10043333)0.9520:0.06485527)1.0000:0.06065267);
116	(Nnu2G152:0.07657139,((Min8G0376:0.10366890,Min12G0261:0.08155316)0.9930:0.05232194,Nnu2G2839:0.43553005)0.3890:0.03806121,(Vvi6G428:0.14159588,Tsi7G0439:0.76540768)0.5210:0.06576391);
117	(((Nnu2G797:0.42190965,Vvi6G499:0.05451068)0.9990:0.28311696,Min8G0653:0.89767623)1.0000:0.51733224,Vvi13G337:0.17302760,(Vvi8G775:0.25219296,((Nnu2G2575:0.17269298,Min12G0175:0.27081736)0.8560:0.10256067,(Tsi7G0520:0.11023238,Tsi11G0350:0.18106435)0.6650:0.04605249)0.2530:0.03183393)0.9060:0.11227774);
118	((Nnu2G544:0.04713675,Nnu2G2346:0.05003417)0.9980:0.04261472,(Tsi11G0182:0.02982733,Tsi12G1002:0.02845137)0.9590:0.02057358,((Vvi6G651:0.08270521,Vvi13G69:0.08579072)0.7830:0.02073805,((Min8G0995:0.70127568,(Min9G0861:0.08912414,Tsi7G0171:0.20285700)0.6790:0.02057902)0.4220:0.06206454,Tsi13G0117:0.08873049)0.4580:0.01603894)0.2150:0.00466741);
119	(Nnu1G1674:0.05555802,(Nnu4G3313:0.03624901,(((Min12G1328:1.53765100,Min10G0585:0.11004401)0.5030:0.07184464,Tsi8G0442:0.14536550)0.9070:0.23726275,Tsi20G0420:0.06133420)0.9200:0.06447801)0.6540:0.03645321,Vvi7G151:0.15673060);
120	((Tsi4G0784:0.20172716,Tsi10G0277:0.05269554)0.9590:0.07803610,(((Nnu3G1867:0.09221573,Nnu4G2039:0.09201515)0.8530:0.06050790,(Min1G0576:0.26266961,Min5G0519:0.05723043)1.0000:0.48118881)0.6130:0.07761271,(Tsi18G0170:0.16367530,Tsi23G0829:0.20012235)1.0000:0.15697277)0.2260:0.03178108,Vvi1G526:0.33733590);
121	(Nnu1G1671:0.14060422,Nnu4G3310:0.10105780,((Vvi7G154:0.19188973,(Tsi8G0440:0.12923667,Tsi16G0766:0.09926363)0.8210:0.02145641)0.8980:0.02210310,(Min10G0588:0.08175800,Min12G1099:0.09010298)1.0000:0.09600843)1.0000:0.06851893);
122	((Nnu3G4006:0.05069510,Nnu4G3203:0.06221797)0.9990:0.04281677,(Min10G1389:0.07480161,Min12G1273:0.03224052)0.9830:0.03918669,((Tsi8G0373:0.03673142,Tsi14G0796:0.06672453)0.9880:0.02221455,((Vvi7G215:0.14485043,Vvi5G364:0.15855836)0.8290:0.03297989,(Tsi16G0814:0.03960404,Tsi20G0354:0.05486037)0.9940:0.02407889)0.5720:0.01642086)0.9450:0.03126085);
123	((Nnu3G4194:0.03774874,Nnu4G3015:0.07778219)0.9530:0.04142969,(Vvi5G163:0.17812976,Min12G1357:0.07403629)0.1450:0.03044812,(Min10G1141:0.62077987,((Vvi7G322:0.19973444,Tsi8G0253:0.06088507)0.5140:0.03528899,(Tsi20G0316:0.04965246,Tsi16G0845:0.08157699)0.5330:0.02255993)0.3570:0.04638275)0.1810:0.00006894);
124	(Nnu3G4296:0.11027354,Nnu4G2905:0.09026463,((Vvi7G373:0.21827082,(Tsi8G0175:0.06230040,Tsi14G0930:0.10858663)0.9720:0.02854086)0.9410:0.05224649,(Min10G1026:0.76087890,Min12G1391:0.13606960)0.8260:0.04897362)1.0000:0.06093970);
125	(((Nnu3G4309:0.09832149,Nnu4G2889:0.03778579)0.9510:0.03590761,(Min10G1017:0.03118928,Min12G1400:0.03387529)0.9970:0.06033259)0.4930:0.01432985,(Vvi5G91:0.26778564,Tsi8G0168:0.04297524)0.4200:0.02626224,((Vvi7G380:0.06775794,Vvi14G116:0.07994569)0.4760:0.02422659,(Tsi14G0938:0.04746844,(Tsi16G0893:0.08569704,Tsi20G0232:0.04349521)0.5230:0.02487848)0.7530:0.03638224)0.2150:0.01517851);
126	(Nnu1G1732:0.67015294,Min12G1503:1.31425637,(((Nnu4G2846:0.20153973,Tsi14G0964:0.15655168)0.5530:0.12948362,((Vvi7G407:0.29228884,Min10G1488:0.17219173)0.3830:0.02819009,Tsi8G0136:0.13154953)0.9950:0.07402876)0.1990:0.08204624,Vvi14G97:0.26460455)0.2010:0.05224745);
127	(Nnu3G4486:0.05943660,Nnu4G2723:0.05417508,((((Vvi7G461:0.17917742,Vvi14G41:0.08351179)0.7190:0.03460334,(Tsi8G0046:0.04786817,Tsi14G1018:0.12105871)0.8180:0.02893550)0.5050:0.02392271,(Tsi16G0959:0.11176574,Tsi20G0131:0.03230403)0.9990:0.05154485)0.8560:0.02702422,(Min10G1624:0.33140529,Min12G1487:0.02348808)0.9940:0.10203813)0.6890:0.02502268);
128	((((Nnu3G4495:0.09151819,Nnu4G2721:0.08591484)1.0000:0.05310361,(Min10G1626:0.74068601,Min12G1482:0.07020324)1.0000:0.06350045)1.0000:0.04542512,(Tsi8G0045:0.05372005,Tsi14G1019:0.06727586)1.0000:0.04579415)0.3320:0.00691225,(Tsi16G0958:0.05199001,Tsi20G0138:0.06097923)1.0000:0.03960490,(Vvi5G250:0.19314122,Vvi7G464:0.14473181)0.9840:0.03827348);
129	(Nnu1G4289:0.08046228,Nnu5G2574:0.08315927,(Vvi7G894:0.15008812,((Min2G0554:0.13168947,Min3G1632:0.10533995)0.9980:0.05535185,Tsi6G0646:0.12206199)0.9530:0.03015015)0.9990:0.04108195);
130	((Nnu1G4683:0.12603197,Nnu5G1633:0.09922772)1.0000:0.07188375,(Vvi7G1188:0.45530009,Min3G1591:0.56519063)0.6560:0.05635204,(Min2G0216:0.19717724,Tsi6G0456:0.15845666)0.2890:0.01491569);
131	(Nnu3G1923:0.19347713,(Min1G0711:0.85481477,Tsi10G0214:0.31459615)0.6450:0.23475628,((Nnu4G2159:0.12091143,Min5G0591:0.13066505)0.8740:0.06089574,Vvi1G573:0.13768914)0.7100:0.09552100);
132	(Nnu2G1255:0.08501241,Nnu8G591:0.12328750,(((Vvi11G365:0.21091867,(Vvi9G387:0.07034302,(Min4G1866:0.15087402,(Tsi15G0574:0.07364055,Tsi19G0345:0.07542277)0.8850:0.02727100)0.9310:0.07667008)1.0000:0.49852902)0.9100:0.06151508,Tsi9G0659:0.12519878)0.8210:0.03473973,Min2G1698:0.16251980)1.0000:0.05078999);
133	(Nnu2G1486:0.10485283,Nnu8G836:0.10373755,(Vvi9G559:0.19234329,((Min2G1482:0.09570414,Min4G1719:0.16182357)1.0000:0.54193965,Tsi9G0510:0.31980131)0.9940:0.16872799)0.9990:0.10280125);
134	((Nnu1G3321:0.07768185,Nnu1G4986:0.07725255)0.9270:0.03826712,Tsi3G0639:0.07919077,((Tsi17G0492:0.11331719,Vvi10G148:0.26504120)0.3580:0.02781935,(Min11G0791:0.11374420,Min13G0744:1.16447437)0.3320:0.03059473)0.3100:0.00905731);
135	((Nnu1G3480:0.15101884,((Nnu1G7156:0.34619082,Min11G0618:0.17668933)0.9740:0.14824927,(Tsi1G1686:0.06587948,Tsi17G0414:0.07060337)1.0000:0.23267723)0.9740:0.11909545)0.2560:0.01588908,Vvi10G225:0.11916698,((Vvi12G159:0.13800064,Min13G0668:0.07514157)0.4340:0.02266633,Tsi3G0516:0.09319472)0.5040:0.03579828);
136	(Nnu2G1514:0.14917954,Nnu8G877:0.11660954,(((Tsi9G0494:0.09524232,Min4G1556:0.26246810)0.4230:0.02560036,(Tsi4G0373:0.09212582,Tsi15G0395:0.08304898)1.0000:0.05521331)0.2460:0.01920434,(Vvi11G525:0.28117789,Min2G1463:0.20155256)0.5020:0.03722773)0.9980:0.08060188);
137	(Nnu1G2669:0.06253131,Nnu1G5672:0.04365705,((Vvi12G424:0.11518594,((Tsi17G0787:0.11378330,Tsi1G2089:0.17121480)0.4130:0.04459380,Tsi3G1063:0.08700841)0.0720:0.02552975)0.0810:0.01891419,((Min11G1401:0.22297283,Min13G1218:0.06359679)0.9780:0.05888734,Tsi2G0942:0.22217401)0.3520:0.04435590)0.8590:0.02985494);
138	((Nnu1G2666:0.14022715,Nnu1G5678:0.23648314)0.5800:0.05507671,(Vvi12G426:0.27696529,(Tsi2G0944:0.08934073,Tsi3G1065:0.04386482)0.8740:0.03763488)0.2140:0.03172426,((Min11G1405:0.08919156,Min13G1215:0.13221038)0.9440:0.09742569,Tsi1G2093:0.25394204)0.0750:0.00002252);
139	(Nnu1G2564:0.11137357,Tsi3G1142:0.15760748,(((Tsi1G2167:0.04985941,Tsi17G0847:0.08014940)0.9960:0.04548954,((Nnu1G5910:0.07829760,Min11G1131:0.09235211)1.0000:0.84797866,Min13G1286:0.19317386)0.1040:0.04228989)0.0230:0.01281828,(Vvi12G668:0.15069578,Tsi2G1000:0.13498456)0.1920:0.04144325)0.0720:0.00003317);
140	((Nnu2G275:0.08015205,Nnu2G2082:0.07878202)1.0000:0.04963230,(Min8G0203:0.09239337,Min12G0228:0.10031486)0.9980:0.05962127,((Vvi13G220:0.21412659,Vvi8G648:0.35223931)0.6340:0.04978572,(Tsi7G0364:0.08376350,(Tsi11G0493:0.09980363,Tsi12G0757:0.06677734)0.8600:0.02674145)0.8910:0.04344972)0.6520:0.03565321);
141	((Nnu2G760:0.12220187,Nnu2G2529:0.14023664)0.9930:0.07003680,(Vvi13G324:0.38683467,Min8G0601:0.51457378)0.9140:0.10910340,(Min12G0153:0.14850401,(Tsi7G0498:0.08330362,Tsi13G0368:0.07408307)0.9960:0.04850449)0.7720:0.04736657);
142	((Nnu3G400:0.06934074,Nnu4G437:0.09092002)0.9990:0.05103294,(Min4G0399:0.08795006,Min5G2075:0.09691424)0.9930:0.05364263,(((Vvi17G877:0.10027942,Vvi1G591:0.14365807)0.4680:0.02578733,Vvi14G1252:0.18245788)0.7260:0.02511849,((Tsi4G1557:0.06050874,Tsi10G1191:0.06077412)0.9680:0.02380994,(Tsi18G1024:0.05231454,Tsi23G0192:0.07813908)0.9090:0.01876142)0.9740:0.02864675)0.6500:0.02220938);
143	((Nnu2G761:0.06241520,Nnu2G2532:0.05506682)0.9680:0.04724081,((Tsi7G0499:0.08702766,Tsi13G0369:0.06983208)0.8910:0.04872014,(Tsi11G0371:0.07965614,Tsi12G0851:0.07411477)0.9790:0.04606500)0.1340:0.01441915,((Vvi13G325:0.37000130,Vvi6G484:0.08289611)0.6570:0.05475042,(Min8G0352:0.06636616,Min12G0155:0.06638324)0.9500:0.08735196)0.1290:0.00868817);
144	(Nnu2G816:0.05821064,Nnu2G2592:0.06132097,((Min8G0328:0.04820434,Min12G0189:0.04275857)1.0000:0.03761094,(Vvi13G357:0.13665414,(Tsi7G0528:0.03881351,Tsi13G0386:0.04263369)1.0000:0.03117393)0.4780:0.01145263)0.9830:0.03597002);
145	((Tsi7G0616:0.06663388,Tsi13G0450:0.09697226)0.9980:0.02973036,(((Nnu2G478:0.06867097,Nnu2G2293:0.06571010)1.0000:0.03062277,(Min8G0182:0.07584523,Min12G0699:0.05995271)1.0000:0.06542017)0.9850:0.03472646,(Tsi11G0619:0.05812912,Tsi12G0612:0.06877554)1.0000:0.03458828)0.2770:0.00977845,((Vvi13G519:0.18033199,Vvi6G258:0.12631449)1.0000:0.09762480,Vvi8G564:0.21115586)0.4710:0.01836610);
146	(Nnu3G4486:0.06012668,Nnu4G2723:0.05370505,(((Vvi7G461:0.17953917,Vvi14G41:0.08738828)0.5040:0.02217378,(Tsi8G0046:0.04569431,Tsi14G1018:0.09694615)0.8430:0.03768621)0.8720:0.02592998,(Min10G1624:0.34714348,Min12G1487:0.01983104)0.9940:0.10349010)0.6770:0.02461780);
147	(Nnu3G4478:0.08365954,Tsi8G0050:0.05236660,((Nnu4G607:0.17976160,(Min10G1620:0.05159717,Min12G1490:0.06620343)1.0000:0.93408106)0.8420:0.07161514,Vvi14G44:0.06618277)0.4690:0.03472292);
148	((Nnu3G4083:0.09901243,Nnu4G3128:0.14825304)1.0000:0.08996962,(Tsi8G0326:0.07162379,Tsi14G0837:0.07309416)0.9990:0.05665002,(Vvi14G215:0.23023487,(Min10G1336:0.58547797,Min12G1257:0.10613918)0.9960:0.08206853)0.2840:0.00494308);
149	(((Nnu3G104:0.08055303,Nnu4G109:0.08242408)0.9960:0.04613147,(Min4G0057:0.14384107,Min5G2235:0.06797057)1.0000:0.05684253)0.9520:0.04371083,(Vvi1G1355:0.12743092,Vvi14G1087:0.16296155)0.6120:0.03558684,((Tsi4G1723:0.08239302,Tsi10G1442:0.05973861)0.3900:0.01550173,Tsi23G0083:0.08929073)0.5580:0.01753696);
150	((Nnu3G166:0.13660285,Nnu4G176:0.10244333)1.0000:0.04878282,(Min4G0123:0.07853162,Min5G2148:0.07644825)1.0000:0.10299632,(((Vvi17G45:0.21276380,Vvi14G1123:0.21444021)0.7360:0.01967478,Tsi10G1388:0.10801193)0.5430:0.01139018,(Tsi18G1179:0.06486669,Tsi23G0066:0.09283959)1.0000:0.02964014)1.0000:0.04482230);
151	((Nnu3G169:0.10911309,Nnu4G180:0.10882688)1.0000:0.02826412,(Min4G0126:0.13543745,Min5G2144:0.06380265)1.0000:0.21571374,((Vvi1G1323:0.23042364,Vvi14G1125:0.17549296)0.3390:0.01800154,(Tsi10G1386:0.11226325,(Tsi18G1175:0.06559165,Tsi23G0064:0.07082577)1.0000:0.04115930)0.5960:0.01834668)0.8200:0.03549348);
152	(((Nnu3G355:0.10568539,Nnu4G376:0.07515268)1.0000:0.04071853,(Min4G0343:0.06535479,Min5G1671:0.06410296)1.0000:0.05799706)0.9700:0.02600352,(Tsi10G1242:0.09652584,(Tsi18G1060:0.05928620,Tsi23G0167:0.05901946)0.9990:0.03217276)0.3620:0.00912449,(Vvi14G1232:0.13329614,Tsi4G1585:0.54971571)0.2860:0.00981705);
153	((Vvi1G803:0.16696484,Min5G1511:1.12408874)0.9840:0.11333960,((Nnu3G755:0.09718680,Nnu4G823:0.11391903)1.0000:0.05739845,Min4G0849:0.19340748)0.7080:0.03035227,(Tsi4G1189:0.08346484,Tsi10G0730:0.10171210)0.9990:0.05461077);
154	((Nnu3G409:0.11706681,Nnu4G444:0.11200263)1.0000:0.10377451,(Tsi4G1554:0.13828204,Tsi10G1187:0.09909890)1.0000:0.06298818,((Vvi1G598:0.23611635,(Min4G0417:0.47999993,Min5G1998:0.49394259)1.0000:0.43877036)0.9090:0.08599514,Vvi14G1255:0.27880044)0.9120:0.04812520);
155	(Nnu3G468:0.06861130,Nnu4G507:0.05699736,(((Vvi1G640:0.14461486,Vvi14G1284:0.16896654)0.1940:0.02245657,((Tsi4G1529:0.04739474,Tsi10G1151:0.08154313)0.7910:0.01321240,(Tsi18G0977:0.04044785,Tsi23G0234:0.08229824)0.9570:0.02031779)0.6510:0.01998625)0.3780:0.01681012,(Min4G0478:0.05131292,Min5G1953:0.06006766)1.0000:0.05950206)1.0000:0.06185141);
156	((Nnu3G568:0.10528050,Nnu4G606:0.11172259)1.0000:0.07787910,(Min4G0672:0.06288462,Min5G1773:0.07933531)1.0000:0.08173355,((Vvi17G770:0.21733091,Vvi14G1330:0.22348775)0.5960:0.04471069,(Tsi10G0584:0.08197076,(Tsi18G0917:0.04836298,Tsi23G0283:0.07869429)0.9310:0.02508058)0.8100:0.03251325)0.9150:0.05761986);
157	(Nnu3G636:0.22688812,(((Nnu4G702:0.04939393,Min4G0714:0.34733797)1.0000:0.22222712,(Vvi1G731:0.28156056,Vvi14G1378:0.29478863)0.8900:0.04677142)1.0000:0.16276720,Min5G1647:0.60022174)0.7990:0.07821883,(Tsi4G1146:0.08001118,Tsi10G0636:0.09120531)0.9870:0.03944065);
158	((Nnu3G637:0.07388900,Nnu4G704:0.07164172)0.9520:0.03453751,Min5G1650:0.08317387,((Vvi14G1379:0.10663072,Min4G0713:0.73153149)0.6730:0.04768786,(Tsi10G0637:0.08515380,(Tsi18G0861:0.05040350,Tsi23G0318:0.03719132)0.9940:0.03389747)0.7000:0.01056811)0.5930:0.02605785);
159	((Nnu3G642:0.05349368,Nnu4G710:0.08022958)0.9620:0.05128178,((((Min4G0575:0.03693140,Min5G1656:0.08510048)1.0000:0.95052195,Vvi14G1384:0.10404864)0.1160:0.02073387,Tsi10G0646:0.06524836)0.0840:0.01298262,(Tsi18G0857:0.03371478,Tsi23G0323:0.05273443)0.9540:0.02976851)0.1320:0.01097788,(Vvi17G722:0.14508250,Vvi1G738:0.13399179)0.4150:0.02342932);
160	((Nnu3G714:0.10805138,Nnu4G785:0.10206500)0.9970:0.04900871,(Min4G0788:0.08295559,Min5G1537:0.10095053)1.0000:0.07063685,((Vvi17G690:0.24294688,(Tsi10G0699:0.13544080,(Vvi1G789:0.28521639,Vvi14G1417:0.25977607)0.9710:0.06690609)0.1950:0.01126239)0.3180:0.00857450,Tsi18G0818:0.10646265)1.0000:0.07122607);
161	(Nnu3G987:0.13243530,Nnu4G1086:0.07836338,((Vvi14G1583:0.26039025,Tsi10G0897:0.27154632)1.0000:0.11417826,(Min4G1066:0.05163479,Min5G1341:0.23188384)1.0000:0.10052848)0.4380:0.02101224);
162	((Nnu3G996:0.10126107,Nnu4G1098:0.07940584)1.0000:0.04310865,(Min4G1071:0.05690719,Min5G1269:0.06865800)1.0000:0.04209608,((Vvi14G1588:0.16018250,Tsi10G0904:0.08675602)0.5860:0.01299667,(Tsi18G0248:0.12199182,Tsi23G0749:0.05345798)0.9140:0.01685565)0.9700:0.02396619);
163	(((Nnu3G1040:0.08027954,((Min5G1325:0.13598521,((Tsi10G0937:0.12211918,Tsi4G1394:0.13606675)0.8840:0.03285563,Tsi23G0786:0.09887262)0.4760:0.05076628)1.0000:1.37360890,Nnu4G1165:0.08599897)0.1990:0.07979704)0.2530:0.11770428,Tsi18G0211:0.21501987)0.3540:0.20968062,(Vvi17G614:0.62893972,Min4G1134:0.11443998)0.7800:0.08675261,(Vvi14G1618:0.14759637,Vvi1G59:1.14477215)0.8180:0.52610731);
164	(Nnu3G774:0.08707811,Nnu4G848:0.06118698,(((Tsi4G1241:0.07733429,Tsi10G0744:0.04348725)1.0000:0.03796257,Vvi1G817:0.19335730)0.5590:0.01598965,(Min4G1020:0.08362560,Min5G1606:0.08402098)1.0000:0.12110972)1.0000:0.06445306);
165	(Nnu1G211:0.09531814,Nnu3G2280:0.10823274,(((Vvi16G1028:0.32980870,Vvi15G672:0.21610209)0.3070:0.01615759,((Tsi1G0053:0.08205475,Tsi21G0142:0.06758723)1.0000:0.03640493,Tsi22G0809:0.08808983)0.6980:0.01329102)0.8550:0.04094960,(Min6G1826:0.09916742,Min14G0080:0.07846250)1.0000:0.10535608)1.0000:0.05285516);
166	((((Nnu1G159:0.04336123,Nnu3G2322:0.06936371)0.9740:0.02264294,Min6G1769:0.16154572)0.5920:0.01628465,((Vvi2G621:0.28919556,Min14G0120:0.84403513)0.5090:0.07130364,Vvi15G692:0.07816004)0.5810:0.04536306)0.7590:0.01678663,Tsi22G0779:0.06240558,(Tsi1G1275:0.03783733,Tsi21G0177:0.07041725)0.1620:0.00683431);
167	((Nnu1G1177:0.08678026,Min6G1545:1.00634262)0.7280:0.08518747,Tsi1G1117:0.06192840,((((Nnu6G915:0.12334888,Min8G1173:0.12101310)0.7180:0.03121353,(Vvi15G873:0.18408077,Tsi22G0589:0.11743541)0.8680:0.05328382)0.6000:0.03351842,Tsi21G0367:0.07232557)0.4320:0.01355542,Vvi16G709:0.12972423)0.5580:0.02013700);
168	(((Nnu1G1135:0.10356763,Nnu6G960:0.13166200)1.0000:0.12475833,Vvi15G911:0.26619954)0.9450:0.05541747,(Min6G1494:0.11373406,Min8G1324:0.08106820)1.0000:0.12955702,(Vvi2G342:0.18610000,Tsi22G0554:0.14221352)0.9560:0.04751280);
169	(((Nnu1G1055:0.07225802,Nnu6G1566:0.08718634)1.0000:0.07676705,(Vvi16G602:0.14455743,((Min6G1401:0.04773712,Min8G1217:0.11995800)1.0000:0.77467277,Vvi2G397:0.24816910)0.7760:0.09353810)0.8360:0.08990055)0.5220:0.02856259,Tsi21G0452:0.11071192,(Tsi1G0273:0.17948046,(Tsi1G1052:0.10414478,Tsi22G0498:0.06397423)0.8410:0.03554573)0.1540:0.00263946);
170	((((Nnu1G1072:0.06975774,Nnu6G1543:0.06654626)1.0000:0.05509200,(Min6G1426:0.12648254,Min8G1259:0.06767402)1.0000:0.09624928)0.8950:0.04217425,Vvi15G561:0.14027915)0.6500:0.02641940,(Tsi1G0261:0.09626907,Tsi21G0435:0.08878642)0.9960:0.04354038,(Vvi16G616:0.37737909,(Tsi1G1070:0.06219242,Tsi22G0512:0.09773261)0.8790:0.02454322)0.5710:0.02515773);
171	(Nnu1G1127:0.08503469,Nnu6G973:0.12321349,(Min6G1480:0.27028181,(((Tsi1G1099:0.19910208,Tsi22G0547:0.02777803)0.9800:0.10384028,Vvi16G662:0.23335285)0.4570:0.05303157,Min8G1321:0.28445518)0.7160:0.04186492)0.8210:0.05279470);
172	(Nnu1G1133:0.15573174,Vvi16G669:0.19871169,(((Nnu6G961:0.13964757,Vvi15G909:0.29309256)0.9040:0.07852026,(Min6G1494:0.11193791,Min8G1324:0.08140898)0.9980:0.12073487)0.5900:0.03068769,((Tsi1G0225:0.08057805,Tsi21G0399:0.08041288)0.9670:0.02370095,(Vvi2G342:0.20292208,Tsi22G0555:0.12625415)0.7970:0.03395657)0.8070:0.03332052)0.4630:0.02843335);
173	(Nnu1G211:0.09531814,Nnu3G2280:0.10823274,(((Vvi16G1028:0.32980870,Vvi15G672:0.21610209)0.3120:0.01615759,((Tsi1G0053:0.08205475,Tsi21G0142:0.06758723)1.0000:0.03640493,Tsi22G0809:0.08808983)0.7050:0.01329102)0.8550:0.04094960,(Min6G1826:0.09916742,Min14G0080:0.07846250)1.0000:0.10535608)1.0000:0.05285516);
174	((Nnu3G135:0.06797781,Nnu4G144:0.05208660)1.0000:0.06269753,Tsi18G1205:0.05210248,((Vvi17G29:0.10113331,(((Vvi14G1105:0.24233822,Min4G0102:0.51285971)0.5920:0.06934857,Tsi10G1411:0.14830325)0.9680:0.12202858,Min5G2189:0.10617467)0.8500:0.04800521)0.4070:0.01974932,Tsi4G1710:0.05305112)0.1470:0.00490723);

## Sheet: Supplementary Table 8
Supplementary Table 8. Tree topology in T. sinense, N. nucifera, A. coerulea and V. vinifera genes using the Maximum Likelihood approach.
Group number	The parenthesis tree of genes
1	((Nnu3G1332:0.13922509,Nnu4G1453:0.09082208)0.9990:0.11752097,((Tsi4G1061:0.09200726,Tsi10G0522:0.08629432)1.0000:0.05190907,Tsi18G0266:0.15351822)0.9600:0.04287477,(Aco3G5792:0.37072486,(Vvi1G270:0.16746551,Aco3G697:0.42290575)0.4410:0.04186469)0.5910:0.04000812);
2	(((Nnu3G1753:0.07828212,Nnu4G1888:0.08057825)0.8810:0.05471294,(Vvi1G463:0.28164520,Aco3G101:0.29447322)0.7150:0.06032204)0.8720:0.07576344,(Tsi18G0454:0.10131638,Tsi23G0620:0.18907800)0.8830:0.04079269,(Tsi4G0826:0.17470651,Tsi10G0343:0.21636672)0.6230:0.03852106);
3	((Tsi3G0441:0.03527775,Nnu1G6491:0.44920328)0.2430:0.01278785,((Vvi12G216:0.14202293,Vvi10G164:0.06965492)0.7390:0.08708953,Aco7G2045:1.29460407)0.6550:0.17410835,(Tsi1G1752:0.04203038,Tsi17G0483:0.04073733)0.8090:0.02284569);
4	((((Nnu1G3199:0.09729191,Nnu1G5092:0.09257326)0.9630:0.08681379,Tsi17G0539:0.13093028)1.0000:0.54171952,Aco7G1796:1.05270283)0.9460:0.26605423,Vvi19G227:0.22601794,(Vvi12G297:0.20740055,(Tsi1G1826:0.15769604,(Tsi2G1320:0.11403824,Tsi3G0723:0.12555041)0.9770:0.07383337)0.9130:0.04923629)0.6320:0.05771577);
5	(((Nnu1G2704:0.05637342,Nnu1G5646:0.06226163)0.9820:0.05036457,((Tsi2G0933:0.07233063,Tsi3G1048:0.13464808)0.9980:0.05654500,(Tsi1G2076:0.06832048,Tsi17G0769:0.04125505)0.9570:0.03045604)0.3660:0.01510079)0.5720:0.02972257,Vvi19G550:0.12879380,(Vvi12G409:0.23284183,Aco7G3572:1.13629096)0.9430:0.17567166);
6	(Nnu1G2702:0.07364654,Nnu1G5647:0.08182337,(((Aco7G3565:1.43142933,Tsi17G0771:0.17576149)0.3580:0.04070304,Tsi1G2078:0.06313776)0.4520:0.06835682,(Vvi12G411:0.21786790,Tsi3G1050:0.07563185)0.3420:0.02332563)0.8040:0.05936225);
7	((((Nnu1G2646:0.07860130,Nnu1G5709:0.06770213)0.9580:0.05654998,Vvi12G446:0.16331486)0.7010:0.01999433,(Aco7G3001:1.13813932,Tsi1G2111:0.27654366)0.7620:0.10147526)0.7260:0.00728626,Tsi17G0799:0.24050734,(Tsi2G0957:0.06649919,Tsi3G1083:0.13349122)0.8800:0.02868435);
8	(((Nnu2G961:0.06648981,Nnu2G2739:0.05725481)0.9920:0.08111115,((Tsi7G0234:0.07101001,Tsi11G0239:0.06055948)0.4490:0.01851959,Tsi12G0959:0.05245727)0.5380:0.01939391)0.6060:0.03266523,Vvi8G872:0.12057105,(Vvi13G20:0.08603793,Aco6G3163:1.35623161)0.6040:0.05289301);
9	((((Nnu2G1025:0.07692864,Nnu2G2776:0.06411398)0.9540:0.05106278,(Vvi6G626:0.10150345,(Vvi13G47:0.15834441,(Aco6G3281:1.00933146,Aco5G3609:0.85923060)0.8790:0.25959448)0.6970:0.04948847)0.6190:0.04042579)0.5850:0.01739868,Tsi7G0206:0.09626427)0.3610:0.01391039,Tsi12G0987:0.08584327,Tsi11G0214:0.05472833);
10	(((Vvi13G187:0.49125045,Tsi12G1101:0.33267238)0.8020:0.08963787,(Nnu2G47:0.32852326,(Tsi7G0021:0.09546357,Tsi13G0032:0.11289706)0.9990:0.05620716)0.9700:0.07614417)0.6800:0.09491383,Tsi11G0021:0.02076997,Aco6G528:1.14034242);
11	(Nnu2G323:0.07633277,Nnu2G2178:0.10767973,(Vvi6G346:0.19971023,((Tsi7G0341:0.10554326,Tsi11G0531:0.08149488)0.9130:0.01478999,((Vvi8G673:0.22743630,(Aco6G573:1.05994241,Tsi12G0821:0.84440191)0.9220:0.21007894)0.9640:0.22036269,Vvi13G197:0.17689719)0.5770:0.03108052)0.5830:0.02026950)1.0000:0.07002701);
12	(Nnu2G756:0.17927473,Tsi11G0376:0.08917484,(((Nnu2G4525:0.85936176,(Tsi7G0497:0.12884558,(Vvi6G482:0.40704644,Tsi12G0850:0.09320355)0.5500:0.07968548)0.7580:0.24983246)0.6650:0.29595820,Aco2G3840:1.00334876)0.9880:0.76706669,(Vvi8G759:0.16350328,Vvi13G323:0.26149550)0.5180:0.05486690)0.5440:0.00002566);
13	(Nnu3G400:0.06496352,Nnu4G437:0.09491183,((((Tsi4G1557:0.05911003,Tsi10G1191:0.06059634)0.9240:0.02420824,(Tsi18G1024:0.05223681,Tsi23G0192:0.07769071)0.8840:0.01710745)0.8120:0.01709245,((Vvi17G877:0.10112230,Vvi1G591:0.14284617)0.3280:0.02253760,Vvi14G1252:0.18250097)0.7610:0.03238564)0.3880:0.01561516,Aco3G1952:0.23595515)1.0000:0.04823147);
14	((Nnu2G801:0.07048602,Nnu2G2577:0.07179393)0.9980:0.09885856,(Tsi11G0347:0.07534437,Tsi12G0863:0.10256144)0.9550:0.02378880,((Vvi13G338:0.24880688,(Vvi6G501:0.17095193,Aco2G3890:1.11899801)0.9760:0.13613921)0.7750:0.02877654,Tsi7G0522:0.11007595)0.6370:0.01859404);
15	((Nnu2G882:0.12809164,(Tsi11G0277:0.02382365,Tsi12G0918:0.10406896)0.9030:0.04150605)0.4800:0.02626185,(Aco2G4127:1.21050913,Tsi7G0277:0.11700098)0.4720:0.03500951,(Vvi13G424:0.09863082,Vvi8G842:0.07699161)0.7000:0.03345569);
16	(Nnu2G938:0.10560144,Nnu2G2716:0.09349462,(((Vvi13G441:0.15683631,Aco2G4173:1.07519747)0.5890:0.07730462,Vvi8G864:0.19059159)0.6850:0.06496404,(Tsi7G0246:0.10935841,(Tsi11G0252:0.08391762,Tsi12G0944:0.10357534)0.9900:0.04733757)0.8610:0.04603724)0.9820:0.07973106);
17	(Nnu2G1057:0.08069593,Nnu2G2802:0.09536717,(((Vvi8G543:0.17496363,Vvi13G540:0.20504186)0.3690:0.02472400,(((Tsi7G0645:0.11935848,Tsi13G0471:0.05821320)0.9920:0.04931295,Tsi11G0644:0.27374869)0.3510:0.01560981,(Aco2G3395:1.08975575,Tsi12G0596:0.10377341)0.1790:0.04669515)0.4950:0.04454573)0.3600:0.01106646,Vvi6G232:0.14194628)0.9990:0.03990466);
18	(Nnu3G1131:0.09945622,(Aco1G6476:1.09240404,Nnu4G1260:0.04517688)0.4540:0.02919653,(Vvi14G1001:0.14583670,((Tsi4G1447:0.04224944,Tsi10G1011:0.04080578)0.9090:0.02076191,(Tsi18G0383:0.04821562,Tsi23G0585:0.06225213)0.9570:0.01854043)0.6410:0.01437159)0.9150:0.06400230);
19	(Nnu3G83:0.15065646,Nnu4G83:0.08616596,(((Vvi17G175:0.12644189,Tsi18G0429:0.21928240)1.0000:0.54582793,(Vvi1G1371:0.10445718,Aco1G6132:1.19860354)0.4120:0.10360883)0.6300:0.05173160,(Vvi14G1072:0.18749017,(Tsi4G1739:0.15861415,Tsi10G1457:0.10537525)1.0000:0.09770584)0.7830:0.05284560)0.8400:0.05107109);
20	(Nnu3G158:0.09312960,Nnu4G168:0.13096828,((Vvi14G1115:0.16354943,Aco1G2348:1.02995534)0.0720:0.00001792,(Tsi18G1184:0.17117436,(Tsi10G1392:0.04306546,Tsi4G1677:0.36796260)0.1610:0.02823330)0.1400:0.02529491)0.9950:0.07090079);
21	((Nnu3G348:0.04796120,Nnu4G364:0.07145023)0.9010:0.05498700,(Tsi18G1064:0.07245904,Tsi23G0165:0.06197694)0.9860:0.03285428,((Vvi14G1226:0.16291452,((Tsi4G1590:0.06718732,(Tsi10G1249:0.19773822,Aco1G1296:1.15826403)0.5570:0.08937435)0.1930:0.02326425,Vvi1G1139:0.18570901)0.2050:0.01343805)0.1520:0.01182033,Vvi17G919:0.32691641)0.3380:0.01201852);
22	((Vvi14G1228:0.29345061,Vvi1G1136:0.33433274)0.5750:0.04732517,((Nnu3G353:0.09374686,Nnu4G370:0.08424223)0.9330:0.05178550,Aco1G1300:1.14142500)0.5380:0.03059868,((Tsi4G1588:0.06930910,Tsi10G1245:0.09603968)0.9910:0.02528006,(Tsi18G1062:0.08675708,Tsi23G0166:0.08437979)0.9980:0.02777201)0.9620:0.02866925);
23	((Nnu3G355:0.10672888,Nnu4G376:0.07526013)1.0000:0.05049304,(Tsi10G1242:0.09254948,(Tsi18G1060:0.06051643,Tsi23G0167:0.05687720)1.0000:0.02945050)0.5880:0.01377103,(Vvi14G1232:0.12053019,(Aco1G1308:1.15235709,Tsi4G1585:0.22772850)0.9990:0.30223549)0.4560:0.01925206);
24	((Nnu3G526:0.06875666,Nnu4G573:0.06318416)1.0000:0.06801032,((Tsi4G1488:0.07550257,Tsi10G1105:0.05591079)1.0000:0.05369768,Tsi18G0937:0.18533691)0.3920:0.02336961,((Vvi17G789:0.21960574,(Aco3G4077:0.13197443,Aco3G1875:0.18348216)0.6500:0.04807471)0.4490:0.02640791,Vvi1G642:0.19707083)0.4080:0.02305925);
25	((Nnu3G709:0.08223289,Nnu4G783:0.09712458)0.8510:0.07575839,(Vvi14G1415:0.24252743,(Aco2G602:0.18743476,Aco1G679:0.08065010)1.0000:1.23906452)0.6110:0.05317598,((Tsi4G1175:0.11870402,Tsi10G0697:0.08998643)0.9780:0.03049065,(Tsi18G0819:0.08751090,Tsi23G0348:0.09206414)0.9770:0.03061528)0.6970:0.02676748);
26	(((Nnu3G842:0.09493787,Nnu4G917:0.12485405)0.9850:0.10655845,((Tsi4G1276:0.10638512,Tsi10G0793:0.11798407)0.9730:0.02837116,Tsi18G0719:0.10096128)0.4130:0.01762707)0.5240:0.02652350,Vvi1G861:0.25669141,((Vvi17G518:0.19517309,Aco1G2055:1.11378059)0.4770:0.05158186,Vvi14G1493:0.22363039)0.5300:0.03937179);
27	(Nnu3G971:0.08565040,Nnu4G1064:0.10054446,(((Tsi4G1341:0.06942301,Tsi10G0882:0.08788320)0.9740:0.04700897,(Tsi18G0634:0.09042258,Vvi1G962:0.20407985)0.3660:0.02748937)0.3940:0.02356867,(Vvi14G1574:0.24091393,(Aco2G1803:0.23600000,Aco1G6828:0.15201344)1.0000:0.93778595)0.5300:0.03782887)0.9920:0.04784520);
28	((Aco1G1057:0.98995410,(Nnu6G1601:0.09533986,Nnu1G1017:0.11926253)0.5890:0.03728828)0.5550:0.05768588,Vvi2G414:0.20785053,((Tsi1G0287:0.07523378,Tsi21G0472:0.06686333)0.9810:0.04095046,(Vvi16G572:0.16284645,Tsi22G0467:0.10656989)0.2210:0.01628770)0.2310:0.01297122);
29	(Nnu1G1315:0.13962631,Tsi21G0295:0.09119950,((Vvi16G790:0.13542841,Vvi2G48:0.34266257)0.3090:0.04118996,(Tsi22G0671:0.10653420,(Aco1G2355:1.07808030,Tsi1G0139:0.36170922)0.8810:0.22038866)0.0630:0.00752208)0.4450:0.01473487);
30	(Nnu1G1359:0.16212585,(Vvi2G69:0.27435688,(Vvi16G837:0.23428141,Aco1G5947:1.15904120)0.9180:0.15246564)0.9770:0.14255058,((Tsi1G0123:0.06306329,Tsi21G0261:0.05671196)0.9980:0.03744678,Tsi22G0705:0.11875918)0.5670:0.01127699);
31	(Nnu1G287:0.12902441,(Vvi16G984:0.05666534,Aco1G754:1.37771864)0.9810:0.28422366,(((Tsi1G0026:0.12997200,Tsi21G0073:0.08953491)0.8750:0.05735417,Tsi1G1337:0.09684319)0.5210:0.02042733,Tsi22G0857:0.05421558)0.4950:0.03764394);
32	((Nnu3G1194:0.07275338,Nnu4G1319:0.09533297)1.0000:0.61045731,Aco1G7379:0.96303803,(Vvi17G37:0.13197727,(((Tsi4G1703:0.09047570,Tsi10G1404:0.08362383)0.9240:0.06492504,Tsi23G0076:0.08849332)0.5120:0.01734670,Tsi18G1197:0.11310851)0.3890:0.01977276)0.8970:0.21408759);
33	(Nnu3G194:0.14488087,(Vvi17G70:0.32517916,Tsi18G1161:0.18911179)0.4600:0.06747955,((Nnu4G202:0.09401926,(Tsi4G1664:0.05598610,Tsi10G1372:0.05797856)0.6810:0.05341952)1.0000:0.64085017,(Aco2G2458:0.15214840,Aco1G7176:0.17395722)1.0000:0.81928096)1.0000:0.49245808);
34	(((Nnu3G1089:0.10470928,(Vvi14G1024:0.18087805,Tsi18G0408:0.10040271)0.6010:0.04854463)0.9420:0.25981284,(Aco2G2574:0.09119620,Aco1G7055:0.14039188)1.0000:1.00796289)0.9520:0.20193167,Vvi17G116:0.25471200,(Nnu4G290:0.10912247,(Tsi4G1629:0.13047138,Tsi10G1309:0.06974797)0.9910:0.04657452)0.8870:0.06547051);
35	((Nnu3G753:0.05649644,Nnu4G819:0.07191249)0.9990:0.05756331,((Tsi4G1188:0.06745218,Tsi18G0797:0.14723481)0.9950:0.04602337,Tsi10G0725:0.05151853)1.0000:0.03374096,(((Vvi17G675:0.62473790,Aco3G4585:0.49051787)1.0000:0.25209807,Aco3G1499:0.11890124)0.8060:0.08027138,Vvi1G802:0.13719707)0.7550:0.02352730);
36	((Nnu3G1539:0.04155229,Nnu4G1694:0.05885120)1.0000:0.05016057,(Tsi10G0420:0.06203826,(Tsi18G0535:0.08259853,Tsi23G0669:0.05302794)0.9170:0.01629511)0.4250:0.01369451,((Vvi1G390:0.05683077,Vvi17G250:0.06719766)0.5860:0.01464541,(Aco1G1496:1.24234142,Tsi4G0938:0.13728937)0.8690:0.09748311)0.3120:0.00864507);
37	(Tsi4G0993:0.10553591,(((((Nnu4G1634:0.11382040,(Vvi17G274:0.16357570,Tsi10G0437:0.10943688)0.8120:0.05600383)0.9350:0.14759774,Aco1G1418:1.06027332)0.7670:0.06751676,Vvi1G363:0.17717217)0.5480:0.03516147,Nnu3G1496:0.18513886)0.3400:0.02728978,Tsi18G0561:0.11054607)0.4540:0.03471051,Vvi14G845:0.21668697);
38	((Nnu3G1429:0.04634886,Nnu4G1570:0.05610237)0.9760:0.04805879,Tsi18G0587:0.04432700,((Vvi17G308:0.11946961,Vvi14G870:0.10460892)0.3870:0.02037361,((Tsi4G1010:0.28115637,Aco1G6404:1.22490965)0.4330:0.08923666,Tsi10G0473:0.81137423)0.5290:0.03467265)0.3900:0.00791940);
39	((Tsi4G1013:0.08549691,Tsi10G0479:0.08019011)0.8640:0.02691410,((Nnu3G1420:0.09492836,Nnu4G1565:0.08928808)0.9600:0.09691181,Tsi18G0591:0.10054895)0.0990:0.00471596,((Vvi1G326:0.25595921,(Vvi17G314:0.23985743,Vvi14G875:0.27672580)0.3390:0.02182750)0.0820:0.01480340,Aco1G6381:1.17776241)0.1370:0.00003142);
40	((Vvi14G881:0.22392636,Vvi17G323:0.50155126)0.2320:0.06280186,((Nnu3G1395:0.07213137,Nnu4G1533:0.09695863)0.9850:0.10370937,(Aco2G1316:0.20107560,Aco1G6317:0.14459845)1.0000:1.34028440)0.1160:0.03590676,(Vvi1G313:0.21927499,((Tsi4G1024:0.07891466,Tsi10G0494:0.08854247)0.9550:0.05040674,(Tsi18G0595:0.12923532,Tsi23G0692:0.13642015)0.4350:0.06151635)0.2720:0.03376670)0.0740:0.01131774);
41	(Nnu3G1292:0.16702038,Vvi17G368:0.32032314,(((Aco1G6575:1.38126295,Tsi4G1080:0.01747970)0.1010:0.05414461,Tsi10G0541:0.07378055)0.1800:0.03929883,Tsi18G0282:0.22205006)0.2730:0.02424398);
42	(Nnu3G1285:0.09137115,Nnu4G1409:0.09098976,((Tsi18G0286:0.14150145,Vvi17G373:0.27687967)0.2510:0.02489313,((Aco1G6586:1.29821445,Tsi4G1460:1.26533609)0.4780:0.17548200,Tsi10G0549:0.63761818)0.4890:0.07573029)0.8340:0.08385771);
43	(((Nnu3G1160:0.10968750,Nnu4G1293:0.13986384)1.0000:0.09644045,Tsi10G1032:0.10215562)0.6820:0.06005975,(Tsi18G0366:0.16024105,Tsi23G0553:0.11073989)0.8690:0.07068072,((Tsi4G1457:0.21986287,Vvi17G423:0.49068747)0.5900:0.07911958,Aco1G6684:1.10772153)0.3500:0.00005163);
44	(Nnu3G894:0.05427998,Nnu4G965:0.17347880,(((Tsi4G1302:0.04950164,Tsi10G0828:0.08960299)0.8700:0.05773253,((Vvi17G538:0.11808339,Aco1G1977:1.24010634)0.5820:0.06486212,Vvi14G1522:0.17158043)0.2840:0.01788224)0.1830:0.02263187,(Tsi18G0689:0.06532348,Tsi23G0451:0.06026922)0.8630:0.07306771)0.7130:0.04511727);
45	(Nnu3G1091:0.19258239,(Nnu4G1219:0.20651555,(Tsi4G1427:0.12507189,((Vvi17G666:0.32440417,(Tsi18G0407:0.14009186,Tsi23G0597:0.22925626)1.0000:0.19678883)0.9240:0.08414893,Tsi10G0964:0.15300456)0.9580:0.11846762)0.9890:0.13303898)0.3900:0.05842380,(Vvi1G35:0.47124340,Aco1G291:1.21065444)0.6310:0.10853212);
46	((Nnu3G767:0.04716996,Nnu4G837:0.04170573)0.9790:0.04695226,(Tsi4G1201:0.03367962,Tsi10G0739:0.03359332)0.9130:0.01849465,(((Vvi14G1443:0.08162875,Aco3G4627:0.12261094)0.5590:0.03399405,((Aco3G1465:0.12961566,Vvi1G809:0.05562008)0.1850:0.01768308,Vvi17G469:0.12718506)0.2150:0.02352058)0.0490:0.00003173,Tsi18G0784:0.13904666)0.3280:0.00939020);
47	(((Nnu3G685:0.11768507,Nnu4G754:0.14599014)0.9610:0.07047145,Vvi17G700:0.29336219)0.5150:0.05348042,Vvi1G781:0.16008743,((Tsi4G1166:0.09913160,(Aco1G218:1.12503337,Tsi10G0675:0.09797748)0.6210:0.08993168)0.8550:0.09033695,Tsi18G0830:0.19727448)0.4370:0.03287866);
48	((Nnu3G429:0.08708678,Nnu4G461:0.07826367)0.9980:0.05558396,(Vvi17G866:0.12566648,Aco1G452:1.26018753)0.9740:0.13050258,((Tsi4G1548:0.11045213,(Tsi18G1007:0.09725328,Tsi23G0208:0.07635150)0.9950:0.04085957)0.9880:0.05161362,Tsi10G1175:0.08109578)0.8400:0.02722156);
49	((Nnu5G3377:0.15765163,Nnu6G158:0.12752016)1.0000:0.08590493,(Vvi18G89:0.21665985,(Aco7G1963:0.41527402,Aco7G6231:0.97409279)1.0000:0.71837295)0.9750:0.11516696,(Tsi2G0818:0.12708366,(Tsi5G1084:0.08764849,Tsi6G1540:0.09684624)0.9840:0.04258717)0.9760:0.06273533);
50	(((Tsi5G1055:0.08320050,Tsi6G1488:0.05070135)0.9480:0.04204753,((Nnu5G3314:0.14966639,Nnu6G251:0.43154965)0.3210:0.03105899,Vvi18G130:0.25433674)0.3040:0.03942833)0.1990:0.01186236,Aco7G2340:1.37272123,(Tsi2G0507:0.08432265,Tsi24G0834:0.09308836)0.8280:0.01298751);
51	((Nnu5G3247:0.05205707,Nnu6G331:0.05260538)0.8960:0.04774832,Vvi3G179:0.12058792,((Aco7G2331:1.23734175,Tsi2G0556:0.30807690)1.0000:0.53603169,(Vvi18G180:0.12785923,(Tsi5G1002:0.05018476,Tsi6G1442:0.04939513)0.9410:0.06570538)0.1830:0.00799467)0.2280:0.00635933);
52	(Nnu1G6797:0.05255316,Nnu5G1122:0.06182999,((Vvi18G292:0.19379076,Aco7G2807:1.34403523)0.7990:0.05432061,(Tsi2G1966:0.11295075,(Tsi5G0116:0.05886653,Tsi6G0114:0.05340959)0.9650:0.02271007)0.8740:0.02361871)0.9260:0.06302085);
53	((Nnu1G6749:0.10139400,Nnu5G1047:0.05776924)0.9960:0.06978021,(Aco7G2917:1.28613783,Tsi24G0121:0.01359176)0.8540:0.13344332,(Vvi18G320:0.13500058,(Tsi2G1986:0.07517207,(Tsi5G0134:0.08460149,Tsi6G0157:0.06640192)0.9170:0.03560328)0.2740:0.01987270)0.0880:0.00001480);
54	((Nnu1G4169:0.09149606,Nnu5G1829:0.07497991)0.8320:0.04499492,(Aco7G5795:0.25093532,Aco7G4210:0.11187676)1.0000:1.01626667,((Vvi18G389:0.18013713,(Tsi2G1656:0.11192938,Tsi5G0368:0.07142584)0.6440:0.01965854)0.4740:0.02205158,Tsi6G0566:0.11608482)0.5560:0.06188074);
55	(Nnu1G4219:0.04244971,((Aco7G3220:0.16514217,Aco7G5755:0.20319185)1.0000:1.27776311,Tsi6G0601:0.03332512)0.4280:0.08370275,(Nnu5G2641:0.05095075,(Vvi18G410:0.13802749,(Tsi2G1626:0.10960049,Tsi5G0394:0.07416200)0.8730:0.05785488)0.7120:0.05163050)0.2260:0.01473659);
56	((Nnu1G4292:0.09497929,Nnu5G2570:0.11123083)0.9220:0.07923513,(Vvi18G449:0.39456609,Aco7G3953:1.23046351)0.6350:0.10230485,(Tsi2G1586:0.10774978,((Tsi5G0427:0.09721518,Tsi6G0648:0.14449461)0.8380:0.04613616,Tsi24G0427:0.13389058)0.5180:0.03185362)0.5530:0.02013426);
57	(((Nnu3G798:0.13176655,Nnu4G865:0.15877384)1.0000:0.11477413,(Tsi4G1250:0.11586585,(Tsi10G0761:0.12209835,Tsi18G0766:0.20061160)0.4710:0.01870412)0.9720:0.05148291)0.5460:0.04102606,Vvi1G835:0.32517447,(Vvi14G1465:0.32872185,(Aco3G4722:0.23321293,Aco3G1416:0.22896452)0.9990:0.10166914)0.3040:0.02611909);
58	(((Nnu1G4302:0.14544822,Nnu5G2557:0.14430761)0.9000:0.10728554,((Tsi2G1577:0.09921474,Tsi24G0428:0.12220395)0.9760:0.04161423,(Tsi5G0434:0.32303159,Tsi6G0660:0.12511801)0.3820:0.02377931)0.7300:0.06883919)0.8150:0.11485124,Vvi18G458:0.34267816,(Vvi3G981:0.47653397,(Aco7G3470:0.41358421,Aco7G5658:0.23708089)1.0000:1.23400361)0.4080:0.01006544);
59	(((Nnu1G4306:0.21830329,Nnu5G2548:0.11438427)1.0000:0.14537094,(Vvi18G460:0.32345578,Aco7G3480:0.89920670)0.9990:0.29423465)0.4640:0.03110046,Tsi2G1574:0.11812378,(Tsi5G0438:0.16073504,Tsi6G0664:0.12238770)0.7270:0.04368657);
60	(Nnu1G3971:0.10435364,Nnu5G2187:0.08962395,((((Tsi2G0102:0.09310721,Tsi24G1041:0.10439790)0.9340:0.04184616,Tsi6G1183:0.09844602)0.5460:0.02940444,(Vvi4G938:0.22747523,Vvi18G917:0.24803507)0.5580:0.06322381)0.1790:0.02871763,(Tsi5G0776:0.09100143,Aco7G3920:1.07240302)0.1610:0.03979053)0.9950:0.10362521);
61	(Nnu5G1978:0.18924613,(Vvi18G1072:0.11051903,Aco1G5284:1.11834282)0.9970:0.11676806,(Tsi2G0655:0.10030351,(Tsi5G0900:0.09684468,Tsi6G1337:0.07894638)0.9940:0.02778015)0.7760:0.02137035);
62	((Nnu1G4593:0.05131307,Nnu5G2690:0.05588957)0.9680:0.03449860,(Tsi2G0617:0.09251493,Tsi24G0921:0.03880024)0.9030:0.05382551,(((Vvi18G1109:0.10262761,Aco1G4480:1.08941247)0.9200:0.06265865,Vvi3G96:0.09369914)0.5170:0.02105380,(Tsi5G0932:0.05342504,Tsi6G1359:0.06461690)0.9780:0.04705186)0.4690:0.02530750);
63	(((Nnu5G3211:0.06774044,Vvi4G1156:0.10518913)0.2940:0.02557898,((Aco1G5058:1.31961727,Tsi2G0583:0.01046282)0.0470:0.02634318,Tsi24G0900:0.03888059)0.0540:0.01502448)0.1280:0.00357497,(Tsi5G0983:0.02681569,Tsi6G1416:0.03021900)0.7690:0.01274619,(Vvi18G1147:0.06355079,Vvi3G158:0.07772995)0.4880:0.02417239);
64	(Nnu5G3238:0.20482915,(Vvi18G1168:0.28018610,(Aco4G1259:0.84264152,Aco1G3951:0.38843553)1.0000:0.81963545)0.7950:0.10501097,((Tsi2G0563:0.11982357,Tsi24G0885:0.11647177)0.9790:0.06474784,(Tsi5G0999:0.08263575,Tsi6G1432:0.11315841)0.9860:0.07231229)0.5710:0.02857597);
65	((Nnu1G4805:0.09666829,Nnu5G1501:0.13484673)0.7320:0.09645153,((Tsi2G1838:0.11866643,Tsi24G0240:0.10047675)0.8460:0.03080925,(Tsi5G0230:0.15113603,Tsi6G0391:0.09761675)0.9270:0.05220550)0.9370:0.08717003,(Vvi18G1241:0.25296315,Aco1G4336:0.96865329)0.3660:0.05567196);
66	(Nnu1G4932:0.13396821,(Vvi19G147:0.21056035,Vvi12G210:0.21798793)0.9980:0.11571107,((Tsi1G1743:0.06252171,(Aco7G1700:1.26362145,Tsi17G0480:0.08333033)0.0940:0.03307771)0.2170:0.04089571,(Tsi2G1185:0.08121001,Tsi3G0451:0.19171699)0.3760:0.01965729)0.2820:0.03645179);
67	(Nnu1G3181:0.22496798,((((Nnu1G4844:0.84050342,Aco7G1880:1.08378339)0.9410:0.33228852,Tsi2G1329:0.28660400)0.7700:0.05491753,Vvi19G241:0.26680566)0.3600:0.02215452,Tsi3G0731:0.14217161)0.4120:0.02674266,(Tsi1G1835:0.09826983,Tsi17G0547:0.11590671)0.9400:0.06188908);
68	((Nnu3G805:0.13833481,Nnu4G873:0.10836982)0.9540:0.09441177,(Tsi23G0394:0.23571931,((Vvi14G1471:0.25843136,Tsi4G1254:0.14487764)0.7800:0.06766128,Tsi10G0769:0.21516725)0.4600:0.03774308)0.1740:0.04956161,(Vvi1G838:0.19223966,((Tsi18G0757:0.81812775,Aco3G4738:0.19711133)0.2440:0.12670587,Aco3G1370:0.24954274)0.4720:0.23209546)0.4780:0.11898734);
69	(Nnu3G1141:0.06589994,Nnu4G1268:0.04456854,((Vvi1G9:0.12881713,((Aco3G5443:0.13182079,Tsi4G1451:0.17361728)1.0000:0.46096398,Aco3G975:0.30908535)0.8340:0.09810414)0.9900:0.05058142,(Tsi18G0379:0.05930942,Tsi23G0580:0.07091907)0.9930:0.03336432)0.9590:0.03635073);
70	(((Nnu3G1370:0.10825728,Nnu4G1507:0.12346177)0.9990:0.09455446,Aco3G638:0.32160197)0.6480:0.05550986,Vvi1G299:0.22823193,((Tsi4G1034:0.14344416,Tsi23G0704:0.10522724)0.8080:0.05082146,Tsi18G0610:0.14490260)0.9500:0.04912716);
71	((Nnu3G1747:0.09875170,Nnu4G1877:0.07274363)1.0000:0.09573769,(Tsi4G0830:0.06632333,(Tsi18G0461:0.05493240,Tsi23G0624:0.08900467)0.9990:0.03695062)0.7390:0.02471215,(Vvi1G456:0.17637709,(Vvi14G730:0.18383030,Aco3G65:0.21352981)0.6000:0.03437287)0.5150:0.01880603);
72	(Nnu3G828:0.04223188,Nnu4G901:0.12668082,((Vvi17G504:0.09658301,Tsi4G1264:0.07219318)0.6780:0.03067549,((Vvi1G852:0.13841865,(Aco3G4800:0.17507951,(Tsi18G0734:0.09030179,Tsi23G0415:0.04553093)1.0000:0.07106761)0.4990:0.05387889)1.0000:0.21321143,Aco3G1334:0.08338080)0.7470:0.05892840)1.0000:0.09473575);
73	(((Nnu3G829:0.12219957,Nnu4G902:0.08337943)0.9980:0.05393756,((Vvi1G853:0.12989820,Tsi4G1265:0.11419125)0.6150:0.02526083,(Tsi18G0732:0.06098585,Tsi23G0417:0.09164044)0.9970:0.05596601)0.6100:0.01872112)0.5720:0.01773031,(Vvi17G505:0.37544286,Vvi14G1483:0.14399013)0.4970:0.03139995,(Aco3G4808:0.20113309,Aco3G1332:0.19583125)0.8070:0.04532802);
74	(Nnu3G905:0.08782932,Nnu4G985:0.09186115,((Aco3G1180:0.17891455,(Vvi14G1543:0.15211490,Vvi1G914:0.34087277)0.9760:0.14789050)0.6090:0.05568041,(Tsi4G1314:0.10483809,(Tsi18G0678:0.17099148,Tsi23G0462:0.07904119)0.9190:0.06493324)0.6620:0.04772280)0.9860:0.08094615);
75	((Nnu1G4548:0.08122981,Nnu5G2745:0.09090932)0.9910:0.06253954,((Tsi2G0198:0.06468272,Tsi24G0614:0.04344495)0.9990:0.03247911,Tsi5G0714:0.09039264)0.6170:0.00725658,(Vvi18G811:0.17366548,(Vvi7G1091:0.16425804,(Vvi3G446:0.12063512,Aco1G7535:1.65905859)0.8240:0.06185605)0.6230:0.02495173)0.3010:0.00842238);
76	(((Nnu1G3623:0.08349263,Nnu5G2999:0.12718245)0.9940:0.07934355,((Tsi2G0354:0.07322268,Tsi24G0721:0.16709068)0.8820:0.03577249,Tsi5G0600:0.11201472)0.9020:0.04525882)0.9400:0.08322872,Vvi18G666:0.33879186,(Vvi3G684:0.18009002,Aco1G1432:1.08406158)0.5920:0.05680624);
77	((Nnu1G2014:0.06317429,Nnu3G2736:0.07631829)0.8910:0.06631212,(Tsi14G0622:0.08847046,(Tsi16G0556:0.07468537,Tsi20G0606:0.07348121)1.0000:0.04165413)0.9290:0.02018676,((Vvi14G518:0.15632171,Vvi5G608:0.26739324)0.3230:0.02242093,Aco3G901:1.24151422)0.4410:0.00003799);
78	((Nnu3G3018:0.16676399,(Vvi7G677:0.13948970,(Aco3G1571:0.09919017,Aco3G4489:0.15932451)1.0000:1.16146209)0.6480:0.09740019)0.9560:0.03118701,(Tsi16G0365:0.09881794,Tsi20G0755:0.09764216)0.6510:0.02018427,Tsi14G0499:0.14384162);
79	((Nnu3G842:0.10107252,Nnu4G917:0.11818363)1.0000:0.10023682,Aco3G1296:0.22297254,(((Vvi17G518:0.23919440,Vvi14G1493:0.22368015)0.6210:0.03131676,Aco3G4839:0.38206834)0.2480:0.02767388,(Vvi1G861:0.26357791,((Tsi4G1276:0.10785125,Tsi10G0793:0.11594683)0.9780:0.02957805,Tsi18G0719:0.10011676)0.7880:0.02330138)0.4750:0.02522430)0.3820:0.02417754);
80	(Nnu6G120:0.12873640,((Tsi2G0066:0.04252702,Tsi24G1046:0.04572530)0.9680:0.01822818,(Vvi18G59:0.16358779,Tsi5G1103:0.06824481)0.4190:0.02775748)0.4120:0.02406324,(Vvi7G1222:0.09462449,Aco6G393:1.18431816)0.7480:0.04579463);
81	(Nnu2G506:0.06325331,Nnu2G2314:0.03879355,(Vvi8G250:0.10568079,((Tsi11G0207:0.09452861,((Tsi12G0988:0.10873894,Vvi13G55:0.17479501)0.3130:0.01935445,Aco6G3938:1.41009260)0.1930:0.00163285)0.1760:0.01657140,Tsi13G0133:0.09160266)0.3970:0.01998445)0.9130:0.06149452);
82	((Nnu2G703:0.10073614,Nnu2G2467:0.14917668)1.0000:0.09997205,(Vvi8G368:0.21876306,(Vvi13G135:0.42439687,(Aco6G2021:1.25551468,Tsi12G1061:1.04978289)0.8780:0.27832468)0.3160:0.00000000)0.9830:0.07921741,(Tsi11G0064:0.13538532,Tsi13G0062:0.09481009)0.3390:0.00867899);
83	((Nnu2G35:0.06737086,Vvi8G413:0.09434258)0.6010:0.02224649,Tsi13G0026:0.04771829,(Aco6G2200:1.32346034,(Tsi12G1104:0.03280582,Tsi11G0014:0.13436615)0.6010:0.02428555)0.2890:0.00005378);
84	(((Nnu2G1032:0.07746785,Nnu2G2786:0.06490109)1.0000:0.06330324,((Tsi11G0632:0.05611676,Tsi12G0602:0.05659798)0.9790:0.03746343,Tsi13G0467:0.07547153)0.8590:0.03296957)0.8710:0.04421783,(Vvi13G527:0.16669302,Vvi6G244:0.11653837)0.4800:0.04099689,(Vvi8G553:0.14665242,Aco6G1712:1.14971998)0.4470:0.02581065);
85	((Nnu6G2539:0.08827302,Nnu8G329:0.08008542)1.0000:0.08374062,((Vvi11G207:0.12260252,Aco1G4783:1.46465653)0.8050:0.11198093,(Vvi9G197:0.16300443,Vvi4G67:0.18729509)0.3790:0.03276324)0.8290:0.02872342,((Tsi4G0127:0.08019483,Tsi15G0747:0.12385534)0.9670:0.03753540,Tsi19G0188:0.11392718)0.6260:0.02062038);
86	((Nnu3G3466:0.07226400,Nnu4G3686:0.06969014)0.9930:0.04793928,(Tsi1G1505:0.04392925,Tsi17G0233:0.06428900)1.0000:0.05442536,(Vvi10G456:0.10879031,(Aco5G6192:0.87321997,Tsi2G1521:0.42484506)0.9970:0.33707394)0.8770:0.04778970);
87	((Nnu2G1447:0.04358350,Nnu8G802:0.11376191)0.9670:0.06502539,Tsi19G0465:0.18281044,(((Tsi4G0150:0.16767996,Vvi11G478:0.10624939)0.3450:0.01187435,Tsi15G0459:0.22856859)0.5250:0.03964374,(Vvi9G540:0.31317502,(Vvi4G481:0.07964516,(Aco6G1923:0.17152870,Aco5G2694:0.26037548)1.0000:1.06194568)0.2430:0.01579087)0.5680:0.05190460)0.2380:0.01591008);
88	((Nnu1G3421:0.10485428,Nnu1G7066:0.10051928)0.9770:0.07990643,(Tsi1G1724:0.08973991,Tsi17G0458:0.22751364)0.7850:0.04400156,(Vvi12G198:0.24044468,((Vvi10G488:0.88921835,Aco7G2193:1.14017804)0.2090:0.00000000,Tsi2G1232:0.46054134)0.6250:0.09932061)0.4350:0.04476090);
89	(Nnu2G943:0.07112578,(((Vvi13G443:0.12202378,(Tsi11G0250:0.04317227,Tsi12G0948:0.03675416)0.9270:0.04606210)1.0000:0.50762353,Aco2G4186:0.71211888)0.9050:0.39804525,Vvi8G868:0.06754425)0.5230:0.02896197,Tsi13G0156:0.06836820);
90	(Nnu3G860:0.03929510,Nnu4G934:0.06260696,(Vvi1G879:0.08782124,((Tsi4G1285:0.05362340,Tsi10G0809:0.07134349)0.5520:0.01521977,((Vvi14G1511:0.18441111,(Aco3G1268:0.11495846,Aco3G4881:0.13601208)0.9800:0.03968756)0.5610:0.01073770,Tsi18G0708:0.07745032)0.1710:0.00509289)0.3390:0.01059765)1.0000:0.03777453);
91	(Nnu1G2014:0.12591929,(Tsi14G0622:0.08731871,(Tsi16G0556:0.07373572,Tsi20G0606:0.07438608)1.0000:0.04220841)0.9130:0.02032231,(((Vvi7G29:0.14453781,Vvi5G608:0.23699230)0.3400:0.00776876,Aco1G254:1.20011290)0.7740:0.02712954,Vvi14G518:0.16880997)0.2800:0.01289471);
92	(Nnu3G1142:0.14488948,(Tsi4G1451:0.13978503,(Tsi18G0377:0.06276649,Tsi23G0578:0.07343300)0.9440:0.03340213)0.2660:0.03399726,((Nnu4G235:0.36376235,Aco1G6492:0.94036276)0.9990:0.30168464,Vvi14G994:0.17097520)0.1440:0.02417638);
93	(Nnu3G185:0.08378503,((Tsi4G1667:0.11920649,Tsi18G1167:0.12444571)0.4440:0.08474431,Tsi23G0058:0.20890651)0.7100:0.06404678,(((Vvi14G1135:0.07271046,Vvi17G67:0.21846985)0.3940:0.03833147,Nnu4G3160:0.35386149)0.0910:0.01774933,Aco1G7551:1.20567474)0.1580:0.00001706);
94	(((Nnu3G196:0.07362640,Nnu4G204:0.05681146)0.9740:0.03486538,(Vvi14G1139:0.17404635,Aco1G5947:1.03667989)0.5390:0.01556393)0.5510:0.02241256,(Tsi18G1157:0.05131062,Tsi23G0055:0.03159215)0.7700:0.02083429,(Vvi17G71:0.14514736,Tsi4G1662:0.04981684)0.6570:0.03014517);
95	(Nnu3G493:0.07233237,Nnu4G535:0.06404394,(((Vvi17G809:0.08651518,(Vvi14G1302:0.00000000,Aco1G116:1.77123742)0.8520:0.10909496)0.6230:0.02603614,(Tsi18G0961:0.10019399,Tsi23G0250:0.03611190)0.6150:0.01140853)0.5180:0.02411976,Tsi4G1511:0.06787468)0.7640:0.02945559);
96	((Nnu3G829:0.12522302,Nnu4G902:0.07784170)0.9280:0.06246402,((Vvi17G505:0.30266825,Aco1G2097:0.95762580)0.7880:0.07848270,Vvi14G1483:0.14406638)0.8120:0.03829570,((Vvi1G853:0.12901868,Tsi4G1265:0.11622933)0.6590:0.02482512,(Tsi18G0732:0.06078505,Tsi23G0417:0.09335048)0.9990:0.05253393)0.5140:0.01764445);
97	(((Nnu3G1000:0.20032296,Tsi18G0247:0.05562869)0.8220:0.06128228,Tsi23G0752:0.01012479)1.0000:0.39950167,Aco1G6780:0.89111978,(Nnu4G1102:0.07461550,(Vvi14G1590:0.19367239,Tsi4G1363:0.10308820)0.6330:0.07306583)1.0000:0.91265097);
98	((Nnu1G1278:0.06239835,Nnu6G800:0.06759138)0.8310:0.04100578,(Vvi2G33:0.13605785,Aco1G6146:1.20207685)0.3660:0.01036850,((Vvi16G762:0.09870661,Tsi1G1170:0.08188851)0.4730:0.02068244,(Tsi1G0151:0.06585866,Tsi21G0306:0.05596077)0.8100:0.02599873)0.3010:0.01298253);
99	((Nnu3G185:0.07218377,Nnu4G196:0.04345283)0.9010:0.04087280,(Tsi4G1667:0.11028317,(Tsi18G1167:0.09157720,Tsi23G0058:0.18260966)0.8010:0.08292266)0.9280:0.08964433,((Vvi14G1135:0.07076229,Vvi17G67:0.22223461)0.4540:0.03180970,(Aco2G2484:0.04555724,Aco1G7170:0.26014399)1.0000:1.29461162)0.6880:0.00003649);
100	(Nnu3G1495:0.07806909,Nnu4G1632:0.09925691,((Vvi14G846:0.38551163,(Vvi17G275:0.22416142,Aco1G1417:1.36900930)0.2540:0.06361133)0.6550:0.03925742,(Tsi4G0994:0.16013574,(Tsi18G0562:0.09721170,Tsi23G0679:0.11471992)0.9820:0.04089075)0.6690:0.02453118)0.9990:0.07060736);
101	((Nnu3G885:0.05271406,Nnu4G960:0.05745752)1.0000:0.08196434,((Tsi4G1296:0.06587502,Tsi10G0822:0.10885223)0.9930:0.03624242,Tsi18G0693:0.11032217)0.9530:0.03105701,((Vvi17G537:0.25374121,Vvi1G894:0.20552782)0.9890:0.08373437,(Aco3G4916:0.14853556,Aco3G1206:0.16194148)0.9990:0.08027090)0.2960:0.01868601);
102	(((Nnu3G981:0.05865547,Nnu4G1079:0.06950109)0.9780:0.05326448,Vvi14G1582:0.24362462)0.2030:0.01741944,((Tsi18G0641:0.03476594,Tsi23G0738:0.05576549)0.8520:0.01969025,Aco1G2122:1.21615147)0.1780:0.01031706,(Vvi17G588:0.17981432,Tsi4G1350:0.03769919)0.3870:0.02034696);
103	(Nnu5G2079:0.10394945,(Vvi18G837:0.15860080,Aco7G3766:1.14726659)0.6640:0.04941221,((Tsi2G0762:0.06721171,Tsi24G0578:0.05853716)1.0000:0.03368182,Tsi5G0735:0.09237095)0.6550:0.02423376);
104	(((Nnu1G3169:0.24335022,Aco7G1889:1.24773652)0.9950:0.46689449,(Tsi2G1333:0.08972997,(Tsi17G0549:0.03802128,Tsi1G1844:0.11457273)0.6260:0.01820917)0.6600:0.02090454)0.3130:0.00245223,Vvi19G246:0.13775377,Nnu1G5128:0.11148487);
105	((Nnu3G1359:0.14600440,Nnu4G1498:0.13965943)0.9890:0.06991249,(Aco3G656:0.33179926,((Tsi4G1037:0.10792493,Tsi10G0506:0.10729622)0.8510:0.03436126,(Tsi23G0482:0.14342900,Tsi18G0257:0.12620725)0.5330:0.01574570)0.6070:0.04956497)0.1860:0.02445767,(Vvi1G289:0.34568900,Vvi14G891:0.14972568)0.2520:0.03276026);
106	((((Nnu3G896:0.07009727,Nnu4G966:0.10311032)0.7380:0.06039040,((Tsi4G1303:0.04357501,Tsi10G0830:0.04300186)0.9290:0.02073928,Tsi18G0687:0.08372505)0.8470:0.01833245)0.4540:0.02472165,(Aco3G4926:0.10547400,Tsi23G0749:1.12060350)0.3620:0.04001572)0.4440:0.01596863,Vvi1G902:0.14692093,Aco3G1192:0.12020346);
107	((Tsi4G1311:0.03820140,Tsi10G0838:0.04354846)0.7640:0.01816404,((Nnu3G902:0.06191906,Nnu4G980:0.06863048)0.9180:0.05840369,Tsi23G0459:0.05203767)0.2090:0.00657260,((Vvi1G911:0.07180948,Tsi18G0364:1.33243477)0.5360:0.02482202,(Aco3G4947:0.09882561,Aco3G1181:0.06662002)0.9040:0.04260055)0.5420:0.03368830);
108	((Nnu3G1172:0.84602390,Vvi1G960:0.33877103)1.0000:0.16737971,Aco3G1007:0.11679660,(((Nnu4G1297:0.12475892,(Tsi4G1114:0.04217528,Tsi10G0586:0.05195943)0.9780:0.02414622)0.5340:0.01260448,Tsi18G0363:0.05953357)0.7950:0.03836860,Aco3G5521:0.12793623)0.4570:0.04397220);
109	(Nnu3G1169:0.10714006,Nnu4G1298:0.14860500,(Aco3G5522:0.24110264,((Vvi1G991:0.22576092,(Tsi4G1115:0.05929234,(Tsi10G0587:0.06366634,Tsi18G0362:0.22700327)0.9550:0.04560114)1.0000:0.11683311)0.7630:0.03802092,Aco3G1009:0.27943955)0.4530:0.03690292)1.0000:0.11505621);
110	((Aco3G1011:0.19882215,Nnu3G1109:1.28054162)0.1940:0.03605718,Vvi1G997:0.29526417,((Aco3G5526:0.17308897,Nnu4G1301:0.12558688)0.2350:0.02664897,((Tsi4G1116:0.07895549,Tsi10G0589:0.07067081)0.9710:0.02759902,(Tsi18G0356:0.08388432,Tsi23G0551:0.07137201)0.9580:0.02969699)0.4960:0.02397448)0.2050:0.00003127);
111	((Nnu3G2158:1.15980528,Vvi1G1119:0.16674705)0.6330:0.07837642,Aco3G1902:0.24180479,((Aco5G5577:0.23689956,Nnu4G399:0.15322964)0.2690:0.03640993,((Tsi4G1576:0.09322907,Tsi10G1203:0.12834350)0.9840:0.03595717,Tsi18G1048:0.12692773)0.4270:0.01485649)0.1060:0.01772579);
112	(Nnu1G1315:0.14885383,Tsi21G0295:0.10789872,((Vvi16G790:0.14566097,Vvi2G48:0.32760294)0.3780:0.03780021,((Tsi22G0671:0.01457410,Aco1G2600:1.14321311)0.5760:0.07083073,Tsi1G0139:0.56005187)0.4660:0.04804789)0.1920:0.00056631);
113	(((Nnu1G155:0.00000000,Vvi2G138:0.35635418)1.0000:1.39223194,(Aco4G634:0.07908961,Aco1G3490:0.19796682)1.0000:0.73756673)0.8170:0.27764983,Vvi16G911:0.25319144,(Nnu3G2331:0.18639692,((Tsi1G0071:0.08753479,Tsi21G0185:0.06543417)0.9980:0.05267243,Tsi22G0769:0.12695246)0.9870:0.04695521)0.9600:0.22869765);
114	((Nnu1G187:0.08914125,Nnu3G2296:0.08614228)0.8340:0.09107453,(Vvi2G160:0.08904191,Aco1G4363:1.47744262)0.2800:0.03873286,((Tsi1G0062:0.07479390,Tsi21G0162:0.06771762)0.7550:0.02189949,Tsi22G0800:0.10898919)0.6170:0.02852618);
115	(Nnu1G313:0.06156106,Nnu3G2212:0.07331242,((Vvi2G255:0.16946086,(Vvi16G974:0.19831592,(Aco4G1303:0.16367273,Aco1G3991:0.44513370)1.0000:1.18243645)0.9000:0.07645922)0.9330:0.04030488,((Tsi1G0013:0.07341117,Tsi22G0878:0.12299252)0.9980:0.06588406,Tsi21G0054:0.06117648)0.9970:0.03835864)0.9900:0.04785780);
116	((Nnu3G1385:0.11889888,Nnu4G1521:0.09798483)1.0000:0.09681581,((Tsi4G1028:0.10446857,Tsi10G0497:0.14327494)1.0000:0.04371059,(Tsi18G0600:0.10218605,Tsi23G0698:0.13705392)0.9920:0.03388932)0.9160:0.03121356,(Vvi1G308:0.25099143,Aco3G617:0.21072987)0.6880:0.04120877);
117	((Nnu1G320:0.07753980,Nnu3G2166:0.09676533)1.0000:0.07773842,(Tsi21G0042:0.08514583,Tsi22G0883:0.07957294)0.4250:0.02626412,(Vvi2G264:0.13830368,(Aco1G4034:1.25633475,Tsi1G0006:0.21848505)0.7690:0.09842007)0.2330:0.01705721);
118	((Nnu1G1055:0.07019520,Nnu6G1566:0.08646886)0.9860:0.07090195,((Tsi1G0273:0.12550264,Tsi21G0452:0.08927778)0.8860:0.03723087,(Tsi1G1052:0.10136572,Tsi22G0498:0.06535449)0.9270:0.02734408)0.5610:0.03477238,((Vvi16G602:0.16021702,Vvi2G397:0.26356384)0.2680:0.01705265,(Aco4G3013:0.28406817,Aco1G5118:0.16454818)1.0000:1.05534110)0.2630:0.00736731);
119	((Nnu1G831:0.04515811,Nnu6G1411:0.03757990)0.8020:0.04673150,Tsi22G0339:0.07080331,(Aco1G5314:1.27604170,((Tsi21G0605:0.08945188,Tsi1G0355:0.33013375)0.2650:0.02031177,Vvi2G495:0.10095148)0.2430:0.01860189)0.4230:0.00004248);
120	(Nnu5G1906:0.03322028,Nnu6G525:0.08111358,(((Vvi18G1034:0.16184360,Vvi4G1063:0.20447006)0.7240:0.08293623,(Tsi2G0696:0.07707220,Tsi24G0982:0.08686287)0.8770:0.03015999)0.2010:0.01811983,(Vvi3G16:0.41399752,(Tsi5G0865:0.14199373,(Tsi6G1299:0.01665206,Aco6G315:1.24016946)0.2400:0.06380666)0.1520:0.01527381)0.2220:0.01595555)0.9970:0.08626629);
121	((Nnu5G3208:0.06828702,Nnu6G375:0.05961657)1.0000:0.06093251,((Tsi2G0586:0.10530551,Tsi24G0901:0.05856361)0.8290:0.02644675,(Tsi5G0981:0.05413898,Tsi6G1412:0.05138484)0.9880:0.02859682)0.5930:0.01523153,((Vvi3G154:0.12016769,Vvi4G1154:0.19379548)0.4420:0.02005477,Aco6G152:1.12709241)0.3450:0.00002331);
122	((Nnu5G3423:0.15772328,Tsi2G0064:0.10956048)0.6260:0.06861385,Vvi3G304:0.17746566,(((Nnu6G116:0.18788954,Tsi6G1586:0.09599528)0.7100:0.21745789,Tsi5G1110:0.15224424)0.7100:0.46926764,Aco1G6337:1.18393504)0.9750:0.68245071);
123	(Nnu5G3440:0.08060826,Nnu6G87:0.06174563,((((Tsi2G0044:0.07234351,Tsi24G1053:0.10867534)0.8950:0.02904951,Vvi3G316:0.20665855)0.2000:0.02202836,(Vvi18G39:0.10419980,Aco1G6285:1.24398073)0.5620:0.08580773)0.4400:0.01972116,(Tsi5G1123:0.10203160,Tsi6G1598:0.09550092)0.9640:0.04342787)1.0000:0.08022531);
124	(Nnu1G3757:0.06257369,Nnu5G2872:0.06749054,(((Tsi2G0269:0.07123260,(Tsi5G0665:0.05671187,Tsi6G0983:0.04487114)0.9830:0.01934047)0.7250:0.01426969,(Vvi3G384:0.16064698,(Vvi18G736:0.05030081,Aco1G5936:1.05061820)0.4070:0.04859131)0.7740:0.02859508)0.2800:0.01260220,Vvi7G1031:0.12520444)0.9990:0.05054049);
125	((Nnu1G4019:0.07941519,Nnu5G2132:0.07442252)0.9860:0.06597706,(Vvi3G543:0.10460311,(Aco1G6957:0.48400430,Tsi5G0676:0.91176699)1.0000:0.65496700)0.9470:0.11199013,((Tsi2G0788:0.05561513,Tsi24G0561:0.07817721)0.9770:0.01567581,Tsi6G1145:0.11597441)0.7940:0.02017565);
126	(((Nnu1G3938:0.05262924,Nnu5G2220:0.05401806)0.8410:0.04067422,(Tsi5G0800:0.09023767,Tsi6G1209:0.04262121)0.9980:0.04203452)0.7120:0.02555053,Tsi2G0121:0.10393176,(Vvi3G584:0.09642500,Aco1G1677:1.24533169)0.4420:0.02523022);
127	(Nnu3G1395:0.06419137,Nnu4G1533:0.10458915,(((((Vvi17G323:0.46500067,Aco3G5834:0.21585768)0.7320:0.09991454,Vvi1G313:0.15015010)0.6780:0.05447317,Vvi14G881:0.28443432)0.7510:0.04867072,((Tsi4G1024:0.07454731,Tsi10G0494:0.09392957)0.9860:0.06524143,(Tsi23G0692:0.15344683,Tsi18G0595:0.14279201)0.7090:0.07143826)0.4080:0.02125867)0.3910:0.03966034,Aco3G607:0.21084072)1.0000:0.16972460);
128	(Nnu1G3730:0.11241575,Nnu5G2894:0.08885664,((Vvi18G726:0.10348808,(Vvi3G605:0.15719141,(Vvi7G1018:0.20475009,Aco1G1623:1.20900035)0.5930:0.04366841)0.7360:0.04262332)0.3660:0.02944640,(((Tsi2G0280:0.07314742,Tsi24G0681:0.07015642)0.9990:0.03247781,Tsi6G0971:0.08173634)0.7980:0.02191156,Tsi5G0655:0.07189567)0.7820:0.02573600)0.9730:0.08184018);
129	(Nnu1G3614:0.07376504,Nnu5G3010:0.06828659,((Tsi2G0373:0.10421224,(Vvi18G663:0.18804486,(Vvi3G691:0.11765829,Aco1G1381:1.34161178)0.5910:0.07811079)0.7970:0.06010302)0.2080:0.00943959,((Tsi5G0591:0.09666392,Tsi6G0900:0.09996364)0.7430:0.01217598,Tsi24G0725:0.08719473)0.5970:0.05371923)0.9840:0.07206133);
130	(Nnu1G3604:0.05470026,Nnu5G3020:0.08019588,((Vvi3G697:0.08765735,(Aco2G1428:0.07631128,Aco1G6494:0.37283716)1.0000:1.19446156)0.2680:0.05565816,((Tsi5G0586:0.13555998,Tsi6G0890:0.08547923)0.8460:0.02492619,Tsi2G0380:0.45955132)0.1250:0.00692104)0.8070:0.07345437);
131	((((Nnu1G3567:0.06367517,Nnu5G3050:0.05878911)0.9690:0.03474209,(Vvi3G718:0.07336332,Aco1G7362:1.17650606)0.5230:0.02001545)0.5300:0.02200536,Tsi5G0574:0.08317713)0.3780:0.02085691,Tsi2G0404:0.04804065,(Tsi6G0872:0.06571789,Tsi24G0744:0.04563018)0.0900:0.01089099);
132	(Nnu6G2433:0.05719982,Nnu8G480:0.07895317,((((Tsi9G0774:0.04842300,Tsi19G0264:0.04552330)0.9980:0.02408006,Tsi15G0667:0.07000083)0.7430:0.00709644,(Vvi9G302:0.08925730,Vvi4G277:0.11318592)0.5370:0.01860394)0.6200:0.02616975,Aco1G372:1.14065222)0.5990:0.01075138);
133	(Nnu3G4262:0.18658601,Nnu4G2938:0.07404521,(Vvi5G110:0.20664304,((Aco3G919:1.31039196,(Tsi8G0207:0.08015904,Tsi14G0913:0.05973085)0.7070:0.00294328)0.3420:0.02174116,(Tsi16G0903:0.09484426,Tsi20G0210:0.07951185)0.9630:0.06840719)0.7610:0.05269591)0.6820:0.05517278);
134	(((Nnu3G4063:0.06909540,Nnu4G3146:0.06274809)0.7990:0.04607132,((Aco5G5722:0.16395482,Aco3G1984:0.22141275)1.0000:1.19638517,Tsi8G0342:0.14161483)0.6850:0.12973652)0.6800:0.02080309,Vvi5G338:0.15709899,((Vvi7G228:0.18856108,(Tsi16G0840:0.15065939,Tsi20G0320:0.12959153)0.9960:0.05300692)0.6100:0.01973710,Tsi14G0818:0.13143369)0.7260:0.02423588);
135	(((Nnu3G4006:0.04874355,Nnu4G3203:0.06369556)0.9020:0.07333454,(Tsi8G0373:0.03663771,Tsi14G0796:0.06843754)0.9640:0.02081418)0.4540:0.01728352,(Tsi16G0814:0.03984644,Tsi20G0354:0.05471610)0.9150:0.02428871,((Vvi5G364:0.15895387,Vvi7G215:0.14686437)0.5100:0.03251299,Aco3G2078:1.39595974)0.4410:0.00004813);
136	((Nnu3G3934:0.05746682,Nnu4G3262:0.04674125)0.9690:0.04830985,((Tsi8G0406:0.04483993,Tsi14G0774:0.05122984)0.6980:0.01745782,(Tsi16G0795:0.04988020,Tsi20G0386:0.14296416)0.8550:0.02452566)0.6270:0.01836248,((Vvi7G179:0.08659305,Aco3G2911:1.33858766)0.6730:0.08200536,(Vvi5G388:0.10492614,Vvi14G342:0.15075460)0.4020:0.02255248)0.1850:0.00720832);
137	((Nnu1G1687:0.19495604,Nnu4G3337:0.11862042)0.8100:0.11597586,((Tsi8G0452:0.11742418,Tsi14G0748:0.13842894)0.9530:0.06404396,(Tsi16G0753:0.11105354,Tsi20G0431:0.13139888)0.8200:0.04915508)0.8810:0.06065384,((Vvi7G125:0.25949614,Vvi5G427:0.23991237)0.8420:0.07454502,Aco3G1782:1.06103133)0.1640:0.00002924);
138	(((Nnu3G1194:0.89457603,Vvi17G314:0.25422132)0.6180:0.08241301,Aco3G545:0.18894822)0.4050:0.02961105,(((Vvi1G326:0.24326001,Nnu4G1565:0.16648516)0.2790:0.02173424,(Tsi4G1013:0.08938462,Tsi10G0479:0.07717587)0.9300:0.02464480)0.2630:0.00990692,Tsi18G0591:0.10548117)0.8750:0.04853066,Vvi14G875:0.26792429);
139	(Nnu2G372:0.07141602,Nnu2G2212:0.06612771,(Vvi6G319:0.12636417,((Aco3G3182:1.21026818,Tsi7G0308:0.25982417)0.6550:0.16910752,(Tsi11G0560:0.04896022,Tsi12G0681:0.05492464)0.9670:0.02998868)0.2870:0.02382399)0.6770:0.04510756);
140	((Tsi13G0227:0.11936397,((Vvi13G300:0.17610058,Vvi8G716:0.22895255)0.9990:0.50932077,Aco3G3153:1.11486398)0.9220:0.34871968)0.0670:0.03078757,((Nnu2G364:0.15042330,Nnu2G2206:0.11550518)0.9150:0.08911480,Vvi6G325:0.21256585)0.3280:0.03249637,(Tsi7G0315:0.17595615,(Tsi11G0553:0.04001364,Tsi12G0685:0.06437000)0.6490:0.02160680)0.1070:0.00004082);
141	(Nnu1G1871:0.08696861,(Aco3G2866:1.12334734,Tsi16G0620:0.61268884)0.8200:0.18977590,(Vvi7G70:0.15241139,(Tsi8G0547:0.06175022,Tsi14G0665:0.05406976)0.6820:0.01969114)0.4030:0.01667804);
142	(((Nnu1G1790:0.05769298,Nnu4G3437:0.03898901)0.9960:0.04651303,((Vvi7G92:0.12027690,Aco3G2848:1.37808941)0.7790:0.04755947,Vvi5G488:0.18340694)0.7430:0.03469854)0.8870:0.02421676,(Tsi8G0522:0.05377481,Tsi14G0697:0.06612115)0.8340:0.01449496,(Tsi16G0703:0.07573751,Tsi20G0487:0.06527549)0.8830:0.01802456);
143	(Nnu3G4006:0.04877693,Nnu4G3203:0.06357815,((Tsi8G0373:0.03619100,Tsi14G0796:0.06861942)0.9950:0.02070226,(((Vvi7G215:0.09520770,Aco3G314:1.26103480)0.7830:0.05126350,Vvi5G364:0.15813161)0.8770:0.03470361,(Tsi16G0814:0.04042775,Tsi20G0354:0.05399230)0.9760:0.02318250)0.5050:0.01797732)0.9780:0.07350855);
144	(((Nnu3G4199:0.15754563,Nnu4G3012:0.13432645)0.9130:0.11776734,(Vvi7G324:0.26992384,(Aco3G5808:0.58507943,Aco3G1172:1.01709607)0.9960:0.66266309)0.6760:0.08810670)0.7830:0.05584533,(Tsi16G0949:0.18176199,Tsi20G0149:0.12013625)0.9980:0.09919435,(Tsi8G0248:0.23614799,Tsi14G0887:0.19146731)0.5360:0.04192567);
145	((Nnu3G4495:0.09465063,Nnu4G2721:0.08258866)0.9450:0.08904114,(Vvi5G250:0.16409764,(Aco3G4721:0.21646265,Aco3G1425:0.18710751)1.0000:1.06048072)0.6730:0.05190470,(Vvi7G464:0.16185342,((Tsi8G0045:0.05354979,Tsi14G1019:0.06732548)1.0000:0.04794169,(Tsi16G0958:0.05634196,Tsi20G0138:0.05542220)0.9980:0.04386842)0.8230:0.01097605)0.2950:0.01059916);
146	(Nnu3G2892:0.08188993,(Tsi8G0749:0.05062288,Tsi14G0547:0.07284164)0.9980:0.04011454,(Vvi7G585:0.12605055,(Tsi16G0450:0.06373322,((Aco3G5424:1.01553231,Aco3G848:1.29456709)1.0000:0.51837757,Tsi20G0678:0.03059472)0.7220:0.09408025)1.0000:0.12719226)0.7960:0.02910253);
147	(Nnu3G3054:0.12985504,((Tsi8G0869:0.06673952,Tsi14G0483:0.05733724)0.9990:0.03023132,(Tsi16G0344:0.06756145,Tsi20G0782:0.06002860)0.9850:0.02148462)0.9190:0.02787258,(Vvi7G706:0.11741549,(Vvi5G845:0.07273244,(Aco3G1676:0.28642543,Aco3G4339:0.42240962)1.0000:1.01531222)0.7500:0.05239280)0.6640:0.02911161);
148	(Nnu3G3060:0.10748918,Vvi7G710:0.10758205,(((Aco3G1727:0.98167119,Tsi8G0871:0.39604940)0.9940:0.30436506,(Tsi14G0482:0.09345024,Tsi16G0343:0.20959926)0.4190:0.01033701)0.2930:0.01554734,Tsi20G0783:0.23030294)0.3940:0.00862091);
149	(((Tsi18G0585:0.06495974,Nnu3G1144:1.21635130)0.1090:0.04827539,(Nnu4G1574:0.20863632,(Aco3G518:0.26991804,(Vvi17G300:0.28177952,Vvi1G330:0.24621404)0.9910:0.33828895)0.6010:0.08069241)0.1730:0.03806634)0.6830:0.02997617,Tsi4G1008:0.14002055,Tsi10G0470:0.09574068);
150	((Nnu1G3713:0.16010280,((Tsi2G0290:0.05646429,Tsi24G0686:0.06083433)0.9900:0.03243596,(Tsi5G0650:0.09463778,Tsi6G0961:0.07863701)0.9950:0.03956160)0.8770:0.03266810)0.5530:0.03136499,Vvi3G609:0.18778022,((Nnu5G3074:0.58604851,Aco6G4751:0.86611677)0.9970:0.26912312,(Vvi7G1011:0.21718929,Vvi18G719:0.26321888)0.2220:0.02235147)0.2400:0.01454593);
151	((Nnu1G3757:0.06305650,Nnu5G2872:0.06686117)1.0000:0.05599523,(Tsi2G0269:0.06865810,(Tsi5G0665:0.05743867,Tsi6G0983:0.04313315)0.9850:0.01849508)0.7310:0.01694875,((Vvi3G384:0.16667463,(Vvi18G736:0.07445167,Aco6G4652:1.05875882)0.4090:0.02550033)0.5560:0.02532201,Vvi7G1031:0.12876879)0.3670:0.00846077);
152	(Nnu1G3758:0.19124805,Vvi7G1032:0.17535129,((Tsi5G0666:0.07826625,((Nnu5G3114:0.62187546,Aco6G4632:1.01122491)0.9980:0.44446949,Tsi6G0984:0.04445871)0.2700:0.04172714)0.3280:0.04856171,(Tsi2G0268:0.06376198,Tsi24G0672:0.17678701)0.8820:0.05190702)0.8170:0.04666879);
153	(((Nnu1G3768:0.06145769,Nnu5G2859:0.05756477)0.9350:0.06062466,(Tsi2G0259:0.05215848,Tsi24G0662:0.04757569)0.8570:0.01373462)0.3950:0.01361578,(Tsi5G0669:0.04039419,Tsi6G0991:0.02789729)0.8160:0.01807765,((Vvi7G1046:0.11365711,Vvi3G390:0.10579513)0.4840:0.04031555,Aco6G2495:1.17735970)0.3850:0.00008842);
154	(Nnu1G4096:0.08058285,Vvi7G1123:0.09627943,(Tsi2G1700:0.04955915,(Aco6G2967:1.21289820,(Tsi5G0333:0.03595458,Tsi6G0530:0.02156573)0.8180:0.02619388)0.4190:0.01754068)0.5860:0.02121186);
155	((((Nnu5G1538:0.13891157,(Tsi6G0411:0.16651859,Tsi24G0269:0.12972862)0.7990:0.08480362)0.9360:0.34561506,Aco6G404:1.08484989)1.0000:0.32162682,Vvi7G1220:0.19221801)0.9840:0.14541188,Nnu6G121:0.12047901,(Tsi2G0069:0.09635938,Tsi5G1102:0.15286212)0.9450:0.05835901);
156	((Nnu1G6947:0.08606972,Nnu5G1301:0.06775383)0.9260:0.06117307,(Vvi7G1242:0.19434776,(Aco6G351:0.04201868,Aco5G3752:0.04909350)1.0000:0.98387716)0.7440:0.04676504,((Tsi2G1912:0.05159496,Tsi24G0158:0.07221510)0.9730:0.02367005,(Tsi5G0064:0.07454089,Tsi6G0058:0.06446307)0.9480:0.02608809)0.7920:0.02399360);
157	(((Vvi18G247:0.19722017,Vvi7G1259:0.22347637)0.5510:0.03269683,((Nnu1G6915:0.09667735,Nnu5G1245:0.09715675)0.9630:0.07198857,Aco6G309:1.05180659)0.3850:0.02227773)0.7190:0.03145933,Tsi6G0070:0.05124607,(Tsi2G1928:0.11601635,Tsi5G0080:0.05593407)0.1180:0.00841060);
158	(Nnu2G12:0.10027187,(Tsi7G0001:0.13449005,Tsi13G0013:0.02333040)0.9360:0.03806773,((Vvi8G37:0.06780515,Aco6G1258:1.31402512)0.4280:0.04380119,(Tsi12G1109:0.03547741,Tsi11G0009:0.34400846)0.1660:0.02802824)0.4200:0.01190989);
159	(((Nnu2G515:0.07895086,Nnu2G2322:0.09117271)0.8490:0.07346337,((Tsi7G0188:0.06587701,Tsi13G0129:0.09589879)0.9820:0.03936667,(Tsi11G0196:0.05270005,Tsi12G0994:0.09344699)0.9720:0.04709344)0.8310:0.03872366)0.4190:0.03221762,Vvi8G256:0.13953718,((Vvi13G59:0.13060759,Vvi6G638:0.18693843)0.3960:0.01417214,Aco6G3972:1.27171204)0.2730:0.01550477);
160	((Nnu3G1441:0.09645958,Nnu4G1581:0.08053002)1.0000:0.07893176,(Tsi4G1004:0.09291147,(Tsi18G0581:0.12816607,Tsi10G0467:0.08320992)0.5270:0.02640065)0.9290:0.04200552,(Vvi1G331:0.15477144,(Vvi14G867:0.29069225,Aco3G496:0.27124079)0.6590:0.04715556)0.4520:0.02881076);
161	(((Nnu2G546:0.09971222,Nnu2G2349:0.06230478)0.9360:0.06393408,(Tsi7G0167:0.07837246,(Tsi11G0180:0.07815037,Tsi12G1003:0.06037081)0.7260:0.02361213)0.9330:0.03190632)0.5050:0.02806670,Vvi6G653:0.08941799,(Vvi8G270:0.13992543,Aco6G4034:1.27308196)0.5700:0.02585974);
162	(Nnu2G554:0.08523764,Nnu2G2353:0.09725472,(((Tsi7G0163:0.15743129,(Tsi11G0177:0.08546382,Tsi12G1004:0.08569326)0.9470:0.03249791)0.5550:0.02638796,(Vvi8G275:0.12740332,Vvi6G655:0.21247782)0.3570:0.03928379)0.1770:0.01883396,Aco6G4044:1.12348225)0.9540:0.04422913);
163	(Nnu2G591:0.11157524,(Tsi7G0143:0.07293852,((Aco6G4288:1.17254410,Tsi11G0149:0.01611491)0.0460:0.02563031,Tsi12G1020:0.05181650)0.0820:0.02761922)0.1440:0.01728598,(Vvi6G672:0.11998320,Vvi8G306:0.10356852)0.3050:0.02080684);
164	((Nnu2G686:0.05764159,Nnu2G2449:0.05493967)0.9830:0.05233269,(Tsi11G0075:0.17099651,Tsi12G1051:0.07056391)0.6030:0.02002499,((Tsi7G0084:0.05797890,(Vvi6G729:0.16849022,(Vvi8G363:0.07809896,Aco6G2008:0.97612496)0.3790:0.03098351)0.5940:0.03387647)0.1680:0.00987144,Vvi13G128:0.15870469)0.0930:0.00004728);
165	(Nnu2G478:0.07197117,Nnu2G2293:0.06321472,((((Vvi13G519:0.18242023,Vvi6G258:0.12558330)0.9720:0.11475830,(Tsi7G0616:0.06672041,Tsi13G0450:0.09387970)0.9820:0.02542517)0.1330:0.00924054,(Tsi11G0619:0.05776434,Tsi12G0612:0.06914734)0.9980:0.03357673)0.3160:0.01664283,(Vvi8G564:0.09952530,(Aco6G1769:0.14821048,Aco5G2793:0.11278921)1.0000:1.09274876)0.8210:0.11797433)0.9990:0.04419929);
166	(Nnu2G447:0.06142085,((Vvi6G402:1.19735740,(Aco6G1797:0.20233583,Aco5G2759:0.29118012)0.5130:0.22522384)0.6880:0.92976909,Vvi8G576:0.00002525)0.7850:0.14871752,(Nnu2G2273:0.10101176,((Tsi7G0287:0.12435372,Tsi11G0597:0.09688973)0.8730:0.05271388,Tsi12G0627:0.06578587)0.8930:0.10675471)0.4460:0.04143111);
167	(Vvi8G749:0.33065885,((Nnu2G743:0.10603322,Nnu2G2516:0.11464106)0.7880:0.06250514,Aco6G3081:1.24424204)0.3390:0.06775349,(Tsi7G0488:0.24910719,(Tsi11G0385:0.09465594,Tsi12G0848:0.06433994)0.6040:0.04047515)0.4450:0.04148285);
168	(((Nnu2G861:0.11070566,Nnu2G2647:0.12762432)1.0000:0.10800457,(Vvi6G549:0.24294411,Aco6G560:1.04809801)0.7950:0.06464268)0.2540:0.01699720,Vvi8G824:0.30755459,(Tsi7G0564:0.18068523,(Tsi11G0294:0.11540950,Tsi12G0903:0.10395464)0.9480:0.02096069)0.5480:0.01518212);
169	(Nnu6G2775:0.15109445,Nnu8G27:0.14233854,(Vvi9G29:0.17262494,((Tsi9G1047:0.07467774,Tsi19G0025:0.08535195)0.9840:0.04752585,(Aco1G3396:1.70666962,Tsi15G0933:0.09483493)0.3170:0.03295008)0.4590:0.03977422)0.8880:0.02987873);
170	((Nnu8G37:0.26685341,(Vvi11G28:0.15412499,Vvi9G42:0.31339687)0.6570:0.07607907)0.5590:0.07597525,Aco1G3469:1.31677856,((Tsi9G1038:0.13262209,Tsi19G0030:0.09715195)0.3980:0.02400557,Tsi15G0922:0.11735240)0.6650:0.00003428);
171	(Nnu3G1497:0.10652335,Nnu4G1633:0.08660887,(((Vvi17G274:0.14612353,(Aco3G400:0.17510565,(Tsi10G0437:0.09280288,Tsi18G0560:0.05380630)0.3820:0.03044607)0.5320:0.05628401)1.0000:0.22402314,Vvi1G363:0.18833820)0.8270:0.05497132,(Vvi14G845:0.20785899,Tsi4G0993:0.09960897)0.6860:0.03948533)1.0000:0.07591128);
172	((Nnu2G1261:0.08348643,Nnu8G607:0.09605304)0.9940:0.08647998,(Tsi9G0653:0.09292046,Tsi15G0568:0.13056775)0.8170:0.04268246,((Vvi9G395:0.15308255,Aco1G3700:1.17268958)0.4150:0.04235223,Tsi19G0352:0.18511335)0.1680:0.00001925);
173	(Nnu2G1335:0.07424489,Nnu8G686:0.07632096,((Vvi9G463:0.11317222,Aco1G3573:1.21835684)0.8320:0.04867837,((Tsi4G0202:0.04817527,Tsi15G0523:0.06216681)0.9290:0.02904794,(Tsi9G0598:0.05474295,Tsi19G0389:0.07001054)0.9870:0.02631599)0.8020:0.02022375)1.0000:0.07381532);
174	((Nnu2G1344:0.06803624,Nnu8G690:0.06058825)0.9900:0.04397110,(((Aco1G3565:1.23366644,Tsi15G0518:0.40885502)0.4890:0.04801080,Tsi4G0197:0.01936352)0.5560:0.06260759,(Tsi9G0596:0.07782579,Tsi19G0392:0.04483865)0.6900:0.02518805)0.7840:0.02985248,Vvi9G465:0.10922791);
175	(((((Nnu2G1345:0.05773763,Nnu8G691:0.07387696)0.9390:0.03179620,Aco1G3559:1.08153526)0.6640:0.02617397,Vvi9G466:0.12448633)0.7160:0.02733346,Tsi15G0517:0.07043968)0.6780:0.01497650,Tsi19G0393:0.03659281,Tsi9G0595:0.04139283);
176	((Nnu2G1464:0.14277659,Nnu8G818:0.16385424)0.9970:0.12478676,Tsi19G0469:0.30048276,(((Tsi9G0517:0.15552287,(Vvi9G548:0.33717524,Vvi11G494:0.20588415)0.7940:0.14321649)0.3880:0.04674059,Aco1G5859:1.19649283)0.6400:0.07654040,(Tsi4G0141:0.15905568,Tsi15G0449:0.19370492)0.9860:0.10778223)0.0560:0.00001375);
177	(Nnu1G3251:0.06081994,Nnu1G5040:0.08787164,(((Tsi1G1798:0.06862587,Tsi17G0514:0.12734836)0.8490:0.02418924,(Vvi12G272:0.26789582,Tsi3G0671:0.11837303)0.0670:0.01990665)0.1510:0.02683460,(Vvi10G124:0.08459047,(Aco7G259:0.16971989,Aco5G6689:0.08492135)1.0000:0.91754995)0.3320:0.07655520)0.9980:0.04411685);
178	((Nnu1G3523:0.09826236,Nnu3G3863:0.11729272)0.8690:0.08262359,Vvi10G237:0.34419264,(Tsi1G1671:0.08662081,((Aco5G6908:1.10976699,Tsi3G0532:0.25005445)0.8330:0.14138306,Tsi17G0404:0.05487020)0.3660:0.02038334)0.9720:0.14727869);
179	(Nnu6G2745:0.17073522,Nnu8G71:0.15089317,(Vvi11G44:0.36774719,(Tsi19G0048:0.08997200,((Aco3G2674:1.10938727,Tsi9G1010:0.06549657)0.2880:0.09775747,Tsi15G0899:0.14935410)0.4240:0.11646441)0.5520:0.05772993)0.8430:0.03883580);
180	((Nnu8G73:0.23078285,Tsi15G0896:0.12732162)0.8420:0.04587173,(Tsi9G1008:0.07827068,Tsi19G0050:0.11362720)0.9290:0.05783940,(Vvi11G46:0.23312120,(Vvi9G65:0.26904395,Aco3G2658:1.01873087)0.9590:0.16361067)0.5960:0.04338515);
181	(Nnu8G80:0.06833440,((Vvi11G54:0.12661680,(Aco3G2652:1.29888132,Tsi15G0888:0.07989516)0.5000:0.06666206)0.7530:0.01460412,(Tsi9G1005:0.03710672,Tsi19G0053:0.02891291)0.9640:0.01802857)0.5920:0.01795484,Vvi9G70:0.09083223);
182	((Nnu3G1731:0.07231943,Nnu4G1858:0.09665376)0.9750:0.03240665,Aco3G42:0.14403446,((Vvi17G208:0.11542897,Vvi1G449:0.14275301)0.6450:0.02271657,((Tsi4G0847:0.04790261,Tsi10G0361:0.08029711)0.8280:0.01482602,Tsi18G0469:0.09127234)0.8010:0.01557135)0.4670:0.01579725);
183	((Nnu6G2452:0.06222070,Nnu8G454:0.06111789)0.8610:0.05925520,((Tsi9G0791:0.14954329,Tsi19G0257:0.04854689)0.6390:0.02599322,Tsi15G0688:0.05901422)0.6690:0.02202193,((Vvi4G10:0.17891297,(Vvi9G283:0.09848899,Vvi11G275:0.47840613)0.3750:0.03170934)0.2320:0.02877631,Aco6G3154:1.23935532)0.3100:0.00003978);
184	((Nnu2G1256:0.05088331,Nnu8G592:0.04689313)0.9710:0.04393072,((Tsi4G0236:0.03779475,Tsi15G0573:0.08859271)0.9940:0.02692858,(Tsi9G0658:0.09447122,Tsi19G0347:0.07327312)0.8820:0.03724201)0.6750:0.01103330,((Vvi9G390:0.10059908,Vvi11G366:0.11966163)0.4010:0.01720037,Aco6G2776:1.08790982)0.3240:0.00001546);
185	(Nnu2G1290:0.07970477,Nnu8G641:0.09897681,((Vvi11G396:0.15918993,(Vvi9G414:0.31160110,Aco6G2953:1.08059020)0.8440:0.18982205)0.8660:0.09487728,((Tsi4G0220:0.12841827,Tsi15G0555:0.12422028)0.9780:0.06537242,(Tsi9G0627:0.07363470,Tsi19G0368:0.15563048)0.9490:0.05020489)0.7700:0.03519736)0.9900:0.08427914);
186	(((Nnu2G1487:0.06572040,Nnu8G837:0.05706896)0.9990:0.06421525,((Vvi4G578:1.08245329,Aco6G1834:0.88321081)0.9070:0.28455672,Tsi15G0422:0.24988750)0.6030:0.03774475)0.2300:0.00958042,(Tsi9G0509:0.07350041,Tsi19G0474:0.05694632)0.9310:0.03913824,(Vvi11G498:0.11768465,Vvi9G560:0.14845973)0.4070:0.01648323);
187	((Nnu2G1606:0.06199635,Nnu8G995:0.05470714)0.9780:0.05187679,(((Vvi11G601:0.09730962,Aco6G1415:1.21218986)0.4550:0.07155297,Vvi4G540:0.10676404)0.2750:0.02127192,Tsi19G0518:0.28129521)0.6810:0.06450857,((Tsi4G0412:0.09037898,Tsi15G0334:0.06504979)0.9110:0.02829925,Tsi9G0456:0.07753399)0.5300:0.02346595);
188	(Nnu2G1990:0.11906441,(Vvi11G618:0.08259363,Nnu8G1591:0.21878840)0.2700:0.03873912,(Aco6G1459:0.96908285,(Tsi15G0319:0.07565710,(Tsi9G0448:0.04847281,Tsi19G0522:0.06376776)0.9850:0.02093969)0.9060:0.00507277)0.1070:0.02754836);
189	((Vvi11G640:0.14729896,(Nnu2G1957:0.46094693,(Aco6G1496:0.76557294,Aco5G2461:0.15348221)1.0000:1.00270086)0.9780:0.26200230)0.4400:0.06071983,Vvi4G523:0.23531902,(Nnu8G1059:0.15312523,((Tsi4G0430:0.09674451,Tsi15G0311:0.09940208)1.0000:0.06016406,(Tsi9G0437:0.08076505,Tsi19G0537:0.09027406)0.9990:0.03267207)0.6750:0.01334813)0.4050:0.01773272);
190	(Vvi11G667:0.30235178,(((Aco6G1544:0.26375930,Aco5G2948:0.15299385)1.0000:1.09362611,Nnu2G1698:0.06521663)0.2240:0.03152716,Nnu8G1123:0.07860898)0.3730:0.09326234,((Tsi9G0414:0.11472275,Tsi19G0561:0.10572111)1.0000:0.04468457,Tsi15G0274:0.16323594)0.8200:0.03139160);
191	((Nnu2G1700:0.08080623,Nnu8G1124:0.06742899)0.9230:0.07817783,((Tsi9G0413:0.09641103,Tsi19G0562:0.07401284)0.9660:0.02619171,Tsi15G0273:0.08790749)0.3230:0.01692670,(Vvi11G668:0.18653631,(Aco6G1545:1.18449429,Tsi4G0471:0.02683693)0.6030:0.09955996)0.1840:0.00931745);
192	((((Nnu2G2031:0.17200274,Vvi9G1015:0.18131600)1.0000:0.69610968,Aco6G4615:0.84468455)0.9920:0.40957266,(Tsi9G0108:0.04345885,Tsi15G0056:0.25664750)0.6410:0.02515715)0.3190:0.03517995,Tsi19G0767:0.08820662,(Nnu8G1748:0.12750204,Vvi11G922:0.15742572)0.9390:0.14414441);

## Sheet: Supplementary Table 9
Supplementary Table 9. Tree topology in V. vinifera, T. sinense, N. nucifera and A. coerulea genes using the Maximum Likelihood approach.
Group number	The parenthesis tree of genes
1	(((Nnu3G1133:0.05936581,Nnu4G1261:0.05570897)0.9630:0.03780792,(Tsi10G1012:0.05825781,Tsi23G0584:0.04067213)0.8650:0.02064939)0.5610:0.01556831,Vvi1G14:0.08126544,((Vvi17G442:0.11709967,Vvi14G1000:0.11767169)0.6780:0.02926726,Aco3G973:0.13463466)0.2190:0.01584457);
2	((Nnu3G842:0.10107252,Nnu4G917:0.11818363)1.0000:0.10023682,Aco3G1296:0.22297254,(((Vvi17G518:0.23919440,Vvi14G1493:0.22368015)0.6180:0.03131676,Aco3G4839:0.38206834)0.2470:0.02767388,(Vvi1G861:0.26357791,((Tsi4G1276:0.10785125,Tsi10G0793:0.11594683)0.9760:0.02957805,Tsi18G0719:0.10011676)0.7710:0.02330138)0.4600:0.02522430)0.3750:0.02417754);
3	((Nnu3G1297:0.18662774,Nnu4G1426:0.12782223)1.0000:0.14159854,Tsi18G0279:0.22405600,((((Vvi1G254:0.42862608,Tsi23G0499:0.17640860)0.9860:0.18880526,Vvi17G365:0.26991719)0.3490:0.04549317,(Tsi4G1075:0.11929587,Tsi10G0537:0.13504961)0.9820:0.06303457)0.5210:0.06228940,(Vvi14G919:0.54114249,Aco3G5752:0.35437350)0.7650:0.10446703)0.3130:0.02177986);
4	(((Nnu3G846:0.03694878,Nnu4G921:0.03877277)0.6760:0.02647400,Tsi23G0427:0.09098434)0.2710:0.02018698,(Aco3G4846:0.08739760,((Tsi4G1278:0.09322012,Tsi18G0717:0.04555958)0.9860:0.08761071,Tsi10G0794:0.02848901)0.7360:0.01815919)0.1130:0.00395580,(Vvi17G519:0.07074240,(Vvi14G1495:0.06347519,Vvi1G865:0.13732560)0.2150:0.02687130)0.4320:0.04488915);
5	(Tsi4G1294:0.05828374,((Nnu3G875:0.04297219,Nnu4G948:0.05785907)0.8790:0.03090178,(Tsi10G0818:0.03534728,Tsi23G0443:0.30170598)0.6940:0.01439838)0.2080:0.01481991,(Vvi17G532:0.10363681,(Vvi14G1517:0.07289724,(Vvi1G887:0.07524091,Aco3G4897:0.15329412)0.6780:0.03833358)0.1240:0.00698602)0.4200:0.02014954);
6	((Nnu3G1160:0.13414954,Nnu4G1293:0.11366332)0.9230:0.15512413,Aco3G5518:0.22875929,((Vvi14G1560:0.24595388,(Vvi17G562:0.24428215,(Tsi4G1327:0.08252710,Tsi10G0854:0.06923344)0.9990:0.06277414)0.9810:0.10046558)0.5090:0.14514455,Vvi1G924:0.09647499)1.0000:1.01521780);
7	(Nnu3G942:0.05112617,Nnu4G1028:0.04847908,(((Vvi17G567:0.12746698,Vvi1G926:0.08234396)0.5160:0.01597530,Vvi14G1564:0.10750703)0.5940:0.01537251,((Aco3G5036:0.14316875,Tsi23G0715:0.05730802)0.7180:0.01933482,(Tsi4G1331:0.04002224,Tsi10G0860:0.03866331)0.6290:0.01150052)0.7540:0.02181304)0.9910:0.03142429);
8	(Nnu3G251:0.07117591,(((((Nnu4G249:0.10793802,(Tsi18G1130:0.07765563,Tsi23G0034:0.09255691)0.8570:0.06335224)0.4320:0.02451161,Vvi17G87:0.47287600)0.6680:0.16134011,Vvi14G1148:1.65243176)0.5570:0.24998583,Vvi1G1262:0.13200015)0.3580:0.03156490,Aco5G5177:0.10370903)0.5260:0.10755455,(Tsi4G1643:0.11859813,Tsi10G1330:0.01509166)0.6560:0.01184441);
9	((Nnu1G3713:0.11271776,Nnu5G2904:0.09646633)1.0000:0.06494048,((Tsi2G0290:0.05647646,Tsi24G0686:0.06100702)0.9900:0.02790205,(Tsi5G0650:0.09295038,Tsi6G0961:0.07890459)0.9800:0.04475543)0.7940:0.02846160,((Vvi3G609:0.16857756,(Vvi7G1011:0.13041260,Aco2G3274:1.12037573)0.7490:0.08338667)0.5270:0.04032802,Vvi18G719:0.27412501)0.5840:0.02616834);
10	(Tsi4G0052:0.05269728,((Nnu6G2684:0.08257470,Nnu8G167:0.05696252)0.5910:0.02965149,(((Tsi19G0095:0.03496694,Tsi9G0958:0.08538985)0.6360:0.01410769,(Vvi9G110:0.07609770,Vvi4G147:0.12466749)0.3270:0.02602251)0.1240:0.01636062,Aco2G606:1.40108806)0.1100:0.00119997)0.4060:0.02491113,Vvi11G103:0.09559739);
11	(((Nnu1G3875:0.08553625,Nnu5G2286:0.05222796)0.8890:0.04316488,(Vvi18G965:0.12152543,Tsi2G0748:0.08751456)0.2130:0.02613160)0.3020:0.02454660,(Tsi5G0825:0.05541020,Tsi6G1244:0.04860153)0.8130:0.02239792,(Aco5G506:1.35310039,(Vvi4G996:0.25148137,Vvi3G362:0.18891499)0.1920:0.02043255)0.0870:0.00002764);
12	((Nnu1G3841:0.10481562,Nnu5G2322:0.08506042)0.9680:0.08223564,(Tsi2G0730:0.11445492,(Tsi5G0844:0.07695131,Tsi6G1269:0.09011982)1.0000:0.03769312)0.6130:0.02361762,(Vvi4G1030:0.24501868,(Vvi18G990:0.12273451,(Vvi3G648:0.33612794,Aco5G426:0.95713940)0.9930:0.33316418)0.5270:0.04810424)0.4660:0.03002661);
13	(((Aco3G1279:0.23137113,Aco3G4851:0.26039015)0.9980:0.07706600,(Nnu3G849:0.08892254,Nnu4G923:0.16327551)1.0000:0.11050092)0.2870:0.02055504,(Vvi17G521:0.29450909,Vvi14G1496:0.25421772)0.6310:0.03094318,(Vvi1G867:0.24239610,(Tsi4G1280:0.12418977,Tsi10G0797:0.17966757)0.9800:0.04754073)0.1750:0.00478562);
14	(((Nnu1G1790:0.05584169,Nnu4G3437:0.04020963)0.9640:0.05003380,(Vvi5G488:0.19128073,(Vvi7G92:0.15048542,(Vvi14G465:0.02266106,Aco3G4515:1.46704041)0.4490:0.11470113)0.2310:0.03150342)0.7650:0.03085174)0.8460:0.01861420,(Tsi8G0522:0.05338521,Tsi14G0697:0.06532868)0.8870:0.01649812,(Tsi16G0703:0.07530799,Tsi20G0487:0.06435498)0.8640:0.01614290);
15	(Nnu1G4273:0.07047177,Nnu5G2588:0.06274582,(((Vvi18G438:0.09774483,Vvi7G885:0.09216458)0.2500:0.00395605,(Vvi3G718:0.80954670,Aco5G5566:1.15837064)0.9360:0.42143921)0.5680:0.01890942,Tsi6G0635:0.07832554)0.7570:0.02623809);
16	((Nnu1G3613:0.08546353,Nnu5G3012:0.09519655)0.9920:0.13523394,Vvi7G948:0.24422539,((((Vvi3G692:0.44756461,Vvi18G662:0.22990754)0.3230:0.06229027,(Tsi2G0374:0.07379193,Tsi24G0727:0.12051739)0.8140:0.04083346)0.1890:0.03257786,(Tsi5G0589:0.08879855,Tsi6G0899:0.07275106)0.8920:0.02813071)0.4120:0.07892972,Aco3G6310:1.02273891)0.2590:0.00004706);
17	(Nnu1G3730:0.11284651,Nnu5G2894:0.08773414,((Vvi18G726:0.10215910,(Vvi3G605:0.16417736,(Vvi7G1018:0.13763027,Aco5G1628:1.12657117)0.9660:0.11578075)0.8760:0.04319209)0.4970:0.02880025,(((Tsi2G0280:0.07318056,Tsi24G0681:0.07000779)0.9970:0.03217663,Tsi6G0971:0.08240036)0.6870:0.02118373,Tsi5G0655:0.07276783)0.8480:0.02924952)1.0000:0.07632461);
18	((Nnu2G97:0.10712070,(Tsi7G0047:0.10297730,(Tsi11G0041:0.06824099,Tsi12G1079:0.07273203)0.8550:0.03722017)0.6030:0.04034660)0.5020:0.04798719,Vvi13G164:0.17872153,((Vvi6G757:0.09423539,Nnu2G2491:0.33721525)0.4680:0.07464350,(Vvi8G386:0.24566427,Aco5G2166:1.25410336)0.5490:0.13452935)0.2270:0.00535453);
19	((Nnu2G153:0.12218487,((Vvi6G325:0.58506286,Aco5G2988:1.02149863)0.9900:0.20288778,Vvi8G716:0.15605752)0.7980:0.06612881)0.5980:0.02856227,Tsi7G0436:0.08040999,Vvi13G300:0.19074309);
20	(((Nnu2G1419:0.06782537,Nnu8G757:0.08442693)0.8480:0.04389444,((Vvi11G451:0.08331725,((Tsi9G0557:0.04003628,Tsi19G0444:0.04394801)0.9790:0.04422770,(Tsi4G0165:0.03015319,Tsi15G0477:0.08186719)0.8110:0.02165618)0.4700:0.01648327)0.5930:0.02414918,Vvi4G460:0.16277257)0.3430:0.03269990)0.3420:0.05400453,Aco4G3824:1.26004019,Vvi9G513:0.03597678);
21	((Nnu1G3249:0.10631703,Nnu1G5042:0.06938586)1.0000:0.15705212,((Tsi1G1800:0.09185229,Tsi17G0516:0.08596625)0.9710:0.03816790,(Tsi3G0672:0.09370953,Tsi2G1304:0.09455717)0.3150:0.02293218)0.4400:0.03651970,((Vvi19G192:0.26642131,(Vvi10G121:0.10487784,Aco7G266:1.04266167)0.7140:0.07758434)0.7190:0.07051482,Vvi12G273:0.21091192)0.5570:0.03542688);
22	(Nnu1G3266:0.21118494,(((Vvi12G268:0.29142294,(Nnu1G5710:0.59627674,(Tsi1G1789:0.16316723,Tsi3G0663:0.12810905)1.0000:0.52257166)0.7940:0.20313732)0.2060:0.06252798,(Vvi19G184:0.15915152,Aco7G216:1.45531885)0.3200:0.10107332)0.8730:0.08190314,Vvi10G129:0.18747499)0.3110:0.02558186,(Tsi2G1297:0.23484274,Tsi17G0507:0.24605019)0.6040:0.04296648);
23	(Nnu1G3382:0.12357221,((Nnu1G7042:0.29273686,Vvi10G181:0.38448104)0.9410:0.07728022,(Vvi12G206:0.39496780,Aco7G5975:1.12527261)0.7710:0.12877551)0.5470:0.03766917,(Vvi19G142:0.19924943,(Tsi3G0455:0.11060196,Tsi17G0473:0.09007502)0.6580:0.02105911)0.7500:0.04675953);
24	((Tsi4G1289:0.08129808,((Nnu3G865:0.07268436,Nnu4G938:0.06081757)0.5210:0.03179722,Tsi10G0812:0.03422553)0.2760:0.02335625)0.5570:0.04528439,(Aco3G1255:0.13322178,Aco3G4888:0.08798991)0.8730:0.05699068,(Vvi17G527:0.14403406,(Vvi14G1514:0.09951067,Vvi1G883:0.15578531)0.7050:0.04101547)0.2730:0.00754977);
25	((Nnu2G782:0.04836006,Nnu2G2567:0.05533826)0.9980:0.05770968,((Vvi13G331:0.08272060,(Aco5G4418:1.09502790,Tsi13G0376:0.73370627)0.8960:0.14986757)0.4220:0.01618873,Vvi8G772:0.09537519)0.3560:0.01876380,(Vvi6G492:0.09097560,(Tsi7G0512:0.09148166,Tsi12G0856:0.07415329)0.8650:0.02517720)0.3230:0.01284163);
26	(((Aco5G1304:1.45774696,(Nnu2G885:0.04414784,Nnu2G2674:0.06010397)0.9320:0.02290553)0.1330:0.02439379,((Tsi7G0271:0.04705057,Tsi13G0183:0.14208540)0.9990:0.07263225,(Vvi13G425:0.12595456,(Tsi11G0276:0.04091362,Tsi12G0921:0.05139882)0.9340:0.02054278)0.2320:0.00928544)0.2560:0.00908143)0.4930:0.04104913,Vvi6G561:0.12991614,Vvi8G844:0.13629190);
27	(Nnu3G203:0.08607051,Nnu4G208:0.07935790,((((Vvi17G73:0.12546068,(Vvi14G1142:0.13012464,Tsi18G1152:0.09614188)0.9710:0.06912007)1.0000:0.21012134,Aco2G1113:0.92488466)1.0000:0.19140061,Vvi1G1301:0.10112939)0.3880:0.03341752,(Tsi10G1366:0.05817000,Tsi23G0052:0.07186135)0.7570:0.01289128)0.8750:0.05270659);
28	(Nnu3G865:0.07331057,Nnu4G938:0.05957503,(((Vvi17G527:0.13993226,(Vvi14G1514:0.10223977,(Vvi1G883:0.08532966,Aco2G2971:1.08793155)0.5770:0.08052876)0.4710:0.05258327)0.6090:0.03692140,Tsi4G1289:0.08471193)0.3540:0.01659471,Tsi10G0812:0.02890929)0.6430:0.03680608);
29	((Nnu3G875:0.04440501,Nnu4G948:0.05894207)0.8610:0.02633564,Vvi14G1517:0.07476567,((Vvi17G532:0.09112197,Vvi1G887:0.09235315)0.6040:0.02412629,(Tsi4G1294:0.05878133,((Aco2G804:1.18138781,Tsi23G0443:0.18117043)0.7730:0.12754787,Tsi10G0818:0.03137882)0.3490:0.01840194)0.2690:0.01830946)0.3950:0.01284836);
30	(((Nnu3G1040:0.08208674,Nnu4G1165:0.15957569)0.9990:0.19670672,Tsi18G0211:0.14182981)0.9860:0.20247416,Vvi17G614:0.54738580,(Vvi1G59:1.18165176,((Vvi14G1618:0.08852810,((Tsi4G1394:0.13997984,Tsi10G0937:0.11202174)0.7730:0.04266923,Tsi23G0786:0.09107545)1.0000:0.67182532)1.0000:0.39280127,Aco2G1935:1.08689374)0.3120:0.06827083)0.9990:0.30722538);
31	(Nnu1G243:0.07078352,Nnu3G2258:0.06362826,(((Vvi15G660:0.43012508,(Vvi2G209:0.20902693,(Vvi16G1009:0.06932623,Aco2G5376:1.44534968)0.2390:0.09817108)0.3880:0.02625908)0.4790:0.01917646,(Tsi1G0039:0.23093390,Tsi21G0115:0.05289829)0.7390:0.01805394)0.4760:0.02324647,(Tsi1G1305:0.06384795,Tsi22G0824:0.07320487)0.8620:0.02839549)0.9930:0.08208922);
32	((Nnu3G767:0.04851373,Nnu4G837:0.04006824)1.0000:0.04863869,((Tsi23G0371:0.04417076,Tsi4G1201:0.03004004)0.4520:0.00957911,Tsi10G0739:0.03581265)0.6240:0.01057598,((Vvi14G1443:0.09103988,Vvi17G469:0.12922662)0.2340:0.02241859,((Vvi1G809:0.05684219,Aco2G1743:0.95402759)0.1360:0.02659465,Tsi18G0784:0.13492922)0.1130:0.00538925)0.3980:0.01251042);
33	((Nnu3G842:0.09387206,Nnu4G917:0.12553247)0.9740:0.10538191,((Tsi4G1276:0.10648705,Tsi10G0793:0.11729735)0.9890:0.02820869,Tsi18G0719:0.10102437)0.5600:0.01982562,(((Vvi17G518:0.20623705,Aco2G2258:1.07592637)0.5670:0.03365172,Vvi14G1493:0.21848818)0.7950:0.04518132,Vvi1G861:0.25674615)0.5970:0.02518975);
34	(Nnu3G845:0.03483868,(Nnu4G920:0.00003582,Aco2G2251:1.62059982)0.6450:0.06547752,((Vvi14G1495:0.06699379,(Vvi1G865:0.12916407,Vvi17G519:0.07668120)0.2600:0.03047529)0.2540:0.02493231,((Tsi10G0794:0.02673923,(Tsi4G1278:0.10065517,Tsi18G0717:0.04251394)0.9860:0.08662759)0.8170:0.01260084,Tsi23G0427:0.11764375)0.5360:0.03243266)0.3600:0.01884264);
35	(((Nnu3G203:0.08754831,Nnu4G208:0.07716463)1.0000:0.04482352,(((Vvi17G73:0.12917343,(Vvi14G1142:0.12916586,Tsi18G1152:0.09550307)0.8910:0.06691584)1.0000:0.34409546,Aco5G5095:0.13447443)0.5550:0.05214218,Aco3G2343:0.12406564)0.9920:0.03720269)0.9330:0.01727497,(Tsi10G1366:0.06329897,Tsi23G0052:0.06747420)0.8290:0.01475200,Vvi1G1301:0.12800284);
36	(((Nnu3G849:0.09028953,Nnu4G923:0.15644817)0.9970:0.09005145,(Vvi17G521:0.29294258,Aco2G3027:1.07514997)0.3510:0.01528561)0.3800:0.02187491,Vvi14G1496:0.27112742,(Vvi1G867:0.23379761,(Tsi4G1280:0.12576540,Tsi10G0797:0.17730015)0.9750:0.04890222)0.3250:0.00841429);
37	(Nnu3G1733:0.08383717,Nnu4G1863:0.12063977,((Tsi18G0468:0.05206354,((Vvi1G452:0.27280226,Vvi14G752:0.16538773)0.8180:0.07890021,(Vvi17G194:0.13159639,Tsi23G0631:0.07759364)0.3360:0.03900746)0.1200:0.01920364)0.3240:0.05388935,(Aco3G6074:0.23251759,Tsi4G0839:0.27884304)0.3350:0.05204387)0.9540:0.05692905);
38	((Nnu3G111:0.14747513,Nnu4G113:0.16322598)0.9960:0.16033668,Tsi4G1720:0.23610143,(((Vvi1G1351:0.32729639,Vvi17G17:0.16640476)0.7860:0.09376273,Aco5G4767:0.25973101)0.6770:0.07096070,Vvi14G1088:0.47925152)0.3090:0.01630990);
39	(((Nnu1G3895:0.08235226,Nnu5G2268:0.10427045)1.0000:0.10707103,Tsi2G0145:0.13368204)0.8770:0.06858740,Tsi5G0817:0.28076522,((Vvi18G952:0.33801333,Vvi4G979:0.19315483)0.5690:0.06901594,(Vvi3G602:0.27635072,Aco2G3271:1.08854182)0.9980:0.27018433)0.8640:0.09101382);
40	(Nnu2G1351:0.10841013,Tsi15G0512:0.07427426,(((Nnu8G1804:0.53273880,(Vvi9G707:0.43556013,Aco2G953:1.00053801)0.9690:0.56609365)0.9090:0.28981311,Vvi4G435:0.11162657)0.7580:0.05139649,Vvi11G419:0.13578005)0.8560:0.02766674);
41	((Nnu6G2441:0.05388660,Nnu8G469:0.05442268)0.9730:0.04091315,((Vvi11G299:0.37965751,Aco4G3396:0.91493564)1.0000:0.51948558,Vvi9G297:0.08903431)0.3260:0.02776527,(Vvi4G5:0.09888156,(Tsi4G0306:0.05221573,Tsi15G0675:0.06967334)0.8950:0.02893326)0.0820:0.00880874);
42	(Nnu2G1392:0.12815560,Tsi15G0488:0.10643438,((((Nnu8G733:0.13311501,Vvi4G455:0.12961641)0.4550:0.00000000,Vvi9G502:0.31097658)1.0000:0.83814568,Aco4G3902:1.11364376)0.8900:0.35343765,Vvi11G439:0.01909071)0.9480:0.16355921);
43	((Nnu3G1044:0.05004536,Nnu4G1171:0.05657842)1.0000:0.03940251,(Tsi18G0208:0.04628916,Tsi23G0790:0.06185624)0.9450:0.02589612,(((Vvi17G626:0.04699932,Vvi14G1620:0.34701519)1.0000:0.20870894,Vvi1G58:0.11454538)0.9470:0.06802332,Aco3G5259:0.13108813)0.6970:0.02235041);
44	((Tsi19G0464:0.12530424,(Nnu8G800:0.11121463,Vvi11G475:0.17752934)0.4650:0.02894184)0.3580:0.02251042,(Vvi4G479:0.11256639,Aco4G3648:1.03823377)0.9740:0.11790663,Vvi9G538:0.13869638);
45	(((Nnu6G2539:0.08543416,Nnu8G329:0.08341950)0.9800:0.07955262,(Tsi4G0127:0.10881634,Tsi19G0188:0.09788126)0.6160:0.02417412)0.8740:0.03646213,Vvi9G197:0.16413608,(Vvi11G207:0.22570409,(Vvi4G67:0.06367032,Aco5G3296:1.01374184)0.5070:0.11932705)0.1910:0.01180186);
46	((Nnu1G1292:0.09767549,Vvi15G837:0.16009277)0.5390:0.04525163,(Tsi1G0145:0.13084516,Tsi22G0660:0.09614037)0.9320:0.06046525,(Vvi2G39:0.25201183,(Vvi16G768:0.01487150,Aco1G2650:2.07920782)0.6810:0.19439057)0.6130:0.05268257);
47	(((Nnu6G2532:0.05288432,Nnu8G334:0.04515143)0.9480:0.04011692,Tsi4G0125:0.05599030)0.2760:0.00462160,(Vvi9G198:0.12136360,Tsi19G0193:0.03572566)0.1930:0.01279443,(Vvi11G214:0.12365424,(Vvi4G64:0.07851076,Aco5G3303:1.33474723)0.3040:0.04350061)0.2670:0.01896226);
48	(Nnu4G1587:0.23395509,(Vvi14G864:0.16618940,(Vvi17G297:0.16934597,Tsi4G1000:0.17772243)0.4740:0.04152977)0.3970:0.06445349,((((Vvi1G338:0.09893465,Tsi18G0576:0.17357216)0.7790:0.05760788,Aco3G5840:0.26504459)1.0000:0.19319046,Tsi10G0459:0.41983913)0.3920:0.05228497,Aco3G476:0.27437466)0.5080:0.05716124);
49	(Nnu6G110:0.09731784,Vvi3G306:0.13365874,(((Vvi18G1031:0.11995543,Vvi4G1032:0.11784711)1.0000:0.40646237,Aco1G6327:0.87307852)1.0000:0.38600700,((Tsi2G0059:0.09116921,Tsi24G1050:0.09932099)0.8650:0.02544094,Tsi6G1588:0.09122549)0.6710:0.03426408)0.2890:0.00012352);
50	(Nnu3G4346:0.15086791,((Tsi8G0141:0.06006011,Tsi14G0962:0.07399529)0.9980:0.03652474,Tsi20G0067:0.10907327)0.4440:0.00921007,((Vvi7G403:0.15994527,Vvi14G99:0.21656637)0.5560:0.02414113,(Vvi5G78:0.22212901,Aco3G940:1.24739214)0.7550:0.11251948)0.6660:0.01758453);
51	((Tsi7G0785:0.02994081,Tsi13G0575:0.11416701)0.9680:0.05882336,(Nnu6G2200:0.13465665,Tsi12G0493:0.07933508)0.3220:0.00629092,((Vvi6G1167:0.11134613,Vvi8G1026:0.13437277)0.3590:0.02154655,(Vvi13G647:0.26588762,Aco5G6965:1.23062536)0.4530:0.03770431)0.6100:0.02854555);
52	(Nnu4G3014:0.20050825,((Vvi14G159:0.24833139,Aco3G666:1.08089923)0.2760:0.04582050,(Tsi20G0317:0.08547068,Vvi5G157:0.29884605)0.2150:0.01346442)0.3210:0.02999001,(Tsi8G0251:0.07949446,(Vvi7G323:0.19288222,Tsi14G0885:0.10652141)0.3640:0.01555246)0.5650:0.02566830);
53	(Nnu7G62:0.17935708,(Tsi7G1536:0.11930905,(Tsi11G1514:0.07272295,Tsi12G0031:0.06055371)1.0000:0.02727206)0.7040:0.02143986,(Vvi6G24:0.26618083,((Vvi13G1181:0.60972255,Aco6G71:0.97024807)0.9630:0.33989034,Vvi8G1347:0.22094474)0.7800:0.06423047)0.2730:0.01272635);
54	(Nnu7G384:0.19424675,(Vvi13G1144:0.26748377,Vvi8G1419:0.19631234)0.9470:0.07432896,((Vvi6G216:0.28567011,Tsi7G1362:0.17928829)0.6200:0.04649856,(Aco6G30:1.07568937,Tsi12G0204:0.25687217)0.7150:0.11274523)0.6490:0.02741563);
55	(Nnu2G2224:0.09621226,((((Vvi13G476:0.24566301,Aco2G3693:1.67439753)0.7700:0.33732122,Vvi6G303:0.02246828)0.7730:0.21889086,Vvi8G604:0.03800386)0.9650:0.10836846,Tsi7G0606:0.03802389)0.3050:0.01056367,Tsi13G0444:0.06115516);
56	(Nnu6G2378:0.18287381,Tsi7G0696:0.25877238,(((Vvi13G578:0.45737724,(Vvi6G1108:0.00182953,Aco2G4241:1.10056636)0.1240:0.17916186)0.2620:0.06152220,Tsi13G0507:0.29254047)0.3460:0.09201091,Vvi8G1121:0.29343658)0.3220:0.03951047);
57	(((Tsi21G0115:0.06290118,((Nnu1G243:0.07149280,Nnu3G2258:0.06269116)1.0000:0.07769617,Tsi22G0824:0.10015150)0.4960:0.00601408)0.7230:0.02724479,Vvi15G660:0.43826177)0.4300:0.01785117,(Vvi2G209:0.04867048,Aco1G3842:1.20624848)0.7670:0.13894756,Vvi16G1009:0.18537996);
58	(Nnu7G367:0.15396728,(((Vvi6G207:0.09687024,Aco2G5676:1.06283176)0.9680:0.10666443,Vvi8G1416:0.14973610)0.8070:0.03234306,Tsi7G1369:0.10032699)0.7090:0.03197499,Vvi13G1150:0.13141656);
59	((Vvi6G205:0.15004652,Nnu7G366:0.19497991)0.3220:0.01202438,Aco2G5675:1.05288569,((Vvi13G1151:0.23026364,Tsi7G1371:0.10257786)0.4210:0.02842207,Vvi8G1415:0.17550088)0.3160:0.01732317);
60	(Nnu3G2339:0.32062111,((Vvi2G133:0.48851212,(Vvi16G903:0.17180382,Aco5G188:1.06114826)0.7490:0.09313076)0.8350:0.06917613,(Tsi1G0075:0.11199646,Tsi21G0191:0.07923811)0.9970:0.09952859)1.0000:0.12677682,(Vvi15G727:0.28389109,Tsi22G0764:0.20725050)0.7440:0.05061552);
61	(Nnu4G85:0.08940189,Tsi10G1455:0.08888884,(((Vvi1G1373:0.49416872,Aco1G2265:1.16350334)1.0000:0.69854072,Vvi14G1074:0.11020739)0.5860:0.01203964,Vvi17G2:0.13462864)0.5850:0.02652556);
62	(Nnu4G1587:0.25438120,Vvi14G864:0.15272163,((Vvi17G297:0.07874251,Aco1G6460:1.09299670)0.3480:0.08817769,((Vvi1G338:0.07827558,Tsi18G0576:0.19075063)1.0000:0.19204047,Tsi10G0459:0.39797133)0.5420:0.08276989)0.4560:0.04662071);
63	(((Vvi3G138:0.25565415,Aco1G3627:1.10532669)0.5210:0.08387709,Nnu1G4629:0.21473775)0.1360:0.03314831,(Tsi2G0602:0.22901298,(Tsi5G0965:0.09051978,Tsi6G1384:0.15428501)0.9110:0.05964842)0.4450:0.03165563,(Vvi18G1130:0.23456567,Vvi4G1121:0.24334286)0.4170:0.04937654);
64	((Nnu3G2179:0.18091966,Tsi21G0076:0.12079795)0.7510:0.05385738,Vvi15G640:0.23453512,((Vvi2G240:0.38075766,Aco1G3912:1.07357340)0.5120:0.00361233,Vvi16G986:0.31760923)0.6940:0.06731496);
65	(((Vvi7G1091:0.17907757,Tsi5G0714:0.08017614)0.2220:0.01191278,Nnu5G2745:0.15099391)0.1730:0.01002011,(Tsi2G0198:0.06795605,Tsi24G0614:0.04069496)0.9530:0.02903698,(Vvi18G811:0.16193751,(Vvi3G446:0.15029342,Aco6G2771:1.46509331)0.5110:0.03472206)0.3090:0.02488887);
66	(Nnu7G290:0.15968887,(((Vvi13G1179:0.26681953,Aco6G66:1.07542800)0.7230:0.06989666,Vvi6G164:0.16545817)0.2540:0.04033937,(Tsi11G1362:0.06433219,Tsi12G0151:0.08588171)0.9670:0.05147335)0.5040:0.04379686,Vvi8G1384:0.25479985);
67	(Nnu6G2200:0.13034016,(((Vvi6G1167:0.11005493,Vvi8G1026:0.13414945)0.4360:0.02128827,Vvi13G647:0.30275692)0.2260:0.02004602,Aco5G993:1.44123965)0.2900:0.00655951,((Tsi7G0785:0.03091055,Tsi13G0575:0.11274302)0.9090:0.06088420,Tsi12G0493:0.08062561)0.2480:0.00799024);
68	((Nnu1G1059:0.07409511,Nnu6G1561:0.10287131)0.9990:0.07453417,((Tsi1G1054:0.08753629,Tsi22G0500:0.05574532)0.9440:0.02762170,Tsi21G0450:0.09357155)0.6470:0.02184234,(Vvi16G604:0.23090720,(Vvi2G396:0.16340354,(Vvi15G555:0.20735339,(Aco4G2995:0.02738432,Aco1G5131:0.16199146)1.0000:1.20289729)0.4250:0.01933248)0.5340:0.04566333)0.7630:0.03492032);
69	(Nnu2G4270:0.08816681,(Tsi11G1382:0.06105664,Tsi12G0137:0.05560832)0.9760:0.04474850,((Vvi8G1241:0.08840173,Vvi6G147:0.43127494)0.7250:0.08669035,((Vvi13G1189:0.10982944,Tsi13G1099:0.11791334)0.9990:0.18555601,Aco7G612:1.04447789)0.5710:0.06755630)0.2880:0.02324913);
70	((Nnu6G2184:0.11775650,Vvi6G1181:0.09677363)0.4890:0.02761436,(Aco7G5:1.12079540,(Tsi11G0787:0.06919815,Tsi13G0587:0.07277949)0.4640:0.00000000)0.5120:0.02457920,(Vvi8G1014:0.13291926,Vvi13G659:0.11100286)0.4780:0.03617442);
71	(Nnu6G2184:0.11812829,Vvi6G1181:0.09526436,(((Vvi8G1014:0.09377829,Aco5G3565:1.18644569)0.6150:0.04505729,Vvi13G659:0.11149979)0.5750:0.02722384,Tsi11G0787:0.09523401)0.4860:0.02966413);
72	((Nnu7G109:0.21806387,Tsi13G1160:0.13706103)0.7750:0.04824437,((Vvi13G1252:0.93044702,Aco7G450:1.15764944)0.8300:0.14378155,Vvi6G68:0.08519662)0.7470:0.11366720,Vvi8G1325:0.21632990);
73	(Nnu5G1906:0.03322028,Nnu6G525:0.08111358,(((Vvi18G1034:0.16184360,Vvi4G1063:0.20447006)0.7030:0.08293623,(Tsi2G0696:0.07707220,Tsi24G0982:0.08686287)0.8350:0.03015999)0.2080:0.01811983,(Vvi3G16:0.41399752,(Tsi5G0865:0.14199373,(Tsi6G1299:0.01665206,Aco6G315:1.24016946)0.2270:0.06380666)0.1530:0.01527381)0.1960:0.01595555)0.9920:0.08626629);
74	(Nnu1G3757:0.06257369,Nnu5G2872:0.06749054,(((Tsi2G0269:0.07123260,(Tsi5G0665:0.05671187,Tsi6G0983:0.04487114)0.9880:0.01934047)0.7320:0.01426969,(Vvi3G384:0.16064698,(Vvi18G736:0.05030081,Aco1G5936:1.05061820)0.4020:0.04859131)0.7810:0.02859508)0.2930:0.01260220,Vvi7G1031:0.12520444)0.9990:0.05054049);
75	(Nnu5G2165:0.08519295,Tsi2G0083:0.17638164,(((Vvi4G922:0.11166320,Vvi3G555:0.06201499)0.7400:0.01847706,((Nnu6G373:0.53254920,Aco1G6930:0.91349301)0.9660:0.34715299,Tsi6G1169:0.10025794)0.7200:0.09617793)0.2430:0.00688383,Vvi18G897:0.21528524)0.1250:0.00003969);
76	(Nnu3G1395:0.06419137,Nnu4G1533:0.10458915,(((((Vvi17G323:0.46500067,Aco3G5834:0.21585768)0.7300:0.09991454,Vvi1G313:0.15015010)0.6810:0.05447317,Vvi14G881:0.28443432)0.7270:0.04867072,((Tsi4G1024:0.07454731,Tsi10G0494:0.09392957)0.9930:0.06524143,(Tsi23G0692:0.15344683,Tsi18G0595:0.14279201)0.7210:0.07143826)0.4350:0.02125867)0.4330:0.03966034,Aco3G607:0.21084072)1.0000:0.16972460);
77	(Nnu1G3730:0.11241575,Nnu5G2894:0.08885664,((Vvi18G726:0.10348808,(Vvi3G605:0.15719141,(Vvi7G1018:0.20475009,Aco1G1623:1.20900035)0.5910:0.04366841)0.7310:0.04262332)0.3820:0.02944640,(((Tsi2G0280:0.07314742,Tsi24G0681:0.07015642)0.9980:0.03247781,Tsi6G0971:0.08173634)0.8190:0.02191156,Tsi5G0655:0.07189567)0.7490:0.02573600)0.9790:0.08184018);
78	(Nnu1G3891:0.08845454,Nnu5G2274:0.07436903,(((Aco2G5160:1.44905057,Vvi18G955:0.18167618)0.4040:0.05221421,(Vvi4G983:0.09517941,Tsi6G1233:0.15710288)0.5870:0.05815545)0.6520:0.06012818,Vvi3G603:0.15082228)0.8080:0.04327967);
79	((Nnu3G3934:0.05746682,Nnu4G3262:0.04674125)0.9720:0.04830985,((Tsi8G0406:0.04483993,Tsi14G0774:0.05122984)0.7120:0.01745782,(Tsi16G0795:0.04988020,Tsi20G0386:0.14296416)0.8510:0.02452566)0.6020:0.01836248,((Vvi7G179:0.08659305,Aco3G2911:1.33858766)0.6760:0.08200536,(Vvi5G388:0.10492614,Vvi14G342:0.15075460)0.4190:0.02255248)0.2110:0.00720832);
80	((Tsi13G0227:0.11936397,((Vvi13G300:0.17610058,Vvi8G716:0.22895255)0.9990:0.50932077,Aco3G3153:1.11486398)0.9400:0.34871968)0.0650:0.03078757,((Nnu2G364:0.15042330,Nnu2G2206:0.11550518)0.9180:0.08911480,Vvi6G325:0.21256585)0.3390:0.03249637,(Tsi7G0315:0.17595615,(Tsi11G0553:0.04001364,Tsi12G0685:0.06437000)0.6650:0.02160680)0.1020:0.00004082);
81	(((Aco3G2395:1.14395204,Nnu2G356:0.00518327)0.1470:0.06356940,Nnu2G2196:0.05007469)0.2150:0.03082400,(Vvi13G452:0.16070492,((Tsi7G0320:0.04397433,Tsi13G0234:0.04889849)0.9500:0.02691432,Tsi12G0686:0.05442895)0.8560:0.02309080)0.3090:0.01650531,(Vvi6G332:0.11171140,Vvi8G685:0.16332559)0.1690:0.02759914);
82	((Nnu2G169:0.06641630,Nnu2G2048:0.02345557)1.0000:0.08172712,Vvi13G279:0.12575749,(((Tsi11G0437:0.05786458,(Vvi6G419:0.08332917,Aco3G3521:1.08932048)0.7250:0.08739748)0.2720:0.02564284,(Tsi7G0426:0.05693197,Tsi13G0324:0.18831933)0.1390:0.01984494)0.3360:0.01734149,Vvi8G710:0.09222336)0.5900:0.02904459);
83	((Vvi8G772:0.09807370,(Nnu2G782:0.04665006,Nnu2G2567:0.05696413)0.9810:0.05224392)0.3570:0.01903407,(Tsi7G0512:0.08920534,Tsi12G0856:0.07565364)0.7280:0.02448964,(Vvi13G331:0.10014800,(Vvi6G492:0.03202341,Aco3G3855:1.04177816)0.3590:0.05426515)0.1820:0.01398848);
84	((Nnu1G3713:0.16010280,((Tsi2G0290:0.05646429,Tsi24G0686:0.06083433)0.9870:0.03243596,(Tsi5G0650:0.09463778,Tsi6G0961:0.07863701)0.9980:0.03956160)0.8720:0.03266810)0.5870:0.03136499,Vvi3G609:0.18778022,((Nnu5G3074:0.58604851,Aco6G4751:0.86611677)0.9950:0.26912312,(Vvi7G1011:0.21718929,Vvi18G719:0.26321888)0.2720:0.02235147)0.2230:0.01454593);
85	((Nnu1G3757:0.06305650,Nnu5G2872:0.06686117)1.0000:0.05599523,(Tsi2G0269:0.06865810,(Tsi5G0665:0.05743867,Tsi6G0983:0.04313315)0.9860:0.01849508)0.7550:0.01694875,((Vvi3G384:0.16667463,(Vvi18G736:0.07445167,Aco6G4652:1.05875882)0.4230:0.02550033)0.5790:0.02532201,Vvi7G1031:0.12876879)0.3520:0.00846077);
86	(Nnu2G497:0.13599936,((Nnu2G2728:1.04360377,Aco6G3898:0.77861850)0.9830:0.29810670,(Vvi6G631:0.13100321,(Tsi7G0202:0.08120260,Tsi13G0140:0.09558486)1.0000:0.05697229)1.0000:0.11249655)0.9500:0.07715164,((Vvi13G49:0.13868174,Tsi11G0212:0.10502651)0.4550:0.01627866,Vvi8G245:0.18710132)0.4290:0.03677982);
87	(((Nnu3G1194:0.89457603,Vvi17G314:0.25422132)0.6090:0.08241301,Aco3G545:0.18894822)0.4030:0.02961105,(((Vvi1G326:0.24326001,Nnu4G1565:0.16648516)0.2960:0.02173424,(Tsi4G1013:0.08938462,Tsi10G0479:0.07717587)0.9480:0.02464480)0.2860:0.00990692,Tsi18G0591:0.10548117)0.8780:0.04853066,Vvi14G875:0.26792429);
88	(((Nnu2G515:0.07895086,Nnu2G2322:0.09117271)0.8580:0.07346337,((Tsi7G0188:0.06587701,Tsi13G0129:0.09589879)0.9660:0.03936667,(Tsi11G0196:0.05270005,Tsi12G0994:0.09344699)0.9770:0.04709344)0.8320:0.03872366)0.4380:0.03221762,Vvi8G256:0.13953718,((Vvi13G59:0.13060759,Vvi6G638:0.18693843)0.4150:0.01417214,Aco6G3972:1.27171204)0.2980:0.01550477);
89	(Nnu2G578:0.09194704,Nnu2G2378:0.15550213,((((Vvi6G665:0.13508934,Aco6G4226:1.21408360)0.7860:0.10300797,Tsi7G0149:0.15359694)0.9510:0.09607344,Vvi8G299:0.17577402)0.8930:0.06824203,(Tsi11G0159:0.09896862,(Vvi13G80:0.32270022,Tsi13G0104:0.11566866)0.3400:0.01574434)0.4680:0.02417088)1.0000:0.13291530);
90	((Nnu2G686:0.05764159,Nnu2G2449:0.05493967)0.9890:0.05233269,(Tsi11G0075:0.17099651,Tsi12G1051:0.07056391)0.6220:0.02002499,((Tsi7G0084:0.05797890,(Vvi6G729:0.16849022,(Vvi8G363:0.07809896,Aco6G2008:0.97612496)0.3650:0.03098351)0.6110:0.03387647)0.1950:0.00987144,Vvi13G128:0.15870469)0.0800:0.00004728);
91	(Nnu2G478:0.07197117,Nnu2G2293:0.06321472,((((Vvi13G519:0.18242023,Vvi6G258:0.12558330)0.9710:0.11475830,(Tsi7G0616:0.06672041,Tsi13G0450:0.09387970)0.9740:0.02542517)0.1360:0.00924054,(Tsi11G0619:0.05776434,Tsi12G0612:0.06914734)0.9990:0.03357673)0.3170:0.01664283,(Vvi8G564:0.09952530,(Aco6G1769:0.14821048,Aco5G2793:0.11278921)1.0000:1.09274876)0.8100:0.11797433)0.9960:0.04419929);
92	(Nnu2G169:0.13430112,Vvi8G710:0.07993769,((((Aco6G3074:1.36279288,Vvi6G419:0.12000754)0.3370:0.02275762,Tsi13G0324:0.18924404)0.4100:0.04221396,Tsi11G0437:0.05997460)0.2880:0.02185445,(Vvi13G279:0.13986253,Tsi7G0426:0.05585699)0.1920:0.02244785)0.3510:0.02556262);
93	((Nnu2G308:0.50201005,(Vvi6G499:0.20390416,Tsi7G0519:0.13855940)0.9820:0.30199460)0.7410:0.12177089,(Aco6G3272:0.08888494,Aco5G3080:0.15380125)1.0000:1.04028627,(Vvi13G337:0.21851481,(Nnu2G2575:0.24266930,(Vvi8G775:0.26210006,Tsi11G0350:0.15345891)0.3050:0.03849430)0.2970:0.07433754)0.8340:0.16677987);
94	((Vvi4G139:0.10181791,(Nnu6G2665:0.06517076,Nnu8G190:0.02737614)0.9990:0.03673751)0.1520:0.01972993,Tsi4G0058:0.07687682,((Vvi9G122:0.09812051,Vvi11G114:0.09754018)0.1070:0.02420720,((Aco1G3919:1.85703397,Tsi19G0112:0.00000000)0.5200:0.06669805,Tsi9G0941:0.07282062)0.2430:0.01876552)0.0600:0.00059739);
95	((Nnu2G1447:0.05457039,Nnu8G802:0.07351973)0.7700:0.04146755,(((Vvi11G478:0.09963173,Tsi4G0150:0.15105669)0.6700:0.02932597,(Vvi9G540:0.19450403,Aco1G5878:1.21861964)0.9400:0.17162402)0.7310:0.08328134,Vvi4G481:0.11124292)0.6240:0.03240407,(Tsi9G0528:0.10977940,Tsi19G0465:0.08478403)0.8400:0.03725934);
96	((Nnu6G2452:0.06222070,Nnu8G454:0.06111789)0.8550:0.05925520,((Tsi9G0791:0.14954329,Tsi19G0257:0.04854689)0.6460:0.02599322,Tsi15G0688:0.05901422)0.6840:0.02202193,((Vvi4G10:0.17891297,(Vvi9G283:0.09848899,Vvi11G275:0.47840613)0.3900:0.03170934)0.2310:0.02877631,Aco6G3154:1.23935532)0.2720:0.00003978);
97	((Nnu2G1260:0.09390126,Nnu8G606:0.11877309)0.7180:0.08480022,((Tsi4G0231:0.09195300,Tsi15G0569:0.06174780)1.0000:0.02927321,Tsi9G0654:0.12433770)0.9380:0.02107690,((Vvi11G370:0.16712382,Aco6G2788:1.23561285)0.3790:0.04025452,(Vvi9G394:0.20922440,Vvi4G384:0.26126623)0.4680:0.01917485)0.2180:0.00903015);
98	(Nnu3G1497:0.10652335,Nnu4G1633:0.08660887,(((Vvi17G274:0.14612353,(Aco3G400:0.17510565,(Tsi10G0437:0.09280288,Tsi18G0560:0.05380630)0.4070:0.03044607)0.5490:0.05628401)1.0000:0.22402314,Vvi1G363:0.18833820)0.8130:0.05497132,(Vvi14G845:0.20785899,Tsi4G0993:0.09960897)0.7040:0.03948533)1.0000:0.07591128);
99	(((Nnu2G1487:0.06572040,Nnu8G837:0.05706896)1.0000:0.06421525,((Vvi4G578:1.08245329,Aco6G1834:0.88321081)0.9280:0.28455672,Tsi15G0422:0.24988750)0.6000:0.03774475)0.1940:0.00958042,(Tsi9G0509:0.07350041,Tsi19G0474:0.05694632)0.9200:0.03913824,(Vvi11G498:0.11768465,Vvi9G560:0.14845973)0.3960:0.01648323);
100	((Nnu2G1581:0.13160089,Nnu8G960:0.09836759)1.0000:0.07569179,(Tsi4G0400:0.10501827,Tsi15G0349:0.07940688)0.9700:0.05396009,((Vvi11G578:0.19337643,Vvi9G671:0.27332450)0.1110:0.02600173,((Aco6G2222:0.24034657,Aco5G2262:0.35914550)1.0000:1.08629019,(Vvi4G548:0.33037848,Tsi9G0468:0.49294733)0.2540:0.03256909)0.2580:0.01943639)0.2010:0.00374238);
101	(Nnu2G1029:0.17613097,(Vvi6G631:0.13635121,Tsi7G0202:0.12331678)0.8800:0.04514284,((Vvi13G48:0.23959811,(Vvi8G897:0.14208957,(Tsi11G0212:0.08483242,Tsi13G0140:0.13158814)0.9760:0.04681772)1.0000:0.14454564)0.3640:0.03980973,Aco6G3277:1.26940616)0.5030:0.00516147);
102	((Nnu2G497:0.09284211,Nnu2G2308:0.10053820)0.9490:0.08430968,Tsi7G0201:0.08286064,((Vvi8G245:0.17484531,Vvi6G632:0.27881124)0.3850:0.03712022,(Vvi13G49:0.05995420,(Aco6G596:1.22179532,Aco5G3080:0.03402890)1.0000:1.19287457)0.2520:0.06832419)0.4770:0.01808992);
103	(Nnu2G578:0.20275102,(((Tsi7G0150:0.12078056,Tsi13G0104:0.08883996)0.9800:0.03868692,Tsi11G0159:0.10707624)0.8910:0.02828338,(Vvi13G80:0.36778782,(Nnu2G2376:0.23478367,Vvi6G665:0.24123585)0.9630:0.21050415)0.1840:0.03936125)0.0820:0.02449663,(Vvi8G299:0.13018231,Aco6G2664:1.29054696)0.5240:0.10744987);
104	(Vvi6G682:0.23499084,((Vvi13G99:0.18192737,((Tsi7G0131:0.05857808,Tsi13G0089:0.09068581)0.9960:0.03938363,Tsi11G0141:0.10452997)0.7670:0.02941673)0.4080:0.03485964,((Aco6G595:1.29751228,Nnu2G607:0.02598395)0.3230:0.07522415,Nnu2G2386:0.11323084)0.4360:0.07820979)0.3580:0.03339161,Vvi8G315:0.19407176);
105	(Nnu2G323:0.07633277,Nnu2G2178:0.10767973,(Vvi6G346:0.19971023,((Tsi7G0341:0.10554326,Tsi11G0531:0.08149488)0.9190:0.01478999,((Vvi8G673:0.22743630,(Aco6G573:1.05994241,Tsi12G0821:0.84440191)0.9130:0.21007894)0.9720:0.22036269,Vvi13G197:0.17689719)0.5720:0.03108052)0.5680:0.02026950)1.0000:0.07002701);
106	(Nnu2G167:0.08163637,(Vvi13G281:0.27975515,(Vvi6G426:0.07916321,(Vvi8G711:0.35773954,Aco2G3640:1.21844743)0.7260:0.14108935)0.4200:0.02424078)0.7360:0.05734134,(Tsi7G0428:0.06902801,Tsi12G0812:0.08314016)0.9340:0.03602176);
107	(((((Nnu2G47:0.97129573,Aco2G3813:0.68827542)0.9880:0.34128515,Vvi8G743:0.21148338)0.8480:0.05346040,Vvi13G311:0.23644742)0.5750:0.01884990,Vvi6G467:0.19204112)0.6670:0.01406791,(Tsi11G0393:0.09970193,Nnu2G2503:0.17659979)0.4560:0.00924022,(Tsi7G0482:0.09135809,Tsi13G0355:0.07496912)0.9930:0.03984609);
108	(Nnu2G756:0.17927473,Tsi11G0376:0.08917484,(((Nnu2G4525:0.85936176,(Tsi7G0497:0.12884558,(Vvi6G482:0.40704644,Tsi12G0850:0.09320355)0.5260:0.07968548)0.7690:0.24983246)0.6600:0.29595820,Aco2G3840:1.00334876)0.9830:0.76706669,(Vvi8G759:0.16350328,Vvi13G323:0.26149550)0.4890:0.05486690)0.5950:0.00002566);
109	(Nnu3G400:0.06496352,Nnu4G437:0.09491183,((((Tsi4G1557:0.05911003,Tsi10G1191:0.06059634)0.9210:0.02420824,(Tsi18G1024:0.05223681,Tsi23G0192:0.07769071)0.8740:0.01710745)0.8040:0.01709245,((Vvi17G877:0.10112230,Vvi1G591:0.14284617)0.3090:0.02253760,Vvi14G1252:0.18250097)0.7640:0.03238564)0.3680:0.01561516,Aco3G1952:0.23595515)1.0000:0.04823147);
110	((Nnu2G799:0.15692767,Nnu2G2575:0.18996398)0.9820:0.07436166,(Tsi7G0520:0.11740644,Tsi11G0350:0.14922504)0.9380:0.04671934,((Vvi13G337:0.20473837,(Vvi6G499:0.41372018,Aco2G3870:1.05911075)1.0000:0.30017523)0.9010:0.08026174,Vvi8G775:0.25444450)0.5720:0.03263912);
111	(Nnu2G802:0.17018196,(Vvi8G777:0.21801175,Tsi7G0523:0.13127204)0.8430:0.06802232,(((Nnu2G4511:0.68136075,Aco2G3898:1.14565913)0.7520:0.18080917,Vvi13G340:0.18982281)0.8890:0.08191179,Vvi6G518:0.16844482)0.4480:0.03040207);
112	((Nnu2G853:0.12954901,Nnu2G2630:0.11305469)0.8920:0.08110518,Vvi13G386:0.20251514,((Vvi6G538:0.23262897,Tsi7G0550:0.22741876)0.3720:0.01354513,(Vvi8G814:0.14272360,Aco2G4029:1.30993898)0.7300:0.15892644)0.4870:0.02180274);
113	(Nnu2G1057:0.08069593,Nnu2G2802:0.09536717,(((Vvi8G543:0.17496363,Vvi13G540:0.20504186)0.4070:0.02472400,(((Tsi7G0645:0.11935848,Tsi13G0471:0.05821320)0.9880:0.04931295,Tsi11G0644:0.27374869)0.3810:0.01560981,(Aco2G3395:1.08975575,Tsi12G0596:0.10377341)0.2250:0.04669515)0.5300:0.04454573)0.3840:0.01106646,Vvi6G232:0.14194628)0.9970:0.03990466);
114	(Nnu3G83:0.15065646,Nnu4G83:0.08616596,(((Vvi17G175:0.12644189,Tsi18G0429:0.21928240)1.0000:0.54582793,(Vvi1G1371:0.10445718,Aco1G6132:1.19860354)0.4230:0.10360883)0.6540:0.05173160,(Vvi14G1072:0.18749017,(Tsi4G1739:0.15861415,Tsi10G1457:0.10537525)1.0000:0.09770584)0.8000:0.05284560)0.8440:0.05107109);
115	((Nnu3G348:0.04796120,Nnu4G364:0.07145023)0.9370:0.05498700,(Tsi18G1064:0.07245904,Tsi23G0165:0.06197694)0.9820:0.03285428,((Vvi14G1226:0.16291452,((Tsi4G1590:0.06718732,(Tsi10G1249:0.19773822,Aco1G1296:1.15826403)0.5470:0.08937435)0.1800:0.02326425,Vvi1G1139:0.18570901)0.1840:0.01343805)0.1240:0.01182033,Vvi17G919:0.32691641)0.3350:0.01201852);
116	((Nnu3G832:0.11632540,Nnu4G908:0.12469491)0.9720:0.06902047,(Tsi10G0787:0.09237789,Tsi18G0729:0.08878642)0.9840:0.06584319,((Vvi17G511:0.21809317,Vvi14G1485:0.19469863)0.1920:0.03299453,(Vvi1G856:0.20191732,(Aco2G2845:0.12614353,Aco1G2094:0.08287547)1.0000:1.16399603)0.4300:0.04999097)0.2870:0.02740049);
117	(((Nnu3G842:0.09493787,Nnu4G917:0.12485405)0.9840:0.10655845,((Tsi4G1276:0.10638512,Tsi10G0793:0.11798407)0.9710:0.02837116,Tsi18G0719:0.10096128)0.4200:0.01762707)0.5270:0.02652350,Vvi1G861:0.25669141,((Vvi17G518:0.19517309,Aco1G2055:1.11378059)0.4870:0.05158186,Vvi14G1493:0.22363039)0.5330:0.03937179);
118	(Nnu3G933:0.11056421,Nnu4G1014:0.10553215,((((Vvi17G562:0.32182316,(Aco2G1743:0.15528689,Aco1G1776:0.26807065)1.0000:0.97311901)0.8810:0.12309928,Vvi1G924:0.20182661)0.8370:0.11538493,Vvi14G1560:0.18355993)0.9990:0.24974435,(Tsi4G1327:0.09225420,Tsi10G0854:0.08606035)0.9960:0.03445186)0.9990:0.06165599);
119	(Nnu1G253:0.04429212,Nnu3G2251:0.05979456,(Vvi2G220:0.10781519,(Tsi22G0833:0.04347074,((Vvi16G1006:0.13287974,Vvi15G653:0.27235474)0.3430:0.02479977,(Tsi21G0107:0.09501349,Aco5G375:1.02518945)0.4000:0.06988090)0.4270:0.02090156)0.4390:0.01805627)0.8900:0.03042213);
120	((Nnu3G438:0.10285919,Aco3G1991:0.18384509)0.7990:0.04180306,Tsi23G0214:0.09868874,((Vvi1G611:0.19477282,Vvi17G862:0.14712552)0.3030:0.02590137,(Tsi10G1168:0.21602118,Vvi14G1279:0.17662190)0.4010:0.03522348)0.2580:0.01084224);
121	(Nnu1G240:0.10897420,Nnu3G2260:0.09597728,(Vvi15G661:0.16890816,((Vvi2G208:0.22821573,(Vvi16G1012:0.17848979,Aco5G353:1.04451756)0.4510:0.04541761)0.4370:0.02325996,(Tsi21G0117:0.09589342,Tsi22G0822:0.10288625)0.3530:0.00764240)0.5480:0.01494016)1.0000:0.07098948);
122	(Nnu1G1332:0.12881844,Vvi2G61:0.12393263,(Vvi15G796:0.19909343,(Tsi1G0131:0.09178665,((Vvi16G805:0.23296379,Aco1G2595:1.05496818)0.6950:0.06824776,(Tsi1G1204:0.05866360,Tsi22G0690:0.06868567)0.9190:0.02254721)0.2430:0.01331743)0.4680:0.02624015)0.7960:0.03025159);
123	(Nnu1G240:0.11020733,Nnu3G2260:0.09507605,(Vvi15G661:0.17259099,(((Vvi2G208:0.22731474,Vvi16G1012:0.21919158)0.5770:0.02555832,(Tsi1G1307:0.07130605,(Aco1G2109:1.14641663,Tsi22G0822:0.04948924)0.1170:0.02972054)0.1520:0.02387989)0.1620:0.00296012,Tsi21G0117:0.09449630)0.5700:0.02008131)1.0000:0.07191679);
124	(Tsi4G0993:0.10553591,(((((Nnu4G1634:0.11382040,(Vvi17G274:0.16357570,Tsi10G0437:0.10943688)0.7900:0.05600383)0.9310:0.14759774,Aco1G1418:1.06027332)0.7500:0.06751676,Vvi1G363:0.17717217)0.5490:0.03516147,Nnu3G1496:0.18513886)0.3130:0.02728978,Tsi18G0561:0.11054607)0.4150:0.03471051,Vvi14G845:0.21668697);
125	((Tsi4G1013:0.08549691,Tsi10G0479:0.08019011)0.8560:0.02691410,((Nnu3G1420:0.09492836,Nnu4G1565:0.08928808)0.9660:0.09691181,Tsi18G0591:0.10054895)0.1040:0.00471596,((Vvi1G326:0.25595921,(Vvi17G314:0.23985743,Vvi14G875:0.27672580)0.3010:0.02182750)0.0930:0.01480340,Aco1G6381:1.17776241)0.1290:0.00003142);
126	((Vvi14G881:0.22392636,Vvi17G323:0.50155126)0.2160:0.06280186,((Nnu3G1395:0.07213137,Nnu4G1533:0.09695863)0.9730:0.10370937,(Aco2G1316:0.20107560,Aco1G6317:0.14459845)1.0000:1.34028440)0.1180:0.03590676,(Vvi1G313:0.21927499,((Tsi4G1024:0.07891466,Tsi10G0494:0.08854247)0.9600:0.05040674,(Tsi18G0595:0.12923532,Tsi23G0692:0.13642015)0.4650:0.06151635)0.2550:0.03376670)0.0890:0.01131774);
127	((Nnu3G832:0.11536662,Nnu4G908:0.12448165)0.9960:0.06550413,(Vvi1G856:0.25585036,(Tsi10G0787:0.09307168,Tsi18G0729:0.08786315)0.9960:0.05714204)0.1800:0.02615527,((Vvi17G511:0.10773532,(Aco2G2260:0.25389831,Aco1G1897:0.19201933)1.0000:1.14955899)0.5170:0.10038656,Vvi14G1485:0.19235165)0.2780:0.04173695);
128	(Nnu3G865:0.07385681,Nnu4G938:0.05963080,(((Vvi17G527:0.14164667,(Vvi14G1514:0.09875187,(Vvi1G883:0.09593357,Aco1G709:1.41325192)0.4500:0.06702623)0.7300:0.05629581)0.6340:0.03597495,Tsi4G1289:0.08227288)0.3470:0.01803628,Tsi10G0812:0.02862712)0.6250:0.03776990);
129	(((Nnu3G933:0.11019124,Nnu4G1014:0.10666731)0.9990:0.06091598,(Tsi4G1327:0.09221243,Tsi10G0854:0.08635051)0.9940:0.03596338)0.9990:0.25601425,Vvi14G1560:0.17968361,((Vvi1G924:0.19638618,Vvi17G562:0.44944779)0.6290:0.10409679,(Aco2G2904:0.17800125,Aco1G2045:0.08723977)1.0000:1.04794242)0.5610:0.01541638);
130	(Nnu3G942:0.05168152,Nnu4G1028:0.04835447,(((Vvi17G567:0.12567581,Vvi1G926:0.08424919)0.3780:0.01505747,(Vvi14G1564:0.07127569,Aco1G2055:1.01809056)0.4890:0.03656791)0.4750:0.01604286,((Tsi4G1331:0.03867267,Tsi10G0860:0.04002035)0.6880:0.01451833,Tsi23G0715:0.07242529)0.7380:0.01944788)0.9820:0.03210515);
131	((Nnu3G714:0.11208782,Nnu4G785:0.10701368)1.0000:0.09909713,(Tsi10G0699:0.13933476,Tsi18G0818:0.10935729)0.6500:0.01995231,((Vvi17G690:0.26119229,(Vvi1G789:0.29585450,Vvi14G1417:0.24980371)0.7800:0.04137641)0.5340:0.01672173,Aco3G1529:0.28210644)0.3420:0.02203877);
132	(((Nnu3G714:0.11320662,Nnu4G785:0.09708986)0.8390:0.08723145,Vvi1G789:0.32399122)0.0810:0.01885049,(Tsi10G0699:0.14547899,((Vvi14G1417:0.21528499,(Aco2G775:1.11751268,Aco1G63:0.96872327)0.7420:0.22310434)0.4470:0.07280638,Tsi18G0818:0.10029067)0.0300:0.01180518)0.0490:0.01183059,Vvi17G690:0.23340519);
133	(((Nnu3G642:0.05411467,Nnu4G710:0.08024152)0.9950:0.05051387,(Tsi10G0646:0.07558034,Vvi14G1384:0.12188347)0.5740:0.01818669)0.2150:0.01266541,Tsi18G0857:0.05467079,((Vvi17G722:0.14385396,Vvi1G738:0.13259851)0.7810:0.03073106,(Aco1G79:1.14099602,Tsi23G0322:0.02617610)0.6860:0.05726875)0.0700:0.00000000);
134	(Nnu3G571:0.11613703,Nnu4G612:0.08686719,((Vvi1G668:0.32699875,(Aco2G716:0.68526306,Aco1G545:0.98503658)0.8910:0.28702734)0.9890:0.27283329,(((Vvi17G764:0.19494072,Tsi10G1040:0.07899781)0.2480:0.01301200,(Tsi18G0914:0.08530307,Tsi23G0284:0.09120644)0.9590:0.02718216)0.3900:0.01291915,Vvi14G1331:0.24384012)0.6110:0.01594101)0.9990:0.06546421);
135	(((Nnu5G3211:0.06774044,Vvi4G1156:0.10518913)0.3370:0.02557898,((Aco1G5058:1.31961727,Tsi2G0583:0.01046282)0.0410:0.02634318,Tsi24G0900:0.03888059)0.0510:0.01502448)0.1290:0.00357497,(Tsi5G0983:0.02681569,Tsi6G1416:0.03021900)0.7620:0.01274619,(Vvi18G1147:0.06355079,Vvi3G158:0.07772995)0.5220:0.02417239);
136	(Nnu3G1349:0.21091313,Tsi4G1044:0.18961897,(((((Nnu4G1485:0.26014056,Vvi17G345:0.31733029)0.9950:0.14604236,Vvi14G899:0.26053687)0.9930:0.21243002,Aco3G668:0.40857608)1.0000:0.51440868,Aco3G5809:0.18009503)0.5730:0.09643737,Vvi1G282:0.21433122)0.2430:0.04716058);
137	(((Nnu3G829:0.12219957,Nnu4G902:0.08337943)0.9940:0.05393756,((Vvi1G853:0.12989820,Tsi4G1265:0.11419125)0.6370:0.02526083,(Tsi18G0732:0.06098585,Tsi23G0417:0.09164044)1.0000:0.05596601)0.6150:0.01872112)0.5510:0.01773031,(Vvi17G505:0.37544286,Vvi14G1483:0.14399013)0.5110:0.03139995,(Aco3G4808:0.20113309,Aco3G1332:0.19583125)0.7980:0.04532802);
138	((Nnu1G3844:0.07784219,Nnu5G2320:0.06295265)1.0000:0.06637654,Vvi3G350:0.12779938,(Vvi18G988:0.14573814,((Vvi4G1029:0.16164613,Tsi5G0842:0.10190491)0.9980:0.16168704,Aco1G2384:1.09867837)0.9970:0.13691643)0.4070:0.03310534);
139	((Nnu1G4548:0.08122981,Nnu5G2745:0.09090932)0.9890:0.06253954,((Tsi2G0198:0.06468272,Tsi24G0614:0.04344495)0.9990:0.03247911,Tsi5G0714:0.09039264)0.6360:0.00725658,(Vvi18G811:0.17366548,(Vvi7G1091:0.16425804,(Vvi3G446:0.12063512,Aco1G7535:1.65905859)0.8600:0.06185605)0.6060:0.02495173)0.3040:0.00842238);
140	(((Nnu2G1032:0.07746785,Nnu2G2786:0.06490109)0.9990:0.06330324,((Tsi11G0632:0.05611676,Tsi12G0602:0.05659798)0.9790:0.03746343,Tsi13G0467:0.07547153)0.8680:0.03296957)0.8670:0.04421783,(Vvi13G527:0.16669302,Vvi6G244:0.11653837)0.4760:0.04099689,(Vvi8G553:0.14665242,Aco6G1712:1.14971998)0.4610:0.02581065);
141	(((Vvi8G565:0.07741965,Aco6G1773:1.25495271)0.8250:0.10741714,(Nnu2G472:0.08818960,Nnu2G2290:0.07146453)0.9980:0.07134822)0.2410:0.01474016,(Tsi11G0616:0.04677244,Tsi12G0617:0.08959979)0.5260:0.02072190,(Vvi13G515:0.11211079,Vvi6G261:0.17601641)0.5650:0.04627184);
142	((Nnu3G767:0.04716996,Nnu4G837:0.04170573)0.9830:0.04695226,(Tsi4G1201:0.03367962,Tsi10G0739:0.03359332)0.9250:0.01849465,(((Vvi14G1443:0.08162875,Aco3G4627:0.12261094)0.5670:0.03399405,((Aco3G1465:0.12961566,Vvi1G809:0.05562008)0.1850:0.01768308,Vvi17G469:0.12718506)0.1860:0.02352058)0.0470:0.00003173,Tsi18G0784:0.13904666)0.3220:0.00939020);
143	(Nnu2G463:0.08931555,Nnu2G2283:0.06665662,((((Vvi13G261:0.35852060,Aco6G1784:1.04710162)1.0000:0.78382146,Vvi6G266:0.60998923)0.8230:0.28925778,Vvi8G569:0.21637273)0.8900:0.13512177,(Tsi11G0612:0.02951593,Tsi12G0621:0.08876305)0.8890:0.03056220)0.8530:0.03992072);
144	(Nnu2G461:0.11740392,(Tsi11G0611:0.06284288,Tsi12G0622:0.13150925)0.9600:0.04328349,(Nnu2G2732:0.29635585,((Aco6G1785:1.07723061,Vvi6G267:0.06367086)0.2630:0.04371533,(Vvi13G510:0.11228766,Vvi8G570:0.10471517)0.6740:0.04781903)0.1800:0.03567939)0.3710:0.02500970);
145	((Nnu6G2539:0.08827302,Nnu8G329:0.08008542)1.0000:0.08374062,((Vvi11G207:0.12260252,Aco1G4783:1.46465653)0.7840:0.11198093,(Vvi9G197:0.16300443,Vvi4G67:0.18729509)0.3470:0.03276324)0.8310:0.02872342,((Tsi4G0127:0.08019483,Tsi15G0747:0.12385534)0.9720:0.03753540,Tsi19G0188:0.11392718)0.6150:0.02062038);
146	((Nnu2G1447:0.04358350,Nnu8G802:0.11376191)0.9580:0.06502539,Tsi19G0465:0.18281044,(((Tsi4G0150:0.16767996,Vvi11G478:0.10624939)0.3500:0.01187435,Tsi15G0459:0.22856859)0.5200:0.03964374,(Vvi9G540:0.31317502,(Vvi4G481:0.07964516,(Aco6G1923:0.17152870,Aco5G2694:0.26037548)1.0000:1.06194568)0.2300:0.01579087)0.5610:0.05190460)0.2090:0.01591008);
147	(((Nnu2G866:0.06605361,Nnu2G2654:0.08361695)0.9540:0.05077562,(Tsi11G0288:0.10034819,Tsi12G0909:0.06112851)0.9620:0.04736161)0.8120:0.06973425,Vvi8G828:0.15792514,((Vvi13G418:0.19016017,Vvi6G555:0.38089693)0.4520:0.04915201,Aco2G4119:1.44405699)0.7670:0.01401302);
148	(Nnu1G2014:0.12591929,(Tsi14G0622:0.08731871,(Tsi16G0556:0.07373572,Tsi20G0606:0.07438608)1.0000:0.04220841)0.9240:0.02032231,(((Vvi7G29:0.14453781,Vvi5G608:0.23699230)0.3370:0.00776876,Aco1G254:1.20011290)0.7880:0.02712954,Vvi14G518:0.16880997)0.2590:0.01289471);
149	((Tsi23G0551:0.09420559,((Nnu3G1173:0.06541343,Nnu4G1301:0.07787950)0.9270:0.06504460,((Vvi17G464:1.18098088,Aco1G1391:1.13376754)0.9700:0.24501469,Vvi1G997:0.19887903)0.8530:0.14813460)0.5250:0.01777088)0.4810:0.02498670,Vvi14G981:0.19129809,Tsi4G1116:0.09241549);
150	((Nnu3G111:0.15670149,Nnu4G113:0.15239407)0.9960:0.08310917,Tsi4G1720:0.16182856,((Vvi1G1351:0.32698622,Vvi17G17:0.18763647)0.9090:0.16433957,(Vvi14G1088:0.28826101,Aco1G2379:1.27182333)0.8910:0.18733098)0.6280:0.04325455);
151	((Nnu3G829:0.12522302,Nnu4G902:0.07784170)0.9340:0.06246402,((Vvi17G505:0.30266825,Aco1G2097:0.95762580)0.7670:0.07848270,Vvi14G1483:0.14406638)0.7990:0.03829570,((Vvi1G853:0.12901868,Tsi4G1265:0.11622933)0.6590:0.02482512,(Tsi18G0732:0.06078505,Tsi23G0417:0.09335048)0.9980:0.05253393)0.4730:0.01764445);
152	(((Nnu3G111:0.15818961,Nnu4G113:0.15040914)0.8730:0.07936343,Tsi4G1720:0.16394543)0.5640:0.03626997,(Vvi1G1351:0.33224492,Vvi17G17:0.18297669)0.8350:0.16843664,(Vvi14G1088:0.34396417,Aco1G7448:1.30448804)0.6110:0.13684359);
153	((Nnu3G832:0.11308521,Nnu4G908:0.12790572)0.9960:0.06508478,Tsi10G0787:0.14009786,((Vvi17G511:0.19437359,(Aco3G1316:0.20076088,Aco3G4812:0.23652042)0.6000:0.05753047)0.3730:0.04607795,(Vvi14G1485:0.19512148,Vvi1G856:0.23548278)0.1760:0.03602215)0.4550:0.03277001);
154	(((Nnu3G1348:0.33360664,Nnu4G1485:0.24351731)0.9660:0.11928893,Vvi14G899:0.32817266)0.6300:0.08992521,((Vvi1G282:0.12183826,Tsi4G1044:0.29500048)0.9540:0.26184708,Aco1G6529:0.95433924)0.9870:0.46380257,Vvi17G345:0.38073309);
155	(((Vvi17G750:0.24934841,Nnu3G609:0.23489327)0.3610:0.03091499,Aco3G1782:0.31510250)0.6130:0.04635196,Vvi14G1354:0.23892582,(Nnu4G668:0.20853745,(Vvi1G705:0.13580960,(Tsi18G0884:0.06973613,Tsi23G0303:0.07962307)0.8040:0.05153769)0.7440:0.05865778)0.5370:0.04019186);
156	(Vvi5G42:0.30045074,(Nnu3G4393:0.09782727,(Aco3G5444:0.24128975,Aco3G979:0.13491028)1.0000:1.03886561)0.1580:0.07082175,((Vvi14G87:0.33288051,Vvi7G417:0.27971848)0.2730:0.03626342,(Tsi16G0987:0.09808318,Tsi20G0098:0.10235651)0.8780:0.04372079)0.3530:0.04359202);
157	((Nnu6G2532:0.05558551,Nnu8G334:0.04143794)0.7330:0.03755031,(Vvi9G198:0.11501878,Tsi19G0193:0.04192993)0.3150:0.01136766,(Vvi4G64:0.11926524,(Vvi11G214:0.09923174,Aco1G4788:1.03284706)0.2220:0.01546499)0.2810:0.01751590);
158	((Nnu8G800:0.11096660,Vvi11G475:0.17804809)0.6250:0.02947282,Tsi19G0464:0.12455687,(Vvi9G538:0.13699630,(Vvi4G479:0.16977987,Aco6G1927:1.24239092)0.7940:0.05873406)0.4610:0.02426019);
159	(Nnu3G2725:0.13921291,((Vvi14G507:0.10245654,Aco1G118:0.97491363)0.4190:0.11318187,(Tsi16G0569:0.07495243,Tsi20G0598:0.07392492)0.8590:0.02892806)0.1570:0.02861719,(Vvi7G9:0.16144400,Vvi5G598:0.13808552)0.4240:0.03422991);
160	(((Nnu2G859:0.10921327,Nnu2G2635:0.10411622)1.0000:0.11694784,Tsi13G0414:0.13929005)0.9830:0.10332630,Vvi13G390:0.23333156,((Vvi6G543:0.36064373,(Aco7G1445:0.15884070,Aco3G3950:0.13576973)1.0000:1.02073670)0.6670:0.07664008,Vvi8G821:0.26535097)0.3730:0.03708238);
161	(Nnu3G1420:0.09136147,Nnu4G1565:0.09250957,((Vvi1G326:0.19875710,(Aco1G1744:0.80251429,Tsi23G0540:0.43422000)0.9640:0.34514040)0.4270:0.06190932,(Vvi17G314:0.29219862,Vvi14G875:0.27121066)0.2950:0.04611473)0.9940:0.08076354);
162	(Nnu1G165:0.13033877,Vvi16G1045:0.18461203,((Vvi15G689:0.23008150,(Vvi2G149:0.08024169,(Aco2G5428:0.27961912,Aco5G304:0.24549870)1.0000:1.03000376)0.6480:0.07254454)0.7320:0.03316949,Tsi1G1279:0.09118276)0.4260:0.02257027);
163	((((Nnu3G1110:0.07978812,Nnu4G1237:0.07076425)0.9860:0.06730148,Aco3G5374:0.17084477)0.5710:0.04375358,Tsi10G0978:0.09238598)0.3000:0.02444535,(Tsi18G0390:0.04789387,Tsi23G0588:0.06057267)0.4810:0.01470948,(Vvi17G455:0.19401113,(Vvi1G28:0.19693972,Vvi14G1022:0.19871646)0.5320:0.07432660)0.3990:0.02339002);

## Sheet: Supplementary Table 10
Supplementary Table 10. Statistics on the possible topologies of gene trees.
Possible topologies	The total number of gene trees	Number of gene trees when BS ≥50%	The percentage when BS ≥50%
T1	198	91	0.459596
T2	198	51	0.257576
T3	91	31	0.340659
T4	91	18	0.197802
T5	174	141	0.810345
T6	174	126	0.724138
T7	174	0	0
T8	192	90	0.46875
T9	192	61	0.317708
T10	163	66	0.404908
T11	163	6	0.0368098
T12	163	1	0.00613497
Note: T1 to T12 correspond to Fig. 3A-L.

## Sheet: Supplementary Table 11
Supplementary Table 11. Homologous alignments of A. coerulea and N. nucifera genomes with V. vinifera as the reference
Order	Chromosomes of core-eudicot-common	V1	V2	V3	T1	T2	T3	T4	N1	N2	M1	M2	A1	A2	I1	I2	P1	P2	P3	P4
0=0	A1	Vvi1G1	.	.	.	.	.	.	.	.	.	.	Aco3G1006	Aco3G5484	Aox3G0528	Aox3G3318	.	Pso5G115	.	.
0=1	A1	Vvi1G2	.	Vvi17G669	Tsi10G1026	.	Tsi18G0219	Tsi23G0825	Nnu3G1150	Nnu4G1285	.	.	.	Aco3G5484	.	Aox3G3318	Pso4G1437	Pso5G1117	.	.
0=2	A1	Vvi1G3	.	.	.	.	.	.	.	.	.	.	.	.	.	.	.	.	.	.
0=3	A1	Vvi1G4	.	.	Tsi10G1026	Tsi4G1454	Tsi18G0371	.	Nnu3G1148	Nnu4G1283	.	.	.	Aco3G5481	.	Aox3G3315	.	.	.	.
0=4	A1	Vvi1G5	.	.	.	.	.	.	.	.	Min5G1080	.	.	Aco3G5463	.	Aox3G3305	.	.	.	.
0=5	A1	Vvi1G6	.	Vvi17G436	Tsi10G1021	Tsi4G1453	.	.	.	Nnu4G1276	.	.	Aco3G987	Aco3G5462	Aox3G0518	Aox3G3304	.	.	.	.
0=6	A1	Vvi1G7	Vvi14G991	.	.	.	.	Tsi23G0576	Nnu3G1144	.	.	.	.	Aco3G5460	.	Aox3G3303	Pso4G1447	Pso5G1108	.	.
0=7	A1	Vvi1G8	.	.	.	.	Tsi18G0377	Tsi23G0578	Nnu3G1142	Nnu4G1270	.	.	Aco3G979	Aco3G5447	Aox3G0516	Aox3G3298	.	Pso5G1107	.	.
0=8	A1	Vvi1G9	.	.	.	Tsi4G1451	Tsi18G0379	Tsi23G0580	Nnu3G1141	Nnu4G1268	.	.	Aco3G975	Aco3G5443	Aox3G0514	Aox3G3297	Pso4G1448	Pso5G1106	.	.
0=9	A1	Vvi1G10	.	.	.	.	.	.	.	.	.	.	.	.	.	.	.	.	.	.
0=10	A1	Vvi1G11	Vvi14G1622	.	Tsi10G1016	.	Tsi18G0381	Tsi23G0583	Nnu3G1138	Nnu4G1264	.	.	.	Aco3G5410	.	Aox3G3273	.	.	.	.
0=11	A1	Vvi1G12	.	.	Tsi10G1015	.	Tsi18G0382	.	Nnu3G1137	Nnu4G1263	.	.	Aco3G974	.	Aox3G0513	.	.	Pso5G1101	.	.
0=12	A1	Vvi1G13	.	.	Tsi10G1013	.	.	.	Nnu3G1134	.	.	.	.	.	.	.	Pso4G1449	.	.	.
0=13	A1	Vvi1G14	Vvi14G1000	Vvi17G442	Tsi10G1012	.	.	Tsi23G0584	Nnu3G1133	Nnu4G1261	.	.	Aco3G973	.	Aox3G0511	.	Pso4G1450	Pso5G1098	.	.
0=14	A1	Vvi1G15	.	.	Tsi10G1011	Tsi4G1447	Tsi18G0383	.	.	.	.	.	.	.	.	.	Pso4G1457	.	.	.
0=15	A1	Vvi1G16	.	.	.	.	.	.	.	.	.	.	.	.	.	.	.	.	.	.
0=16	A1	Vvi1G17	.	.	.	.	.	.	.	.	.	.	.	.	.	.	.	.	.	.
0=17	A1	Vvi1G18	.	.	.	.	.	Tsi23G0585	Nnu3G1131	Nnu4G1260	.	.	.	.	.	.	.	.	.	.
0=18	A1	Vvi1G19	.	.	.	.	Tsi18G0384	.	Nnu3G1128	Nnu4G1258	.	.	.	.	.	.	Pso4G2865	Pso5G114	.	.
0=19	A1	Vvi1G20	.	.	Tsi10G1005	Tsi4G1444	.	.	.	Nnu4G1251	.	.	.	.	.	.	Pso4G1468	Pso5G1088	.	.
0=20	A1	Vvi1G21	.	.	.	Tsi4G1443	.	.	.	Nnu4G1250	.	.	.	.	.	.	.	Pso5G109	.	.
0=21	A1	Vvi1G22	.	.	Tsi10G1004	Tsi4G1442	.	.	Nnu3G1121	Nnu4G1249	.	.	.	.	.	.	Pso4G2869	Pso5G105	.	.
0=22	A1	Vvi1G23	.	.	Tsi10G0992	.	.	.	.	.	.	.	.	.	.	.	.	.	.	.
0=23	A1	Vvi1G24	.	.	.	.	.	.	.	Nnu4G1246	.	.	.	.	Aox3G0496	.	.	Pso5G1084	.	.
0=24	A1	Vvi1G25	.	.	Tsi10G0989	.	.	.	.	.	Min5G1068	.	.	.	.	Aox3G3238	.	.	.	.
0=25	A1	Vvi1G26	.	.	.	.	.	.	.	.	.	.	.	.	.	.	.	.	.	.
0=26	A1	Vvi1G27	.	.	Tsi10G0988	.	.	Tsi23G0587	.	.	Min5G1067	.	.	.	.	.	.	.	.	.
0=27	A1	Vvi1G28	Vvi14G1022	Vvi17G455	Tsi10G0978	.	Tsi18G0390	Tsi23G0588	Nnu3G1110	Nnu4G1237	Min5G1063	.	.	Aco3G5374	.	.	Pso4G1478	Pso5G1078	.	.
0=28	A1	Vvi1G29	.	.	Tsi10G0977	.	Tsi18G0391	.	Nnu3G1109	Nnu4G1236	Min5G1062	.	.	.	.	.	Pso4G2879	Pso5G77	.	.
0=29	A1	Vvi1G30	.	.	.	.	.	Tsi23G0592	.	Nnu4G1228	.	.	Aco3G950	.	.	.	.	.	.	.
0=30	A1	Vvi1G31	.	Vvi17G461	Tsi10G0970	Tsi4G1430	.	Tsi23G0595	Nnu3G1097	Nnu4G1225	.	.	.	.	.	.	Pso4G2891	Pso5G61	.	.
0=31	A1	Vvi1G32	.	.	.	.	.	.	.	.	.	.	.	.	.	.	.	.	.	.
0=32	A1	Vvi1G33	Vvi14G1029	Vvi17G464	Tsi10G0967	Tsi4G1429	.	.	Nnu3G1095	Nnu4G1223	.	.	.	.	.	.	Pso4G1486	Pso5G1070	.	.
0=33	A1	Vvi1G34	.	.	Tsi10G0966	Tsi4G1428	Tsi18G0406	.	.	.	.	.	.	.	.	.	.	.	.	.
0=34	A1	Vvi1G35	.	Vvi17G666	Tsi10G0964	Tsi4G1427	Tsi18G0407	.	Nnu3G1091	Nnu4G1219	.	.	.	.	Aox3G0488	.	Pso4G2903	Pso5G55	.	.
0=35	A1	Vvi1G36	.	.	.	.	Tsi18G0409	.	Nnu3G1088	.	.	.	.	.	.	.	.	Pso5G47	.	.
0=36	A1	Vvi1G37	.	Vvi17G656	Tsi10G0961	Tsi4G1419	.	.	Nnu3G1085	Nnu4G1213	.	.	.	.	.	.	.	Pso5G1064	.	.
0=37	A1	Vvi1G38	.	.	Tsi10G0960	.	Tsi18G0217	.	.	Nnu4G1212	.	.	.	.	.	.	Pso4G1492	.	.	.
0=38	A1	Vvi1G39	.	.	Tsi10G0959	Tsi4G1417	Tsi18G0183	.	.	.	.	.	.	.	.	.	.	.	.	.
0=39	A1	Vvi1G40	.	.	.	.	.	.	Nnu3G1079	.	.	.	.	Aco3G5337	.	Aox3G3228	.	.	.	.
0=40	A1	Vvi1G41	.	.	.	.	.	.	.	.	.	.	.	.	.	.	.	.	.	.
0=41	A1	Vvi1G42	.	.	.	.	.	.	.	.	.	.	.	.	.	.	.	.	.	.
0=42	A1	Vvi1G43	.	.	Tsi10G0955	Tsi4G1414	.	Tsi23G0824	Nnu3G1075	Nnu4G1206	.	.	Aco3G910	Aco3G5333	Aox3G0479	Aox3G3224	.	.	.	.
0=43	A1	Vvi1G44	.	.	Tsi10G0954	.	Tsi18G0184	.	Nnu3G1072	Nnu4G1203	.	.	.	Aco3G5329	.	Aox3G3222	.	.	.	.
0=44	A1	Vvi1G45	Vvi14G1036	.	Tsi10G0953	Tsi4G1413	.	.	Nnu3G1071	Nnu4G1202	.	.	.	Aco3G5325	.	Aox3G3219	Pso4G1503	Pso5G1054	.	.
0=45	A1	Vvi1G46	.	Vvi17G649	.	Tsi4G1412	Tsi18G0185	.	Nnu3G1070	Nnu4G1201	.	.	.	Aco3G5320	.	Aox3G3216	Pso4G1504	Pso5G1053	.	.
0=46	A1	Vvi1G47	.	.	.	.	Tsi18G0193	Tsi23G0817	Nnu3G1061	Nnu4G1184	.	.	.	.	.	.	Pso4G1514	Pso5G1043	.	.
0=47	A1	Vvi1G48	.	.	.	.	Tsi18G0192	.	.	.	.	.	.	.	.	.	.	.	.	.
0=48	A1	Vvi1G49	.	.	.	.	.	.	.	.	.	.	.	Aco3G5301	.	.	.	.	.	.
0=49	A1	Vvi1G50	.	.	.	.	Tsi18G0191	.	.	.	.	.	.	.	.	.	.	.	.	.
0=50	A1	Vvi1G51	.	.	Tsi10G0948	.	.	.	.	.	.	.	.	.	.	Aox3G3206	.	.	.	.
0=51	A1	Vvi1G52	.	.	.	.	.	.	.	.	.	.	.	.	.	.	.	.	.	.
0=52	A1	Vvi1G53	.	.	.	.	.	.	.	.	.	.	.	.	.	.	.	.	.	.
0=53	A1	Vvi1G54	.	.	.	.	.	.	.	.	.	.	.	.	.	.	.	.	.	.
0=54	A1	Vvi1G55	.	.	.	.	.	.	.	.	.	.	.	.	.	.	.	.	.	.
0=55	A1	Vvi1G56	.	.	.	.	.	.	.	.	.	.	.	.	.	.	.	.	.	.
0=56	A1	Vvi1G57	.	Vvi17G628	Tsi10G0941	Tsi4G1400	Tsi18G0205	.	Nnu3G1047	Nnu4G1175	.	.	.	Aco3G5268	.	Aox3G3184	Pso4G1521	Pso5G1037	.	.
0=57	A1	Vvi1G58	Vvi14G1620	Vvi17G626	.	.	Tsi18G0208	Tsi23G0790	Nnu3G1044	Nnu4G1171	.	.	.	Aco3G5259	.	Aox3G3179	Pso4G1526	Pso5G1033	.	.
0=58	A1	Vvi1G59	Vvi14G1618	.	Tsi10G0938	Tsi4G1394	Tsi18G0209	Tsi23G0786	Nnu3G1041	Nnu4G1167	.	.	.	Aco3G5257	.	Aox3G3177	Pso4G1527	Pso5G1031	.	.
0=59	A1	Vvi1G60	.	.	Tsi10G0936	.	Tsi18G0213	Tsi23G0784	Nnu3G1039	Nnu4G1164	.	.	.	Aco3G5254	.	Aox3G3175	.	.	.	.
0=60	A1	Vvi1G61	Vvi14G1617	.	Tsi10G0934	.	.	.	.	Nnu4G1162	.	.	.	Aco3G5249	Aox1G1419	Aox3G3173	.	.	.	.
0=61	A1	Vvi1G62	.	.	.	.	.	.	.	.	.	.	Aco3G902	.	.	.	.	.	.	.
0=62	A1	Vvi1G63	.	.	.	.	.	.	.	.	.	.	.	.	.	.	.	.	.	.
0=63	A1	Vvi1G64	.	.	.	.	.	.	.	.	.	.	.	.	.	.	.	.	.	.
0=64	A1	Vvi1G65	.	.	.	.	Tsi18G0189	.	.	.	.	.	.	.	.	.	.	.	.	.
0=65	A1	Vvi1G66	.	.	.	.	.	.	.	.	.	.	.	.	.	.	.	.	.	.
0=66	A1	Vvi1G67	.	.	.	.	.	.	.	.	.	.	.	.	.	.	.	.	.	.
0=67	A1	Vvi1G68	.	.	.	.	.	.	.	.	.	.	.	.	.	.	.	.	.	.
0=68	A1	Vvi1G69	.	.	.	.	.	.	.	.	.	.	.	.	.	.	.	.	.	.
0=69	A1	Vvi1G70	.	Vvi17G619	Tsi10G0927	.	Tsi18G0223	Tsi23G0780	Nnu3G1026	Nnu4G1146	.	.	.	Aco3G5232	.	Aox3G3158	Pso4G1533	Pso5G1021	.	.
0=70	A1	Vvi1G71	.	.	Tsi10G0920	Tsi4G1383	.	.	Nnu3G1025	Nnu4G1140	.	.	.	.	.	.	Pso4G1539	Pso5G1014	.	.
0=71	A1	Vvi1G72	.	.	.	.	.	.	.	.	.	.	.	.	.	.	.	.	.	.
0=72	A1	Vvi1G73	.	.	.	.	.	.	.	Nnu4G1128	.	.	.	.	.	.	.	Pso5G1003	.	.
0=73	A1	Vvi1G74	.	.	.	.	Tsi18G0233	.	Nnu3G1018	.	.	.	.	.	.	.	.	.	.	.
0=74	A1	Vvi1G75	.	.	.	.	Tsi18G0235	.	.	Nnu4G1126	.	.	.	Aco3G5217	.	Aox3G3149	Pso4G1546	Pso5G1002	.	.
0=75	A1	Vvi1G76	.	.	.	.	Tsi18G0236	.	Nnu3G1017	.	.	.	.	Aco3G5213	.	Aox3G3146	.	.	.	.
0=76	A1	Vvi1G77	.	.	.	.	.	.	.	.	.	.	.	.	.	.	.	.	.	.
0=77	A1	Vvi1G78	.	.	.	.	.	.	.	.	.	.	.	.	.	.	.	.	.	.
0=78	A1	Vvi1G79	.	.	.	Tsi4G1373	.	.	.	.	.	.	.	.	.	.	.	.	.	.
0=79	A1	Vvi1G80	Vvi14G1597	.	.	Tsi4G1372	Tsi18G0237	.	Nnu3G1016	Nnu4G1117	.	.	.	Aco3G5211	.	Aox3G3144	Pso4G1547	Pso5G1000	.	.
0=80	A1	Vvi1G81	.	.	.	.	.	.	.	.	.	.	.	.	.	.	.	.	.	.
0=81	A1	Vvi1G82	.	.	.	.	.	.	Nnu7G2096	.	.	.	.	.	.	.	.	.	.	.
0=82	A1	Vvi1G83	.	.	.	.	.	.	.	.	.	.	.	.	.	.	.	.	.	.
0=83	A1	Vvi1G84	.	.	.	.	.	.	.	.	.	.	.	.	.	.	.	.	.	.
0=84	A1	Vvi1G85	.	.	.	.	.	.	.	.	.	.	.	.	.	.	.	.	.	.
0=85	A1	Vvi1G86	.	.	.	.	.	.	.	.	.	.	.	.	.	.	.	.	.	.
0=86	A1	Vvi1G87	.	.	.	.	.	.	.	.	.	.	.	.	.	.	.	.	.	.
0=87	A1	Vvi1G88	.	.	.	.	.	.	.	.	.	.	.	.	.	.	.	.	.	.
0=88	A1	Vvi1G89	.	.	.	.	.	.	Nnu7G2089	.	.	.	.	.	Aox1G1309	.	.	.	.	.
0=89	A1	Vvi1G90	.	.	.	.	.	.	.	.	.	.	.	.	.	.	.	.	.	.
0=90	A1	Vvi1G91	.	.	.	.	.	.	Nnu7G2083	.	.	.	.	.	.	.	.	.	.	.
0=91	A1	Vvi1G92	.	.	.	.	.	.	Nnu7G2078	.	.	.	.	.	.	.	.	.	.	.
0=92	A1	Vvi1G93	.	.	.	.	.	.	.	.	.	.	.	.	.	.	.	.	.	.
0=93	A1	Vvi1G94	.	.	.	.	.	.	Nnu7G2070	.	.	.	.	.	.	.	.	.	.	.
0=94	A1	Vvi1G95	.	.	.	.	.	.	.	.	.	.	.	.	.	.	.	.	.	.
0=95	A1	Vvi1G96	.	.	.	.	.	.	.	.	.	.	.	.	.	.	.	.	.	.
0=96	A1	Vvi1G97	.	.	.	.	.	.	Nnu7G2069	.	.	.	.	.	.	.	.	.	.	.
0=97	A1	Vvi1G98	.	.	.	.	.	.	Nnu7G2067	.	.	.	.	.	.	.	.	.	.	.
0=98	A1	Vvi1G99	.	.	.	.	.	.	.	.	.	.	.	.	.	.	.	.	.	.
0=99	A1	Vvi1G100	.	.	.	.	.	.	.	.	.	.	.	.	.	.	.	.	.	.
0=100	A1	Vvi1G101	.	.	.	.	.	.	Nnu7G2055	.	.	.	.	.	.	.	.	.	.	.
0=101	A1	Vvi1G102	.	.	.	.	.	.	.	.	.	.	.	.	.	.	.	.	.	.
0=102	A1	Vvi1G103	.	.	.	.	.	.	.	.	.	.	.	.	.	.	.	.	.	.
0=103	A1	Vvi1G104	.	.	.	.	.	.	.	.	.	.	.	.	.	.	.	.	.	.
0=104	A1	Vvi1G105	.	.	.	.	.	.	Nnu7G2044	Nnu4G1069	.	.	.	.	.	.	.	.	.	.
0=105	A1	Vvi1G106	.	.	.	.	.	.	.	.	.	.	.	.	.	.	.	.	.	.
0=106	A1	Vvi1G107	.	.	.	.	.	.	Nnu7G2043	.	.	.	.	.	Aox1G1331	.	.	.	.	.
0=107	A1	Vvi1G108	.	.	.	.	.	.	.	.	.	.	.	.	.	.	.	.	.	.
0=108	A1	Vvi1G109	.	.	.	.	.	.	.	.	.	.	.	.	.	.	.	.	.	.
0=109	A1	Vvi1G110	.	.	.	.	.	.	Nnu7G2042	.	.	.	.	.	.	.	.	.	.	.
0=110	A1	Vvi1G111	.	.	.	.	.	.	Nnu7G2040	.	.	.	.	.	Aox1G1418	.	.	.	.	.
0=111	A1	Vvi1G112	.	.	.	.	.	.	Nnu7G2036	.	.	.	.	.	.	.	.	.	.	.
0=112	A1	Vvi1G113	.	.	.	.	.	.	Nnu7G2028	.	.	.	.	.	.	.	.	.	.	.
0=113	A1	Vvi1G114	.	.	.	.	.	.	Nnu7G2025	.	.	.	.	.	Aox1G1337	.	.	.	.	.
0=114	A1	Vvi1G115	.	.	.	Tsi4G0700	.	.	Nnu7G2017	.	.	.	.	.	Aox1G1340	.	.	.	.	.
0=115	A1	Vvi1G116	.	.	.	.	.	.	Nnu7G2015	.	.	.	.	.	.	.	.	.	.	.
0=116	A1	Vvi1G117	.	.	.	.	.	.	.	.	.	.	.	.	.	.	.	.	.	.
0=117	A1	Vvi1G118	.	.	.	.	.	.	Nnu7G2008	.	.	.	.	.	.	.	.	.	.	.
0=118	A1	Vvi1G119	.	.	.	.	.	.	Nnu7G2000	.	.	.	.	.	.	.	.	.	.	.
0=119	A1	Vvi1G120	.	.	.	.	.	.	.	.	.	.	.	.	.	.	.	.	.	.
0=120	A1	Vvi1G121	.	.	.	.	.	.	.	.	.	.	.	.	.	.	.	.	.	.
0=121	A1	Vvi1G122	.	.	.	.	.	.	.	.	.	.	.	.	.	.	.	.	.	.
0=122	A1	Vvi1G123	.	.	.	.	.	.	.	.	.	.	.	.	.	.	.	.	.	.
0=123	A1	Vvi1G124	.	.	.	.	.	.	.	.	.	.	.	.	Aox1G1346	.	.	Pso5G1915	Pso7G3403	Pso8G2647
0=124	A1	Vvi1G125	.	.	.	.	.	.	.	.	.	.	.	.	.	.	.	.	.	.
0=125	A1	Vvi1G126	.	.	.	.	.	.	.	.	.	.	.	.	.	.	.	.	.	.
0=126	A1	Vvi1G127	.	.	.	.	.	.	.	.	.	.	.	.	.	.	.	.	.	.
0=127	A1	Vvi1G128	.	.	.	.	.	.	.	.	.	.	.	.	.	.	.	.	.	.
0=128	A1	Vvi1G129	.	.	.	.	.	.	.	.	.	.	.	.	.	.	.	.	.	.
0=129	A1	Vvi1G130	.	.	.	.	.	.	.	.	.	.	.	.	.	.	.	.	.	.
0=130	A1	Vvi1G131	.	.	.	.	.	.	.	.	.	.	.	.	.	Aox3G3740	.	.	.	.
0=131	A1	Vvi1G132	.	.	.	.	.	.	.	.	.	.	.	.	.	.	.	.	.	.
0=132	A1	Vvi1G133	.	.	.	.	.	.	.	.	.	.	.	.	.	.	.	.	.	.
0=133	A1	Vvi1G134	.	.	.	.	.	.	Nnu7G1961	.	.	.	.	.	.	.	.	.	.	.
0=134	A1	Vvi1G135	.	.	.	.	.	.	.	.	.	.	.	.	Aox1G1348	.	.	.	.	.
0=135	A1	Vvi1G136	.	.	.	.	.	.	.	.	.	.	.	.	.	.	.	.	.	.
0=136	A1	Vvi1G137	.	.	.	.	.	.	.	.	.	.	.	.	.	.	.	.	.	.
0=137	A1	Vvi1G138	.	.	.	.	.	.	.	.	.	.	.	.	.	.	.	.	.	.
0=138	A1	Vvi1G139	.	.	.	.	.	.	.	.	.	.	.	.	.	.	.	.	.	.
0=139	A1	Vvi1G140	.	.	.	.	.	.	.	.	.	.	.	.	.	.	.	.	.	.
0=140	A1	Vvi1G141	.	.	.	.	.	.	.	.	.	.	.	.	Aox1G1354	.	.	.	.	.
0=141	A1	Vvi1G142	.	.	.	.	.	.	.	.	.	.	.	.	.	.	.	.	.	.
0=142	A1	Vvi1G143	.	.	.	.	.	.	.	.	.	.	.	.	.	.	.	.	.	.
0=143	A1	Vvi1G144	.	.	.	.	.	.	.	.	.	.	.	.	Aox1G1355	.	.	.	.	.
0=144	A1	Vvi1G145	.	.	.	.	.	.	.	.	.	.	.	.	.	.	.	.	.	.
0=145	A1	Vvi1G146	.	.	.	.	.	.	.	.	.	.	.	.	.	.	.	.	.	.
0=146	A1	Vvi1G147	.	.	.	.	.	.	.	.	.	.	.	.	.	.	.	.	.	.
0=147	A1	Vvi1G148	.	.	.	.	.	.	.	.	.	.	.	.	Aox1G1361	.	.	.	.	.
0=148	A1	Vvi1G149	.	.	.	.	.	.	.	.	.	.	.	.	.	.	.	.	.	.
0=149	A1	Vvi1G150	.	.	.	.	.	.	.	.	.	.	.	.	.	.	.	.	.	.
0=150	A1	Vvi1G151	.	.	.	.	.	.	.	.	.	.	.	.	Aox1G1403	.	.	.	.	.
0=151	A1	Vvi1G152	.	.	.	.	.	.	.	.	.	.	.	.	Aox1G1398	.	.	.	.	.
0=152	A1	Vvi1G153	.	.	.	.	.	.	.	.	.	.	.	.	.	.	.	.	.	.
0=153	A1	Vvi1G154	.	.	.	.	.	.	.	.	.	.	.	.	.	.	.	.	.	.
0=154	A1	Vvi1G155	.	.	.	.	.	.	.	.	.	.	.	.	.	.	.	.	.	.
0=155	A1	Vvi1G156	.	.	.	.	.	.	.	.	.	.	.	.	.	.	.	.	.	.
0=156	A1	Vvi1G157	.	.	.	.	.	.	.	.	.	.	.	.	.	.	.	.	.	.
0=157	A1	Vvi1G158	.	.	.	.	.	.	.	.	.	Min1G0260	.	.	Aox1G1404	.	.	.	.	.
0=158	A1	Vvi1G159	.	.	.	.	.	.	.	.	.	.	.	.	.	.	.	.	.	.
0=159	A1	Vvi1G160	.	.	.	.	.	.	.	.	.	.	.	.	.	.	.	.	.	.
0=160	A1	Vvi1G161	.	.	.	.	.	.	.	.	.	.	.	.	Aox1G1407	.	.	.	.	.
0=161	A1	Vvi1G162	.	.	.	.	.	.	.	.	.	.	.	.	Aox1G1408	.	.	.	.	.
0=162	A1	Vvi1G163	.	.	.	Tsi4G0699	.	.	Nnu7G1912	.	.	.	.	.	Aox1G1388	.	.	.	.	.
0=163	A1	Vvi1G164	.	.	.	.	.	.	.	.	.	.	.	.	.	.	.	.	.	.
0=164	A1	Vvi1G165	.	.	.	.	.	.	Nnu7G1909	.	.	.	.	.	.	.	.	.	.	.
0=165	A1	Vvi1G166	.	.	.	.	.	.	Nnu7G1907	.	.	.	.	.	Aox1G1379	.	.	.	Pso7G2307	.
0=166	A1	Vvi1G167	.	.	.	.	.	.	.	.	.	.	.	.	.	.	.	.	.	.
0=167	A1	Vvi1G168	.	.	.	.	.	.	.	.	.	.	.	.	.	.	.	.	.	.
0=168	A1	Vvi1G169	.	.	.	.	.	.	.	.	.	.	.	.	.	.	.	.	.	.
0=169	A1	Vvi1G170	.	.	.	.	.	.	Nnu7G1904	.	.	.	.	.	Aox1G1377	.	.	.	.	.
0=170	A1	Vvi1G171	.	.	.	Tsi4G0679	.	.	Nnu7G1854	.	Min5G1028	.	.	.	.	.	Pso4G904	Pso5G1896	Pso7G3398	Pso8G2645
0=171	A1	Vvi1G172	.	.	.	.	.	.	.	.	.	.	.	.	.	.	.	.	.	.
0=172	A1	Vvi1G173	.	.	.	.	.	.	.	.	.	.	Aco3G834	.	Aox3G0429	.	.	.	.	.
0=173	A1	Vvi1G174	.	.	Tsi10G0575	.	.	.	.	.	.	.	.	.	.	Aox3G3778	.	.	.	.
0=174	A1	Vvi1G175	.	.	.	.	.	.	.	.	.	.	.	.	.	.	.	.	.	.
0=175	A1	Vvi1G176	.	.	Tsi10G0080	.	.	.	.	.	.	.	.	.	.	Aox3G3802	.	.	Pso7G3377	.
0=176	A1	Vvi1G177	.	.	.	Tsi4G0678	.	.	.	.	.	.	.	.	.	.	.	.	.	.
0=177	A1	Vvi1G178	.	.	.	.	.	.	.	.	.	.	.	.	.	.	.	.	.	.
0=178	A1	Vvi1G179	.	.	Tsi10G0081	.	Tsi18G0316	Tsi23G0511	.	.	.	.	.	.	.	Aox3G3805	.	.	.	.
0=179	A1	Vvi1G180	.	.	Tsi10G0082	.	.	.	.	.	.	.	.	Aco3G6341	.	Aox3G3806	.	.	.	Pso8G2615
0=180	A1	Vvi1G181	.	.	.	.	.	.	.	Nnu4G2432	.	.	.	.	.	.	.	.	.	.
0=181	A1	Vvi1G182	.	.	.	.	.	.	.	.	.	.	.	.	.	.	.	.	.	.
0=182	A1	Vvi1G183	.	.	.	Tsi4G0665	.	.	.	.	.	.	.	.	.	.	.	.	.	.
0=183	A1	Vvi1G184	.	.	.	.	.	.	.	Nnu4G2410	.	.	.	Aco3G6346	.	Aox3G3807	.	.	.	.
0=184	A1	Vvi1G185	.	.	.	.	.	.	.	.	.	.	.	.	.	.	.	.	.	.
0=185	A1	Vvi1G186	.	.	Tsi10G0088	Tsi4G0661	.	.	Nnu3G2063	Nnu4G2407	.	.	.	Aco3G6348	.	Aox3G3809	Pso4G907	Pso5G1895	Pso7G3363	Pso8G2611
0=186	A1	Vvi1G187	.	Vvi17G403	Tsi10G0089	.	.	.	Nnu3G2062	.	.	.	.	Aco3G6349	.	Aox3G3810	Pso4G908	Pso5G1894	Pso7G3361	Pso8G2610
0=187	A1	Vvi1G188	.	.	.	.	.	.	.	.	.	.	.	.	.	.	.	.	.	.
0=188	A1	Vvi1G189	.	.	Tsi10G0090	.	.	.	Nnu3G2059	.	.	.	.	Aco3G6352	.	Aox3G3811	.	.	Pso7G3360	Pso8G2609
0=189	A1	Vvi1G190	.	.	.	.	.	.	.	Nnu4G2405	.	.	.	Aco3G6353	.	Aox3G3812	.	.	.	.
0=190	A1	Vvi1G191	.	.	.	.	.	.	.	.	.	.	.	Aco3G6358	.	Aox3G3814	.	.	.	Pso8G2607
0=191	A1	Vvi1G192	.	.	Tsi10G0093	.	.	.	Nnu3G2057	.	.	.	.	Aco3G6361	.	Aox3G3816	Pso4G913	Pso5G1892	Pso7G3358	Pso8G2606
0=192	A1	Vvi1G193	.	.	.	.	.	.	Nnu3G2024	.	.	.	.	.	.	.	.	.	.	.
0=193	A1	Vvi1G194	Vvi14G939	.	.	.	.	.	.	.	.	.	.	Aco3G6364	.	Aox3G3817	.	.	Pso7G3356	Pso8G2602
0=194	A1	Vvi1G195	.	.	.	.	.	.	.	.	.	.	.	.	.	.	.	.	.	.
0=195	A1	Vvi1G196	.	.	.	.	.	.	.	.	.	.	.	.	Aox1G1365	.	.	.	.	.
0=196	A1	Vvi1G197	.	.	.	.	.	.	.	.	.	.	.	.	.	.	.	.	.	.
0=197	A1	Vvi1G198	.	.	Tsi10G0096	.	.	.	.	Nnu4G2401	.	.	.	Aco3G6368	.	Aox3G3820	.	.	Pso7G3355	.
0=198	A1	Vvi1G199	.	.	.	.	.	.	.	Nnu4G2400	.	.	.	Aco3G6370	.	Aox3G3822	.	.	Pso7G3342	Pso8G2600
0=199	A1	Vvi1G200	.	.	.	.	.	.	.	Nnu4G2350	.	.	.	.	.	.	.	.	.	Pso8G2592
0=200	A1	Vvi1G201	.	.	Tsi10G0104	.	.	.	.	.	.	Min1G0250	.	.	.	.	.	.	.	.
0=201	A1	Vvi1G202	.	.	.	.	.	.	.	.	.	.	.	.	.	.	.	.	.	.
0=202	A1	Vvi1G203	.	.	.	.	.	.	.	Nnu4G1363	.	.	.	Aco3G5629	.	Aox3G3396	.	.	Pso7G2303	Pso8G2341
0=203	A1	Vvi1G204	.	.	.	.	.	.	Nnu3G1227	.	.	.	.	Aco3G5631	.	Aox3G3397	.	.	Pso7G2301	Pso8G2342
0=204	A1	Vvi1G205	.	.	.	Tsi4G1098	.	.	Nnu3G1230	.	.	.	.	Aco3G5632	.	Aox3G3399	.	.	.	.
0=205	A1	Vvi1G206	.	.	.	Tsi4G1097	.	.	Nnu3G1231	.	.	.	.	Aco3G5633	.	Aox3G3400	.	.	.	.
0=206	A1	Vvi1G207	.	.	.	.	.	.	Nnu3G1233	.	.	.	.	.	.	.	Pso4G1369	.	.	.
0=207	A1	Vvi1G208	.	.	.	.	.	.	Nnu3G1238	.	.	.	.	.	.	.	.	.	.	.
0=208	A1	Vvi1G209	.	.	.	.	.	.	Nnu3G1239	Nnu4G1365	.	.	.	.	.	.	.	.	.	.
0=209	A1	Vvi1G210	.	.	Tsi10G0574	.	.	.	.	.	.	.	.	.	.	.	.	.	.	.
0=210	A1	Vvi1G211	.	.	.	.	.	.	.	.	.	.	.	.	.	.	.	.	.	.
0=211	A1	Vvi1G212	.	.	Tsi10G0573	.	.	.	.	.	.	.	.	.	.	.	.	.	.	.
0=212	A1	Vvi1G213	.	.	.	.	.	.	.	.	.	.	.	.	.	.	.	Pso5G1296	.	.
0=213	A1	Vvi1G214	.	.	.	.	.	.	.	.	.	.	.	.	.	.	.	.	Pso7G2290	.
0=214	A1	Vvi1G215	.	.	.	.	.	.	.	Nnu4G1374	.	.	.	Aco3G5661	.	Aox3G3415	.	.	.	.
0=215	A1	Vvi1G216	.	.	.	.	.	.	.	.	.	.	.	.	.	.	.	.	.	.
0=216	A1	Vvi1G217	.	.	.	.	Tsi18G0313	Tsi23G0509	.	.	.	.	.	.	.	.	.	.	.	.
0=217	A1	Vvi1G218	.	Vvi17G388	.	.	.	.	Nnu3G1256	Nnu4G1379	.	.	.	Aco3G5672	.	Aox3G3419	Pso4G963	Pso5G1845	Pso7G2286	.
0=218	A1	Vvi1G219	.	Vvi17G387	.	.	Tsi18G0309	Tsi23G0508	Nnu3G1258	Nnu4G1380	Min5G1027	.	.	Aco3G5674	.	Aox3G3421	Pso4G1354	.	Pso7G2285	Pso8G2347
0=219	A1	Vvi1G220	.	.	.	.	Tsi18G0307	Tsi23G0507	Nnu3G1259	.	Min5G1023	.	.	Aco3G5676	.	Aox3G3422	.	.	Pso7G2284	Pso8G2348
0=220	A1	Vvi1G221	.	.	.	.	.	.	.	.	.	.	.	.	.	.	.	.	.	.
0=221	A1	Vvi1G222	.	.	.	.	Tsi18G0305	.	Nnu3G1261	.	Min5G1021	.	Aco3G820	.	Aox3G0421	.	Pso4G1347	.	.	.
0=222	A1	Vvi1G223	.	.	.	Tsi4G1094	Tsi18G0303	Tsi23G0506	Nnu3G1263	Nnu4G1385	Min5G1017	.	.	Aco3G5683	.	Aox3G3426	.	.	.	.
0=223	A1	Vvi1G224	.	.	Tsi10G0567	Tsi4G1093	.	.	Nnu3G1264	Nnu4G1386	.	Min1G0226	Aco3G815	Aco3G5684	Aox3G0418	Aox3G3428	Pso4G1345	.	Pso7G2283	Pso8G2349
0=224	A1	Vvi1G225	.	.	.	.	.	.	.	.	.	.	.	.	.	.	.	.	.	.
0=225	A1	Vvi1G226	.	.	.	.	.	.	.	.	.	.	.	.	.	.	.	.	.	.
0=226	A1	Vvi1G227	.	.	.	.	.	.	.	.	.	.	.	.	.	.	.	.	.	.
0=227	A1	Vvi1G228	.	.	.	.	.	.	.	.	.	.	.	.	.	.	.	.	.	.
0=228	A1	Vvi1G229	.	.	.	.	.	.	.	.	.	.	.	.	.	.	.	.	.	.
0=229	A1	Vvi1G230	.	.	.	.	.	.	.	.	.	.	.	.	.	.	.	.	.	.
0=230	A1	Vvi1G231	.	.	.	.	.	.	.	.	.	.	.	.	.	.	.	.	.	.
0=231	A1	Vvi1G232	.	.	.	.	.	.	.	.	.	.	.	.	.	.	.	.	.	.
0=232	A1	Vvi1G233	.	.	.	.	.	.	.	.	.	.	.	.	.	.	.	.	.	.
0=233	A1	Vvi1G234	.	.	.	.	.	.	.	.	.	.	.	.	.	.	.	.	.	.
0=234	A1	Vvi1G235	.	.	.	.	.	.	.	.	.	.	.	.	.	.	.	.	.	.
0=235	A1	Vvi1G236	.	.	.	.	.	.	.	.	.	.	.	.	.	.	.	.	.	.
0=236	A1	Vvi1G237	.	.	.	.	.	.	.	.	.	.	.	.	.	.	.	.	.	.
0=237	A1	Vvi1G238	.	.	.	.	.	.	.	.	.	.	.	.	.	.	.	.	.	.
0=238	A1	Vvi1G239	.	.	.	.	.	.	.	.	.	.	.	.	.	.	.	.	.	.
0=239	A1	Vvi1G240	.	.	.	.	Tsi18G0300	Tsi23G0505	.	.	Min5G1010	.	.	.	.	.	.	.	.	.
0=240	A1	Vvi1G241	.	.	.	Tsi4G1091	Tsi18G0298	.	Nnu3G1272	Nnu4G1392	Min5G1009	.	Aco3G807	Aco3G5694	Aox3G0414	Aox3G3433	Pso4G1343	.	.	.
0=241	A1	Vvi1G242	.	.	Tsi10G0563	.	.	.	.	Nnu4G1393	.	.	.	Aco3G5698	.	Aox3G3436	Pso4G1341	.	.	.
0=242	A1	Vvi1G243	Vvi14G924	.	.	Tsi4G1090	.	.	.	.	.	.	Aco3G798	.	Aox3G0406	.	Pso4G1337	.	.	.
0=243	A1	Vvi1G244	.	Vvi17G380	Tsi10G0555	.	Tsi18G0297	.	Nnu3G1274	Nnu4G1394	Min5G1006	.	Aco3G797	Aco3G5703	Aox3G0405	Aox3G3439	Pso4G1336	.	Pso7G1909	Pso8G2352
0=244	A1	Vvi1G245	.	.	Tsi10G0552	.	Tsi18G0293	.	.	.	Min5G1000	.	.	.	.	.	.	.	.	.
0=245	A1	Vvi1G246	.	.	Tsi10G0551	Tsi4G1088	Tsi18G0292	.	Nnu3G1279	Nnu4G1402	Min5G0999	.	.	.	.	.	.	.	.	.
0=246	A1	Vvi1G247	.	.	Tsi10G0550	Tsi4G1085	Tsi18G0289	Tsi23G0503	Nnu3G1282	Nnu4G1407	.	.	.	Aco3G5729	.	Aox3G3448	Pso4G1332	.	Pso7G1912	Pso8G2361
0=247	A1	Vvi1G248	.	.	.	.	Tsi18G0287	.	.	.	.	.	.	Aco3G5730	.	Aox3G3449	.	.	.	.
0=248	A1	Vvi1G249	Vvi14G922	.	Tsi10G0548	Tsi4G1082	Tsi18G0611	Tsi23G0710	Nnu3G1286	Nnu4G1411	.	.	.	Aco3G5737	.	Aox3G3458	Pso4G1331	.	Pso7G1913	.
0=249	A1	Vvi1G250	.	.	Tsi10G0545	.	.	.	.	Nnu4G1414	.	.	.	Aco3G5740	.	Aox3G3464	.	.	Pso7G1914	Pso8G2366
0=250	A1	Vvi1G251	.	Vvi17G369	Tsi10G0543	.	Tsi18G0284	.	Nnu3G1290	Nnu4G1417	Min5G0983	.	.	Aco3G5743	.	Aox3G3466	Pso4G1329	Pso5G1292	.	.
0=251	A1	Vvi1G252	.	.	Tsi10G0542	.	.	.	Nnu3G1291	.	.	.	.	.	.	.	Pso4G1328	Pso5G1291	.	.
0=252	A1	Vvi1G253	.	.	.	.	Tsi18G0280	.	.	Nnu4G1423	.	.	.	.	.	.	.	.	Pso7G1916	Pso8G2370
0=253	A1	Vvi1G254	Vvi14G919	Vvi17G365	Tsi10G0537	Tsi4G1075	Tsi18G0279	Tsi23G0499	Nnu3G1297	Nnu4G1426	.	.	.	Aco3G5752	.	Aox3G3473	Pso4G1320	Pso5G1278	.	.
0=254	A1	Vvi1G255	.	.	Tsi10G0535	.	.	.	Nnu3G1299	Nnu4G1430	.	Min1G0051	.	Aco3G5755	.	Aox3G3475	.	.	.	.
0=255	A1	Vvi1G256	.	Vvi17G363	Tsi10G0534	Tsi4G1072	.	.	Nnu3G1301	Nnu4G1431	.	.	.	Aco3G5756	Aox3G0375	Aox3G3476	.	Pso5G1276	Pso7G1918	Pso8G2373
0=256	A1	Vvi1G257	.	Vvi17G362	.	.	Tsi18G0274	Tsi23G0498	Nnu3G1303	Nnu4G1432	.	.	Aco3G747	.	.	.	Pso4G1317	Pso5G1275	.	.
0=257	A1	Vvi1G258	.	.	.	.	.	.	.	.	.	.	.	.	.	.	.	.	.	.
0=258	A1	Vvi1G259	.	.	.	.	.	.	.	.	.	.	.	.	.	.	.	.	.	.
0=259	A1	Vvi1G260	.	.	Tsi10G0533	Tsi4G1071	.	.	Nnu3G1308	Nnu4G1435	Min5G0951	.	.	Aco3G5758	.	Aox3G3478	.	.	.	Pso8G2376
0=260	A1	Vvi1G261	.	.	Tsi10G0530	Tsi4G1069	.	.	Nnu3G1318	Nnu4G1441	.	.	.	Aco3G5766	.	Aox3G3482	.	.	.	.
0=261	A1	Vvi1G262	.	.	.	.	.	.	.	.	.	Min1G0205	.	.	.	.	.	.	Pso7G2171	.
0=262	A1	Vvi1G263	.	.	.	.	.	.	.	.	.	.	.	.	.	.	.	.	.	.
0=263	A1	Vvi1G264	.	.	Tsi10G0528	.	.	.	.	Nnu4G1442	.	.	.	.	.	.	.	.	.	.
0=264	A1	Vvi1G265	.	.	.	.	Tsi18G0269	.	Nnu3G1321	Nnu4G1443	.	.	.	Aco3G5770	.	Aox3G3485	.	.	Pso7G1932	Pso8G2379
0=265	A1	Vvi1G266	Vvi14G918	.	Tsi10G0527	.	Tsi18G0268	Tsi23G0495	Nnu3G1322	Nnu4G1444	.	.	Aco3G717	Aco3G5771	Aox3G0354	Aox3G3486	Pso4G1312	Pso5G1270	Pso7G1933	Pso8G2380
0=266	A1	Vvi1G267	.	.	.	.	.	.	Nnu3G1323	Nnu4G1445	.	.	.	Aco3G5772	.	Aox3G3487	.	.	.	Pso8G2381
0=267	A1	Vvi1G268	Vvi14G916	.	Tsi10G0525	Tsi4G1066	.	Tsi23G0494	.	Nnu4G1448	.	.	Aco3G715	.	Aox3G0353	.	.	Pso5G1266	.	.
0=268	A1	Vvi1G269	.	.	Tsi10G0524	Tsi4G1065	.	.	Nnu3G1328	Nnu4G1449	.	.	Aco3G713	.	Aox3G0352	.	Pso4G1309	Pso5G1264	.	.
0=269	A1	Vvi1G270	.	.	Tsi10G0522	Tsi4G1061	Tsi18G0266	.	Nnu3G1332	Nnu4G1453	.	.	Aco3G697	Aco3G5792	Aox3G0343	Aox3G3495	.	Pso5G1515	.	.
0=270	A1	Vvi1G271	.	.	.	.	.	.	Nnu3G1333	.	.	.	.	Aco3G5794	.	Aox3G3496	.	.	.	Pso8G2387
0=271	A1	Vvi1G272	.	.	.	Tsi4G1058	.	.	Nnu3G1334	Nnu4G1455	.	.	.	.	.	.	.	.	Pso7G2208	Pso8G2388
0=272	A1	Vvi1G273	.	Vvi17G355	.	.	Tsi18G0265	.	.	Nnu4G1458	.	.	Aco3G687	.	Aox3G0337	.	Pso4G1304	Pso5G1260	.	.
0=273	A1	Vvi1G274	.	.	.	.	Tsi18G0264	.	.	Nnu4G1460	.	.	Aco3G686	.	Aox3G0336	.	Pso4G1302	Pso5G1258	.	.
0=274	A1	Vvi1G275	.	Vvi17G351	.	.	.	Tsi23G0493	Nnu3G1337	Nnu4G1463	.	.	Aco3G684	.	Aox3G0334	.	.	.	.	.
0=275	A1	Vvi1G276	.	.	.	.	Tsi18G0263	.	.	Nnu4G1464	.	.	Aco3G683	.	Aox3G0333	.	Pso4G1298	Pso5G1254	.	.
0=276	A1	Vvi1G277	.	.	Tsi10G0520	Tsi4G1056	.	.	Nnu3G1298	Nnu4G1471	Min5G0921	.	Aco3G682	.	Aox3G0332	.	Pso4G1295	Pso5G1251	.	.
0=277	A1	Vvi1G278	.	.	.	.	.	Tsi23G0491	Nnu3G1341	Nnu4G1473	.	.	.	Aco3G5799	.	Aox3G3501	.	.	.	.
0=278	A1	Vvi1G279	.	.	Tsi10G0516	.	.	.	Nnu3G1346	Nnu4G1479	.	.	.	Aco3G5807	.	Aox3G3506	.	.	.	.
0=279	A1	Vvi1G280	.	.	.	Tsi4G1046	.	.	.	Nnu4G1483	.	.	.	Aco3G5808	Aox3G0324	.	.	Pso5G1247	.	.
0=280	A1	Vvi1G281	.	.	.	.	.	.	.	.	.	.	.	.	.	.	.	.	.	.
0=281	A1	Vvi1G282	Vvi14G899	Vvi17G345	.	Tsi4G1044	.	.	Nnu3G1349	Nnu4G1485	.	.	Aco3G668	Aco3G5809	.	Aox3G3507	Pso4G1291	Pso5G1246	.	.
0=282	A1	Vvi1G283	Vvi14G898	.	Tsi10G0515	Tsi4G1043	.	.	Nnu3G1350	Nnu4G1488	.	.	Aco3G665	.	Aox3G0322	.	Pso4G1290	.	.	.
0=283	A1	Vvi1G284	.	Vvi17G338	Tsi10G0509	.	Tsi18G0259	.	Nnu3G1354	Nnu4G1494	.	.	Aco3G663	.	Aox3G0321	.	Pso4G1288	Pso5G1243	Pso7G2215	.
0=284	A1	Vvi1G285	.	Vvi17G336	Tsi10G0507	Tsi4G1040	.	.	.	Nnu4G1495	.	.	Aco3G662	Aco3G5822	Aox3G0320	Aox3G3517	.	.	.	.
0=285	A1	Vvi1G286	.	.	.	.	.	.	.	.	.	.	.	.	.	.	.	.	.	.
0=286	A1	Vvi1G287	.	.	.	Tsi4G1038	.	.	.	Nnu4G1497	.	.	Aco3G658	.	Aox3G0316	.	.	.	.	.
0=287	A1	Vvi1G288	.	.	.	.	Tsi18G0258	.	Nnu3G1358	.	.	.	Aco3G657	.	Aox3G0315	.	Pso4G1286	Pso5G1236	.	.
0=288	A1	Vvi1G289	Vvi14G891	.	Tsi10G0506	Tsi4G1037	Tsi18G0257	Tsi23G0482	Nnu3G1359	Nnu4G1498	.	.	Aco3G656	.	Aox3G0314	.	Pso4G1285	Pso5G1235	.	.
0=289	A1	Vvi1G290	.	.	.	.	.	.	.	.	.	.	.	.	.	.	.	.	.	.
0=290	A1	Vvi1G291	.	.	.	.	.	Tsi23G0481	Nnu3G1360	Nnu4G1499	Min5G0010	Min1G0081	Aco3G651	.	Aox3G0311	.	.	.	.	.
0=291	A1	Vvi1G292	.	.	.	.	.	.	.	.	.	.	.	.	.	.	.	.	.	.
0=292	A1	Vvi1G293	.	.	.	Tsi4G1035	.	.	.	.	.	.	.	Aco3G5824	.	Aox3G3519	.	.	.	Pso8G2391
0=293	A1	Vvi1G294	.	.	.	.	.	Tsi23G0479	Nnu3G1364	.	.	.	.	.	.	.	.	.	.	.
0=294	A1	Vvi1G295	.	.	.	.	.	.	.	.	.	.	.	.	.	.	.	.	.	.
0=295	A1	Vvi1G296	.	.	.	.	Tsi18G0255	Tsi23G0478	Nnu3G1366	.	.	.	Aco3G643	.	Aox3G0307	.	.	.	.	Pso8G2397
0=296	A1	Vvi1G297	.	.	.	.	Tsi18G0253	Tsi23G0476	.	.	.	.	.	.	.	.	.	.	.	.
0=297	A1	Vvi1G298	Vvi14G890	.	Tsi10G0502	.	Tsi18G0252	.	Nnu3G1369	Nnu4G1506	.	.	Aco3G640	.	Aox3G0304	.	Pso4G1280	Pso5G1231	Pso7G2218	.
0=298	A1	Vvi1G299	.	.	.	Tsi4G1034	Tsi18G0610	Tsi23G0704	Nnu3G1370	Nnu4G1507	.	.	Aco3G638	.	Aox3G0303	.	.	.	.	.
0=299	A1	Vvi1G300	.	.	.	.	.	.	.	.	.	.	.	.	.	.	.	.	.	.
0=300	A1	Vvi1G301	.	.	Tsi10G0501	Tsi4G1032	.	.	Nnu3G1373	Nnu4G1510	.	.	.	Aco3G5830	.	Aox3G3522	.	.	.	.
0=301	A1	Vvi1G302	.	.	.	.	.	.	.	.	.	.	.	.	.	.	.	.	.	.
0=302	A1	Vvi1G303	.	.	Tsi10G0500	Tsi4G1031	.	.	Nnu3G1374	Nnu4G1511	.	.	Aco3G634	.	Aox3G0299	.	Pso4G1277	Pso5G1228	.	.
0=303	A1	Vvi1G304	.	.	.	.	Tsi18G0604	.	Nnu3G1253	Nnu4G1513	.	.	Aco3G630	.	Aox3G0296	.	.	Pso5G1225	.	.
0=304	A1	Vvi1G305	Vvi14G887	.	.	.	Tsi18G0603	.	Nnu3G1379	Nnu4G1515	Min5G0871	Min1G0177	Aco3G625	.	Aox3G0293	.	Pso4G1274	Pso5G1223	.	.
0=305	A1	Vvi1G306	.	.	.	.	.	Tsi23G0700	Nnu3G1382	Nnu4G1518	.	.	.	Aco3G5831	.	Aox3G3523	.	.	.	.
0=306	A1	Vvi1G307	.	.	.	Tsi4G1029	Tsi18G0601	.	Nnu3G1236	.	.	.	Aco3G620	.	Aox3G0291	.	.	.	.	.
0=307	A1	Vvi1G308	.	.	Tsi10G0497	Tsi4G1028	Tsi18G0600	Tsi23G0698	Nnu3G1385	Nnu4G1521	.	.	Aco3G617	.	Aox3G0290	.	Pso4G1272	Pso5G1221	.	.
0=308	A1	Vvi1G309	Vvi14G884	Vvi17G327	.	.	Tsi18G0597	Tsi23G0696	.	.	.	.	.	.	.	.	Pso4G1271	.	.	.
0=309	A1	Vvi1G310	.	.	Tsi10G0495	.	.	.	Nnu3G1389	Nnu4G1524	.	.	Aco3G613	.	Aox3G0287	.	.	Pso5G1219	.	.
0=310	A1	Vvi1G311	.	.	.	.	Tsi18G0596	.	Nnu3G1391	Nnu4G1526	.	.	Aco3G611	.	Aox3G0285	.	.	.	.	.
0=311	A1	Vvi1G312	.	.	.	.	.	.	.	.	.	.	.	.	.	.	.	.	.	.
0=312	A1	Vvi1G313	Vvi14G881	Vvi17G323	Tsi10G0494	Tsi4G1024	Tsi18G0595	Tsi23G0692	Nnu3G1395	Nnu4G1533	.	.	Aco3G607	Aco3G5834	Aox3G0281	Aox3G3524	Pso4G1268	.	.	.
0=313	A1	Vvi1G314	.	.	Tsi10G0493	.	.	.	Nnu3G1397	.	.	.	Aco3G603	.	Aox3G0280	.	.	.	.	.
0=314	A1	Vvi1G315	.	.	Tsi10G0490	.	.	.	Nnu3G1401	Nnu4G1538	.	.	Aco3G589	.	Aox3G0275	.	.	.	.	.
0=315	A1	Vvi1G316	.	.	.	.	.	.	.	Nnu4G1539	.	.	Aco3G572	.	Aox3G0273	.	.	.	.	.
0=316	A1	Vvi1G317	Vvi14G880	.	Tsi10G0488	Tsi4G1021	.	.	Nnu3G1405	Nnu4G1542	.	.	Aco3G571	.	Aox3G0272	.	Pso4G1264	.	.	.
0=317	A1	Vvi1G318	.	.	.	.	.	.	.	.	.	.	.	.	.	.	.	.	.	.
0=318	A1	Vvi1G319	.	.	Tsi10G0484	.	Tsi18G0593	.	Nnu3G1407	Nnu4G1545	.	.	Aco3G562	.	Aox3G0268	.	.	.	.	.
0=319	A1	Vvi1G320	.	.	.	Tsi4G1015	.	.	.	.	.	.	Aco3G550	.	Aox3G0260	.	Pso4G1062	Pso5G1512	.	.
0=320	A1	Vvi1G321	.	.	.	.	.	.	Nnu3G1415	Nnu4G1557	.	.	.	.	.	.	.	.	.	.
0=321	A1	Vvi1G322	.	.	.	.	.	.	Nnu3G1418	Nnu4G1558	.	.	.	.	.	.	.	.	.	.
0=322	A1	Vvi1G323	.	.	.	Tsi4G1014	.	.	.	.	.	.	.	Aco3G5837	.	.	.	.	.	Pso8G2414
0=323	A1	Vvi1G324	.	.	.	.	.	.	Nnu3G1419	Nnu4G1559	.	.	Aco3G549	.	Aox3G0259	.	.	.	.	.
0=324	A1	Vvi1G325	.	.	.	.	.	.	.	Nnu4G1561	.	.	.	.	.	Aox3G3526	.	.	Pso7G2232	.
0=325	A1	Vvi1G326	Vvi14G875	Vvi17G314	Tsi10G0479	Tsi4G1013	Tsi18G0591	.	Nnu3G1194	Nnu4G1565	Min5G0826	.	Aco3G545	.	Aox3G0258	.	.	.	.	.
0=326	A1	Vvi1G327	.	.	Tsi10G0477	Tsi4G1012	Tsi18G0589	.	.	.	.	.	.	.	.	.	.	.	.	.
0=327	A1	Vvi1G328	.	.	.	.	.	.	.	Nnu4G1567	.	.	Aco3G541	.	Aox3G0255	.	.	.	.	Pso8G2421
0=328	A1	Vvi1G329	Vvi14G872	.	Tsi10G0475	Tsi4G1011	.	.	.	Nnu4G1569	.	.	Aco3G535	.	Aox3G0252	.	Pso4G1073	Pso5G1500	.	.
0=329	A1	Vvi1G330	.	Vvi17G300	Tsi10G0470	Tsi4G1008	Tsi18G0585	.	Nnu3G1144	Nnu4G1574	.	Min1G0127	Aco3G518	.	Aox3G0245	.	.	.	.	.
0=330	A1	Vvi1G331	Vvi14G867	.	Tsi10G0467	Tsi4G1004	Tsi18G0581	.	Nnu3G1441	Nnu4G1581	.	Min1G0132	Aco3G496	.	Aox3G0236	.	Pso4G1076	Pso5G1496	.	.
0=331	A1	Vvi1G332	.	.	.	Tsi4G1003	.	.	Nnu3G1442	Nnu4G1582	.	.	Aco3G492	.	Aox3G0234	.	.	.	.	.
0=332	A1	Vvi1G333	.	.	.	.	.	.	.	.	.	.	.	.	.	.	.	.	.	.
0=333	A1	Vvi1G334	.	.	.	.	.	.	.	.	.	.	.	.	.	.	.	.	.	.
0=334	A1	Vvi1G335	.	Vvi17G299	Tsi10G0465	.	Tsi18G0579	.	.	.	.	.	Aco3G491	.	Aox3G0233	.	.	.	.	Pso8G2429
0=335	A1	Vvi1G336	.	.	.	.	.	.	.	.	.	.	.	.	.	.	.	.	.	.
0=336	A1	Vvi1G337	.	.	.	.	Tsi18G0577	.	Nnu3G1446	.	.	Min1G0135	Aco3G477	.	Aox3G0227	.	Pso4G1078	Pso5G1493	.	.
0=337	A1	Vvi1G338	Vvi14G864	Vvi17G297	Tsi10G0459	Tsi4G1000	Tsi18G0576	.	.	Nnu4G1587	Min5G0058	.	Aco3G476	Aco3G5840	Aox3G0226	Aox3G3528	.	.	.	.
0=338	A1	Vvi1G339	.	.	.	.	.	.	.	.	.	.	.	.	.	.	.	.	.	.
0=339	A1	Vvi1G340	.	Vvi17G296	.	Tsi4G0999	.	.	Nnu3G1449	Nnu4G1588	Min5G0059	Min1G0137	Aco3G474	.	Aox3G0225	.	.	.	.	.
0=340	A1	Vvi1G341	.	.	Tsi10G0458	.	Tsi18G0575	.	.	.	.	.	.	.	.	.	.	.	.	.
0=341	A1	Vvi1G342	Vvi14G863	.	Tsi10G0457	.	Tsi18G0574	.	Nnu3G1451	.	.	Min1G0139	.	.	.	.	Pso4G1079	Pso5G1491	.	.
0=342	A1	Vvi1G343	.	.	.	.	.	.	.	Nnu4G1592	.	Min1G0139	Aco3G466	.	Aox3G0221	.	.	.	.	.
0=343	A1	Vvi1G344	.	.	.	.	.	.	.	.	.	.	.	.	.	.	.	.	.	.
0=344	A1	Vvi1G345	.	.	Tsi10G0452	.	Tsi18G0573	.	Nnu3G1466	Nnu4G1602	.	.	Aco3G450	.	Aox3G0212	.	.	.	.	.
0=345	A1	Vvi1G346	.	.	.	.	Tsi18G0571	.	Nnu3G1470	Nnu4G1605	.	.	.	Aco3G5852	.	Aox3G3537	.	.	.	.
0=346	A1	Vvi1G347	.	.	Tsi10G0449	.	.	Tsi23G0687	.	.	.	.	.	.	.	.	.	.	.	.
0=347	A1	Vvi1G348	.	.	Tsi10G0445	.	.	.	.	.	.	.	.	.	.	.	.	.	.	.
0=348	A1	Vvi1G349	.	Vvi17G286	Tsi10G0444	.	Tsi18G0569	Tsi23G0686	Nnu3G1476	Nnu4G1609	.	Min1G0306	Aco3G437	.	Aox3G0205	.	.	.	.	.
0=349	A1	Vvi1G350	Vvi14G857	.	Tsi10G0443	.	.	.	Nnu3G1479	Nnu4G1612	.	Min1G0308	Aco3G435	.	Aox3G0203	.	.	Pso5G1485	.	.
0=350	A1	Vvi1G351	.	.	.	.	.	.	.	Nnu4G1614	.	.	Aco3G433	.	Aox3G0201	.	.	Pso5G1484	.	.
0=351	A1	Vvi1G352	.	Vvi17G283	.	.	Tsi18G0567	Tsi23G0683	Nnu3G1481	Nnu4G1620	.	Min1G0315	Aco3G421	.	Aox3G0195	.	Pso4G1085	Pso5G1480	.	.
0=352	A1	Vvi1G353	.	.	.	.	Tsi18G0566	.	.	Nnu4G1622	.	.	.	.	.	.	.	.	.	.
0=353	A1	Vvi1G354	.	.	Tsi10G0440	.	Tsi18G0564	Tsi23G0682	.	.	.	Min1G0321	.	.	.	.	.	.	.	.
0=354	A1	Vvi1G355	.	.	.	.	Tsi18G0563	.	Nnu3G1489	.	.	.	Aco3G415	.	Aox3G0190	.	Pso4G1088	Pso5G1476	.	.
0=355	A1	Vvi1G356	.	Vvi17G278	Tsi10G0439	.	.	Tsi23G0680	Nnu3G1490	Nnu4G1628	.	Min1G0323	Aco3G413	.	Aox3G0188	.	Pso4G1090	Pso5G1474	.	.
0=356	A1	Vvi1G357	.	Vvi17G277	Tsi10G0438	.	.	.	Nnu3G1491	Nnu4G1629	.	Min1G0325	.	.	.	.	.	.	.	Pso8G2439
0=357	A1	Vvi1G358	.	.	.	.	.	.	.	Nnu4G1631	.	Min1G0326	.	.	.	.	.	.	Pso7G2237	.
0=358	A1	Vvi1G359	.	.	.	.	.	.	.	.	.	.	.	.	.	.	.	.	.	.
0=359	A1	Vvi1G360	.	.	.	.	.	.	.	.	.	.	.	.	.	.	.	.	.	.
0=360	A1	Vvi1G361	.	.	.	.	Tsi18G0561	.	Nnu3G1496	.	.	.	Aco3G402	.	Aox3G0185	.	.	.	.	.
0=361	A1	Vvi1G362	.	.	.	.	.	.	.	.	.	.	.	.	.	.	.	.	.	.
0=362	A1	Vvi1G363	Vvi14G845	Vvi17G274	Tsi10G0437	Tsi4G0993	Tsi18G0560	.	Nnu3G1497	Nnu4G1633	Min5G0072	Min1G0329	Aco3G400	.	Aox3G0184	.	.	Pso5G1471	.	.
0=363	A1	Vvi1G364	.	.	.	.	.	.	Nnu3G1498	Nnu4G1634	Min5G0073	.	.	.	.	.	Pso4G1093	Pso5G1470	.	.
0=364	A1	Vvi1G365	.	.	Tsi10G0434	.	Tsi18G0556	Tsi23G0678	Nnu3G1501	.	.	Min1G0336	Aco3G392	.	Aox3G0181	.	Pso4G1094	Pso5G1469	.	.
0=365	A1	Vvi1G366	.	.	Tsi10G0433	.	Tsi18G0555	Tsi23G0677	Nnu3G1502	Nnu4G1637	Min5G0078	.	.	.	.	.	Pso4G1095	Pso5G1468	.	.
0=366	A1	Vvi1G367	.	.	.	.	.	.	.	.	.	.	.	.	.	.	.	.	.	.
0=367	A1	Vvi1G368	.	.	Tsi10G0431	.	.	.	.	Nnu4G1639	.	.	Aco3G386	.	Aox3G0180	.	.	.	.	.
0=368	A1	Vvi1G369	.	.	.	Tsi4G0991	Tsi18G0553	.	.	.	.	.	.	.	.	.	Pso4G1098	Pso5G1465	.	.
0=369	A1	Vvi1G370	.	.	.	.	.	.	Nnu3G1504	Nnu4G1640	.	.	.	.	.	.	.	.	.	.
0=370	A1	Vvi1G371	Vvi14G843	.	.	.	.	Tsi23G0676	Nnu3G1505	Nnu4G1642	.	.	Aco3G384	.	Aox3G0179	.	Pso4G1099	Pso5G1464	.	.
0=371	A1	Vvi1G372	.	.	.	.	.	.	.	.	.	.	.	.	.	.	.	.	.	.
0=372	A1	Vvi1G373	.	.	.	.	.	.	.	.	.	.	.	.	.	.	.	.	.	.
0=373	A1	Vvi1G374	.	.	.	.	.	.	.	.	.	.	.	.	.	.	.	.	.	.
0=374	A1	Vvi1G375	.	Vvi17G270	.	.	Tsi18G0549	Tsi23G0675	.	.	.	.	Aco3G373	.	Aox3G0175	.	.	.	.	.
0=375	A1	Vvi1G376	.	.	.	.	.	.	.	.	.	.	.	.	.	.	.	.	.	.
0=376	A1	Vvi1G377	.	Vvi17G269	.	Tsi4G0980	Tsi18G0548	.	.	Nnu4G1659	.	.	Aco3G370	.	Aox3G0173	.	.	.	Pso7G2238	.
0=377	A1	Vvi1G378	.	.	.	.	Tsi18G0546	Tsi23G0674	Nnu3G1518	Nnu4G1668	.	.	Aco3G365	.	Aox3G0169	.	.	.	.	.
0=378	A1	Vvi1G379	.	Vvi17G260	.	.	Tsi18G0544	.	Nnu3G1520	Nnu4G1671	.	.	Aco3G355	.	Aox3G0163	.	Pso4G1129	.	.	.
0=379	A1	Vvi1G380	.	Vvi17G258	Tsi10G0427	Tsi4G0951	.	.	.	Nnu4G1672	Min5G0111	.	.	.	.	.	.	.	.	.
0=380	A1	Vvi1G381	.	.	.	Tsi4G0950	Tsi18G0543	Tsi23G0673	.	.	.	.	.	.	.	.	.	.	.	.
0=381	A1	Vvi1G382	.	.	.	.	Tsi18G0541	.	.	Nnu4G1674	.	.	.	.	.	.	.	.	.	.
0=382	A1	Vvi1G383	.	.	.	.	Tsi18G0540	Tsi23G0672	.	Nnu4G1675	.	.	.	.	.	.	.	.	.	.
0=383	A1	Vvi1G384	.	.	.	.	Tsi18G0539	.	.	Nnu4G1676	.	.	.	.	.	.	.	.	.	.
0=384	A1	Vvi1G385	.	.	.	Tsi4G0947	.	.	.	.	.	.	.	.	.	.	.	.	.	.
0=385	A1	Vvi1G386	.	.	.	.	.	.	.	.	.	.	.	.	.	.	.	.	.	.
0=386	A1	Vvi1G387	.	.	Tsi10G0425	Tsi4G0943	.	.	Nnu3G1528	.	Min5G0116	.	.	.	.	.	.	.	.	.
0=387	A1	Vvi1G388	.	.	.	Tsi4G0942	.	.	.	.	.	.	.	.	.	Aox3G3556	.	.	.	.
0=388	A1	Vvi1G389	Vvi14G827	.	Tsi10G0421	.	Tsi18G0536	Tsi23G0670	Nnu3G1536	Nnu4G1688	Min5G0122	.	.	.	.	.	.	.	.	.
0=389	A1	Vvi1G390	.	Vvi17G250	Tsi10G0420	Tsi4G0938	Tsi18G0535	Tsi23G0669	Nnu3G1539	.	Min5G0124	.	.	Aco3G5874	.	.	.	.	.	.
0=390	A1	Vvi1G391	.	.	Tsi10G0416	Tsi4G0928	.	.	.	Nnu4G1693	.	Min1G0162	Aco3G351	.	Aox3G0160	.	.	Pso5G1448	.	.
0=391	A1	Vvi1G392	.	.	.	.	.	.	.	.	.	.	.	.	.	.	.	.	.	.
0=392	A1	Vvi1G393	.	.	Tsi10G0414	Tsi4G0925	Tsi18G0534	.	Nnu3G1540	Nnu4G1695	Min5G0126	Min1G0165	.	.	.	.	.	.	.	.
0=393	A1	Vvi1G394	.	.	.	.	.	.	Nnu3G1541	.	.	Min1G0167	.	.	.	.	.	.	.	Pso8G2445
0=394	A1	Vvi1G395	.	.	.	.	Tsi18G0533	Tsi23G0667	.	.	Min5G0127	.	.	.	.	.	.	.	.	.
0=395	A1	Vvi1G396	Vvi14G815	.	Tsi10G0411	.	Tsi18G0532	Tsi23G0666	Nnu3G1544	Nnu4G1701	Min5G0130	Min1G0170	.	.	.	.	Pso4G1133	Pso5G1427	.	.
0=396	A1	Vvi1G397	Vvi14G806	.	Tsi10G0407	.	.	.	Nnu3G1550	.	Min5G0131	Min1G0172	Aco3G344	.	Aox3G0157	.	.	.	.	.
0=397	A1	Vvi1G398	.	.	Tsi10G0406	.	.	.	.	Nnu4G1706	.	.	Aco3G341	.	Aox3G0156	.	Pso4G1134	Pso5G1426	.	.
0=398	A1	Vvi1G399	.	.	Tsi10G0405	.	.	.	.	.	.	.	.	.	.	.	.	.	.	.
0=399	A1	Vvi1G400	.	.	.	.	.	.	Nnu3G1552	Nnu4G1708	Min5G0132	Min1G0173	Aco3G336	.	Aox3G0153	.	.	.	.	.
0=400	A1	Vvi1G401	Vvi14G805	.	.	.	.	.	Nnu3G1557	Nnu4G1713	Min5G0136	Min1G0179	.	.	.	.	.	.	.	.
0=401	A1	Vvi1G402	.	.	.	.	.	.	.	.	.	.	.	.	.	.	.	.	.	.
0=402	A1	Vvi1G403	.	.	Tsi10G0399	Tsi4G0911	.	Tsi23G0660	.	Nnu4G1734	.	.	Aco3G317	Aco3G6075	Aox3G0142	.	.	.	.	.
0=403	A1	Vvi1G404	.	.	.	.	.	.	.	.	.	Min1G0201	.	.	.	.	.	.	.	.
0=404	A1	Vvi1G405	Vvi14G790	.	Tsi10G0393	Tsi4G0901	.	Tsi23G0659	.	Nnu4G1744	.	.	.	.	.	.	Pso4G1143	Pso5G1418	.	.
0=405	A1	Vvi1G406	Vvi14G788	.	Tsi10G0391	.	.	.	.	Nnu4G1748	.	.	.	.	.	.	.	.	.	.
0=406	A1	Vvi1G407	.	.	.	.	Tsi18G0521	.	Nnu3G1676	Nnu4G1752	Min5G0344	.	.	.	.	.	.	.	.	.
0=407	A1	Vvi1G408	.	.	.	.	.	.	.	Nnu4G1758	.	.	.	.	.	.	.	.	.	.
0=408	A1	Vvi1G409	.	.	.	.	Tsi18G0520	.	.	.	.	.	.	.	.	.	Pso4G1146	Pso5G1417	.	.
0=409	A1	Vvi1G410	.	.	.	.	.	.	.	Nnu4G1762	.	.	.	.	.	.	.	.	.	.
0=410	A1	Vvi1G411	.	.	Tsi10G0388	Tsi4G0891	.	.	.	.	.	.	.	.	.	.	.	.	.	.
0=411	A1	Vvi1G412	.	.	Tsi10G0387	.	.	.	.	.	.	.	.	.	.	Aox3G3602	.	.	.	.
0=412	A1	Vvi1G413	Vvi14G777	Vvi17G229	Tsi10G0386	Tsi4G0890	.	.	Nnu3G1683	Nnu4G1771	.	Min1G0217	.	.	.	.	Pso4G1147	Pso5G1415	.	.
0=413	A1	Vvi1G414	.	.	Tsi10G0385	Tsi4G0889	.	.	Nnu3G1684	Nnu4G1773	.	Min1G0218	Aco3G309	.	Aox3G0137	.	.	Pso5G1414	.	.
0=414	A1	Vvi1G415	.	.	.	.	.	.	.	.	.	.	.	.	.	.	.	.	.	.
0=415	A1	Vvi1G416	.	.	Tsi10G0383	.	.	.	Nnu3G1687	.	.	Min1G0220	.	.	.	.	Pso4G1149	.	.	.
0=416	A1	Vvi1G417	.	.	.	Tsi4G0887	.	.	Nnu3G1688	Nnu4G1778	.	.	.	.	.	.	.	.	.	.
0=417	A1	Vvi1G418	.	.	.	Tsi4G0884	.	.	Nnu3G1692	.	Min5G0185	.	Aco3G301	.	Aox3G0129	.	Pso4G1157	Pso5G1405	.	.
0=418	A1	Vvi1G419	.	.	.	Tsi4G0879	.	.	.	Nnu4G1782	Min5G0193	.	Aco3G296	.	.	.	.	Pso5G1397	.	.
0=419	A1	Vvi1G420	.	.	Tsi10G0377	.	Tsi18G0490	.	Nnu3G1696	.	.	.	.	.	Aox3G0125	.	Pso4G1168	.	.	.
0=420	A1	Vvi1G421	.	.	.	Tsi4G0878	.	.	Nnu3G1697	Nnu4G1794	.	.	Aco3G292	.	Aox3G0123	.	Pso4G1170	Pso5G1393	.	.
0=421	A1	Vvi1G422	.	.	.	.	Tsi18G0489	.	.	Nnu4G1797	.	.	Aco3G289	.	Aox3G0122	.	Pso4G1172	Pso5G1392	.	.
0=422	A1	Vvi1G423	.	.	.	.	.	.	.	.	.	.	.	.	.	.	.	.	.	.
0=423	A1	Vvi1G424	.	.	.	.	Tsi18G0486	Tsi23G0645	Nnu3G1700	.	Min5G0198	.	.	.	.	.	.	.	.	.
0=424	A1	Vvi1G425	.	.	.	.	.	Tsi23G0643	Nnu3G1702	.	.	.	.	.	.	.	Pso4G1176	.	.	.
0=425	A1	Vvi1G426	.	.	Tsi10G0370	.	Tsi18G0483	.	.	.	.	.	.	.	Aox3G0111	.	.	.	.	.
0=426	A1	Vvi1G427	.	.	.	.	.	.	.	.	.	.	.	.	.	.	.	.	.	.
0=427	A1	Vvi1G428	.	.	.	Tsi4G0874	.	.	.	Nnu4G1819	.	.	.	Aco3G5924	.	.	.	.	.	.
0=428	A1	Vvi1G429	.	.	.	.	Tsi18G0482	.	.	Nnu4G1821	Min5G0207	.	Aco3G262	.	Aox3G0109	.	Pso4G1062	.	.	.
0=429	A1	Vvi1G430	.	.	Tsi10G0369	Tsi4G0873	.	.	.	Nnu4G1823	.	.	.	.	.	.	Pso4G1181	.	.	.
0=430	A1	Vvi1G431	.	.	Tsi10G0366	.	.	.	.	Nnu4G1831	Min5G0213	.	.	.	Aox3G0101	.	Pso4G1190	.	.	.
0=431	A1	Vvi1G432	.	.	.	.	.	Tsi23G0639	Nnu3G1715	.	Min5G0217	.	.	.	.	.	.	.	.	.
0=432	A1	Vvi1G433	.	.	.	Tsi4G0861	Tsi18G0476	.	Nnu3G1722	Nnu4G1840	Min5G0225	Min1G0067	.	.	Aox3G0087	.	Pso4G1206	Pso5G1361	.	.
0=433	A1	Vvi1G434	.	.	.	.	Tsi18G0475	.	.	Nnu4G1843	.	Min1G0441	Aco3G6	.	Aox3G0084	.	Pso4G1208	Pso5G1359	.	.
0=434	A1	Vvi1G435	.	Vvi17G212	Tsi10G0362	.	Tsi18G0474	Tsi23G0637	Nnu3G1724	Nnu4G1844	.	.	Aco3G7	.	Aox3G0083	.	Pso4G1209	Pso5G1358	.	.
0=435	A1	Vvi1G436	.	.	.	.	Tsi18G0473	Tsi23G0636	Nnu3G1726	Nnu4G1846	Min5G0230	Min1G0468	Aco3G11	.	Aox3G0081	.	Pso4G1210	Pso5G1356	.	.
0=436	A1	Vvi1G437	.	.	.	Tsi4G0857	.	.	.	.	Min5G0231	.	.	.	.	.	.	.	.	.
0=437	A1	Vvi1G438	.	Vvi17G210	.	.	.	Tsi23G0635	.	Nnu4G1850	Min5G0232	.	Aco3G41	.	Aox3G0070	.	.	Pso5G1354	.	.
0=438	A1	Vvi1G439	.	.	.	Tsi4G0854	.	.	.	.	.	Min4G0828	.	.	.	.	.	.	.	.
0=439	A1	Vvi1G440	.	.	.	.	.	.	.	.	.	.	.	.	.	.	.	.	.	.
0=440	A1	Vvi1G441	.	.	.	.	.	.	.	.	Min5G0237	.	.	.	.	.	.	.	.	.
0=441	A1	Vvi1G442	.	.	.	Tsi4G0852	.	.	.	.	.	.	.	.	.	.	.	.	.	.
0=442	A1	Vvi1G443	.	.	.	Tsi4G0851	.	.	.	.	.	.	.	.	.	.	.	.	Pso7G2200	.
0=443	A1	Vvi1G444	.	.	.	Tsi4G0849	.	.	.	.	.	.	.	.	.	.	.	.	.	.
0=444	A1	Vvi1G445	.	.	.	.	.	.	.	.	.	.	.	.	.	.	.	.	.	.
0=445	A1	Vvi1G446	.	.	.	.	.	.	.	.	.	.	.	.	.	.	.	.	.	.
0=446	A1	Vvi1G447	.	.	.	.	.	.	.	.	.	.	.	.	.	.	.	.	.	.
0=447	A1	Vvi1G448	.	.	.	.	.	.	.	.	.	.	.	.	.	.	.	.	.	.
0=448	A1	Vvi1G449	.	Vvi17G208	Tsi10G0361	Tsi4G0847	Tsi18G0469	.	Nnu3G1731	Nnu4G1858	.	Min1G0481	Aco3G42	.	Aox3G0069	.	Pso4G1214	Pso5G1842	.	.
0=449	A1	Vvi1G450	.	.	.	.	.	.	.	Nnu4G1861	.	Min1G0482	.	.	.	.	Pso4G1215	Pso5G1347	.	.
0=450	A1	Vvi1G451	.	.	.	.	.	.	.	.	.	.	.	.	.	.	.	.	.	.
0=451	A1	Vvi1G452	Vvi14G752	Vvi17G194	.	Tsi4G0839	Tsi18G0468	Tsi23G0631	Nnu3G1733	Nnu4G1863	.	.	.	Aco3G6074	.	.	Pso4G1217	Pso5G1345	.	.
0=452	A1	Vvi1G453	Vvi14G750	.	Tsi10G0359	.	.	Tsi23G0629	Nnu3G1739	Nnu4G1867	.	.	Aco3G55	.	.	.	.	.	.	.
0=453	A1	Vvi1G454	.	.	Tsi10G0358	Tsi4G0836	Tsi18G0466	Tsi23G0628	Nnu3G1741	Nnu4G1868	.	.	.	.	Aox3G0062	.	Pso4G1225	Pso5G1338	.	.
0=454	A1	Vvi1G455	.	.	.	.	Tsi18G0463	.	Nnu3G1744	.	.	.	.	.	.	.	Pso4G1233	Pso5G1326	.	.
0=455	A1	Vvi1G456	Vvi14G730	.	.	Tsi4G0830	Tsi18G0461	Tsi23G0624	Nnu3G1747	Nnu4G1877	Min5G0318	.	Aco3G65	.	Aox3G0053	.	Pso4G1243	Pso5G1321	.	.
0=456	A1	Vvi1G457	.	.	.	.	Tsi18G0460	.	.	Nnu4G1878	.	.	Aco3G67	.	Aox3G0052	.	Pso4G1244	.	.	.
0=457	A1	Vvi1G458	.	.	.	.	Tsi18G0459	.	.	Nnu4G1880	.	.	.	Aco3G6072	.	.	.	.	.	.
0=458	A1	Vvi1G459	.	.	.	.	.	.	Nnu3G1748	.	.	.	Aco3G73	.	Aox3G0048	.	.	.	.	.
0=459	A1	Vvi1G460	.	.	Tsi10G0347	Tsi4G0828	Tsi18G0458	.	Nnu3G1749	Nnu4G1883	.	.	.	Aco3G6060	.	.	Pso4G1246	Pso5G2066	Pso7G1798	.
0=460	A1	Vvi1G461	.	.	Tsi10G0346	Tsi4G0827	Tsi18G0457	.	Nnu3G1750	Nnu4G1884	.	Min4G0862	.	Aco3G6058	.	Aox3G3651	Pso4G1247	Pso5G1316	.	.
0=461	A1	Vvi1G462	.	.	.	.	.	Tsi23G0621	.	.	.	Min4G0901	.	.	.	.	.	.	.	.
0=462	A1	Vvi1G463	.	.	Tsi10G0343	Tsi4G0826	Tsi18G0454	Tsi23G0620	Nnu3G1753	Nnu4G1888	Min5G0308	Min4G0902	Aco3G101	.	Aox3G0030	.	Pso4G1250	Pso5G1314	.	.
0=463	A1	Vvi1G464	.	.	.	.	.	.	Nnu3G1755	Nnu4G1894	.	Min4G0903	.	Aco3G6054	.	.	Pso4G1252	Pso5G1312	.	Pso8G2478
0=464	A1	Vvi1G465	.	.	.	Tsi4G0825	Tsi18G0452	.	.	.	.	Min4G0908	.	.	.	.	.	.	.	.
0=465	A1	Vvi1G466	.	.	.	.	.	.	.	.	.	.	.	.	.	.	.	.	.	.
0=466	A1	Vvi1G467	.	.	.	.	.	.	.	.	.	.	.	.	.	.	.	.	.	.
0=467	A1	Vvi1G468	.	.	.	.	.	.	.	.	.	.	.	.	.	.	.	.	.	.
0=468	A1	Vvi1G469	.	.	.	.	.	.	Nnu3G1763	.	.	.	.	.	.	.	Pso4G1260	Pso5G1307	.	.
0=469	A1	Vvi1G470	.	.	.	.	Tsi18G0447	.	.	.	.	.	.	.	.	.	Pso4G1261	Pso5G1306	.	.
0=470	A1	Vvi1G471	.	.	.	.	Tsi18G0446	.	Nnu3G1765	.	.	.	.	.	.	.	Pso4G1262	Pso5G1305	.	.
0=471	A1	Vvi1G472	.	.	.	.	Tsi18G0445	.	.	Nnu4G1905	Min5G0270	.	.	.	.	.	Pso4G1263	Pso5G1304	.	.
0=472	A1	Vvi1G473	.	.	.	.	Tsi18G0181	.	Nnu3G1766	Nnu4G1906	Min5G0507	.	.	.	.	.	Pso4G1291	.	.	.
0=473	A1	Vvi1G474	.	.	.	.	.	.	.	.	.	.	.	.	.	.	.	.	.	.
0=474	A1	Vvi1G475	.	.	.	.	.	.	.	Nnu4G1908	Min5G0270	.	.	.	.	.	.	.	.	.
0=475	A1	Vvi1G476	.	.	.	.	.	Tsi23G0616	Nnu3G1768	Nnu4G1911	.	.	.	.	.	.	Pso4G1053	Pso5G1522	.	.
0=476	A1	Vvi1G477	.	.	Tsi10G0336	.	.	.	.	Nnu4G1913	.	.	.	.	.	.	Pso4G1052	.	.	.
0=477	A1	Vvi1G478	.	.	Tsi10G0335	.	Tsi18G0440	Tsi23G0614	.	.	.	.	Aco3G103	.	Aox3G0028	.	.	.	.	.
0=478	A1	Vvi1G479	.	.	.	.	.	Tsi23G0612	.	Nnu4G1920	.	.	.	.	.	.	Pso4G1041	Pso5G1527	.	.
0=479	A1	Vvi1G480	.	Vvi17G188	Tsi10G0329	Tsi4G0818	Tsi18G0434	.	Nnu3G1776	Nnu4G1924	.	Min1G0065	.	.	.	.	Pso4G1036	Pso5G1543	.	.
0=480	A1	Vvi1G481	.	.	Tsi10G0328	.	.	.	.	Nnu4G1926	.	Min1G0062	.	.	.	.	Pso4G1035	Pso5G1544	.	.
0=481	A1	Vvi1G482	.	.	Tsi10G0324	.	Tsi18G0433	.	.	.	.	Min1G0059	.	.	.	.	.	.	.	.
0=482	A1	Vvi1G483	.	.	Tsi10G0323	Tsi4G0814	Tsi18G0432	.	Nnu3G1780	Nnu4G1933	.	Min1G0058	.	Aco3G6048	.	.	Pso4G1030	Pso5G1551	.	.
0=483	A1	Vvi1G484	Vvi14G693	.	Tsi10G0320	.	Tsi18G0431	.	Nnu3G1786	Nnu4G1942	.	Min1G0056	Aco3G128	.	.	.	Pso4G1027	.	.	.
0=484	A1	Vvi1G485	.	.	.	.	.	.	.	.	.	.	.	.	.	.	.	.	.	.
0=485	A1	Vvi1G486	.	.	Tsi10G0319	.	Tsi18G0430	.	Nnu3G1788	Nnu4G1946	.	Min1G0054	.	.	.	.	.	Pso5G1559	.	.
0=486	A1	Vvi1G487	.	.	.	Tsi4G0811	.	.	Nnu3G1789	Nnu4G1962	.	Min1G0053	.	.	.	.	Pso4G1024	Pso5G1560	.	.
0=487	A1	Vvi1G488	.	.	Tsi10G0318	.	.	.	.	.	.	.	.	.	.	.	.	.	.	.
0=488	A1	Vvi1G489	.	.	.	.	.	Tsi23G0608	.	.	.	.	Aco3G730	.	.	Aox3G3668	Pso4G1021	Pso5G1562	.	.
0=489	A1	Vvi1G490	.	Vvi17G175	Tsi10G0316	Tsi4G0809	Tsi18G0429	.	Nnu3G1796	Nnu4G1964	.	.	.	.	.	.	Pso4G1017	Pso5G1567	.	.
0=490	A1	Vvi1G491	.	.	.	Tsi4G0807	.	.	Nnu3G1799	.	.	.	.	.	Aox3G0017	.	Pso4G1016	Pso5G1568	.	.
0=491	A1	Vvi1G492	.	.	.	.	.	.	Nnu3G1802	Nnu4G1971	.	.	Aco3G135	.	Aox3G0011	.	Pso4G1006	.	.	.
0=492	A1	Vvi1G493	.	.	.	.	Tsi18G0424	.	Nnu3G1803	Nnu4G1972	.	.	Aco3G136	.	Aox3G0010	.	.	.	Pso7G2199	.
0=493	A1	Vvi1G494	.	.	.	.	.	.	.	.	.	.	.	.	.	.	.	.	.	.
0=494	A1	Vvi1G495	.	.	.	.	.	.	.	.	.	.	.	.	.	.	.	.	.	.
0=495	A1	Vvi1G496	.	.	Tsi10G0311	.	.	.	.	Nnu4G1983	.	.	.	.	.	.	.	.	.	.
0=496	A1	Vvi1G497	.	.	Tsi10G0732	.	.	.	Nnu3G1808	.	.	Min1G0529	Aco3G145	Aco3G4604	Aox3G0007	Aox3G2784	.	Pso5G1837	.	.
0=497	A1	Vvi1G498	.	.	.	Tsi4G0803	.	Tsi23G0604	Nnu3G1811	Nnu4G1988	.	.	Aco3G150	.	Aox3G0006	.	.	Pso5G1836	.	Pso8G2578
0=498	A1	Vvi1G499	.	.	.	.	.	Tsi23G0603	.	Nnu4G1994	Min5G0253	.	.	.	.	.	.	Pso5G1835	.	.
0=499	A1	Vvi1G500	.	.	.	Tsi4G0799	Tsi18G0420	Tsi23G0601	Nnu3G1819	Nnu4G1996	.	.	.	Aco3G5915	.	.	.	Pso5G1831	.	.
0=500	A1	Vvi1G501	.	.	.	Tsi4G0797	.	.	Nnu3G1820	.	.	.	.	.	.	.	.	Pso5G2087	.	.
0=501	A1	Vvi1G502	.	.	Tsi10G0301	.	.	.	Nnu3G1830	Nnu4G1998	.	.	.	.	.	.	.	.	.	.
0=502	A1	Vvi1G503	.	.	.	Tsi4G0796	.	.	.	.	.	.	.	.	.	.	.	Pso5G1830	.	.
0=503	A1	Vvi1G504	.	.	Tsi10G0300	Tsi4G0795	.	.	Nnu3G1832	Nnu4G2002	.	.	.	.	.	.	.	Pso5G1829	.	.
0=504	A1	Vvi1G505	.	.	.	.	Tsi18G0418	.	Nnu3G1834	Nnu4G2003	.	.	.	.	.	.	Pso4G999	Pso5G1827	.	.
0=505	A1	Vvi1G506	.	.	.	.	.	.	.	.	.	Min4G0909	.	.	.	.	.	.	.	.
0=506	A1	Vvi1G507	.	.	Tsi10G0299	.	.	.	Nnu3G1835	Nnu4G730	Min5G0271	.	.	Aco3G6026	.	.	.	.	Pso7G1795	Pso8G2475
0=507	A1	Vvi1G508	.	.	Tsi10G0298	Tsi4G0794	.	.	.	Nnu4G727	.	.	.	Aco3G6027	.	.	.	.	.	Pso8G2474
0=508	A1	Vvi1G509	.	.	.	.	.	.	Nnu3G1836	.	Min5G0272	.	.	.	.	.	.	.	.	.
0=509	A1	Vvi1G510	.	.	Tsi10G0295	.	.	.	Nnu3G1837	.	.	.	.	.	.	.	.	.	.	.
0=510	A1	Vvi1G511	.	.	Tsi10G0293	.	.	.	Nnu3G1839	.	.	.	.	.	.	.	.	.	.	.
0=511	A1	Vvi1G512	.	.	Tsi10G0291	.	.	.	Nnu3G1840	.	.	.	.	.	.	.	.	.	.	.
0=512	A1	Vvi1G513	.	.	.	Tsi4G0793	.	.	Nnu3G1841	.	Min5G0015	.	.	.	.	.	.	.	.	.
0=513	A1	Vvi1G514	.	.	.	.	.	.	.	.	.	.	.	.	.	.	.	.	.	.
0=514	A1	Vvi1G515	.	.	.	.	.	.	Nnu3G1846	Nnu4G2021	.	.	.	Aco3G6043	.	.	.	.	.	.
0=515	A1	Vvi1G516	.	.	Tsi10G0287	Tsi4G0791	Tsi18G0417	.	Nnu3G1848	Nnu4G718	.	.	.	.	.	.	.	Pso5G1820	Pso7G1789	.
0=516	A1	Vvi1G517	.	.	.	.	Tsi18G0416	Tsi23G0600	Nnu3G1850	Nnu4G2026	.	.	.	Aco3G6044	.	.	.	.	.	.
0=517	A1	Vvi1G518	.	.	.	.	.	.	.	.	.	.	.	.	.	.	.	.	.	.
0=518	A1	Vvi1G519	.	.	.	.	.	.	.	.	.	.	.	.	.	.	.	.	.	.
0=519	A1	Vvi1G520	.	.	Tsi10G0282	.	.	.	Nnu3G1851	.	.	.	.	Aco3G6023	.	.	.	.	.	.
0=520	A1	Vvi1G521	.	.	.	.	.	.	Nnu3G1852	.	.	.	.	.	.	.	.	.	.	.
0=521	A1	Vvi1G522	.	.	.	.	.	.	.	.	.	.	.	.	.	.	.	.	.	.
0=522	A1	Vvi1G523	.	.	.	.	Tsi18G0179	.	.	.	Min5G0491	.	.	.	.	.	.	.	.	.
0=523	A1	Vvi1G524	.	.	.	.	Tsi18G0173	.	.	Nnu4G2035	.	.	.	Aco3G6009	.	.	.	.	.	.
0=524	A1	Vvi1G525	.	.	.	Tsi4G0787	.	.	Nnu3G1863	Nnu4G2036	Min5G0486	Min1G0574	.	Aco3G6006	.	.	.	.	.	.
0=525	A1	Vvi1G526	.	.	Tsi10G0277	Tsi4G0784	Tsi18G0170	Tsi23G0829	Nnu3G1867	Nnu4G2039	Min5G0519	Min1G0576	.	.	.	.	.	.	.	.
0=526	A1	Vvi1G527	.	.	.	.	Tsi18G0168	Tsi23G0833	Nnu3G1868	Nnu4G2043	Min5G0521	.	.	.	.	.	.	.	.	.
0=527	A1	Vvi1G528	.	.	.	Tsi4G0783	Tsi18G0167	.	.	.	Min5G0526	.	.	.	.	.	.	.	.	.
0=528	A1	Vvi1G529	.	.	Tsi10G0275	.	.	.	.	Nnu4G2045	Min5G0531	.	.	.	.	.	.	.	Pso7G2194	Pso8G2449
0=529	A1	Vvi1G530	.	.	Tsi10G0274	.	.	.	.	Nnu4G2047	Min5G0534	Min1G0660	.	Aco3G6048	.	.	.	.	Pso7G2190	Pso8G2453
0=530	A1	Vvi1G531	.	.	Tsi10G0273	Tsi4G0781	Tsi18G0165	Tsi23G0837	Nnu3G1872	Nnu4G2048	Min5G0535	.	.	.	.	.	.	.	.	.
0=531	A1	Vvi1G532	.	.	Tsi10G0272	.	.	.	.	.	.	.	.	.	.	.	.	.	.	.
0=532	A1	Vvi1G533	.	.	.	Tsi4G0779	.	.	.	.	.	.	.	.	.	.	.	Pso5G2128	.	.
0=533	A1	Vvi1G534	.	.	Tsi10G0269	.	Tsi18G0164	Tsi23G0838	.	Nnu4G2053	Min5G0540	.	.	.	.	.	.	.	Pso7G2189	Pso8G2454
0=534	A1	Vvi1G535	.	.	.	.	Tsi18G0162	Tsi23G0840	.	.	Min5G0542	.	.	.	.	.	.	.	.	.
0=535	A1	Vvi1G536	.	.	.	.	.	.	Nnu3G1877	.	.	.	.	.	.	Aox3G3669	.	.	Pso7G2188	Pso8G2456
0=536	A1	Vvi1G537	.	.	.	.	Tsi18G0161	Tsi23G0841	.	.	Min5G0543	.	.	Aco3G6096	.	.	.	.	.	.
0=537	A1	Vvi1G538	.	.	Tsi10G1200	Tsi4G1573	.	.	.	Nnu4G2057	.	.	Aco3G726	.	.	Aox3G3670	Pso4G1826	.	.	.
0=538	A1	Vvi1G539	.	.	.	.	Tsi18G0160	Tsi23G0842	.	.	.	.	.	Aco3G6098	.	.	.	.	.	.
0=539	A1	Vvi1G540	.	.	.	.	.	Tsi23G0843	.	.	.	.	.	Aco3G6109	.	Aox3G3671	.	.	.	.
0=540	A1	Vvi1G541	.	.	Tsi10G0263	Tsi4G0777	Tsi18G0155	.	.	Nnu4G709	Min5G0550	.	.	.	.	.	.	Pso5G2176	Pso7G1777	.
0=541	A1	Vvi1G542	.	.	Tsi10G0262	.	Tsi18G0154	.	.	Nnu4G662	.	.	.	Aco3G6112	.	Aox3G3673	.	.	.	.
0=542	A1	Vvi1G543	.	.	.	Tsi4G0776	Tsi18G0153	.	Nnu3G1882	Nnu4G2063	Min5G0552	.	.	.	.	.	.	.	.	.
0=543	A1	Vvi1G544	.	.	.	.	Tsi18G0152	.	.	Nnu4G2065	Min5G0554	.	.	Aco3G6120	.	Aox3G3677	.	.	.	.
0=544	A1	Vvi1G545	.	.	Tsi10G0256	.	Tsi18G0150	.	Nnu3G1883	Nnu4G2068	.	.	.	Aco3G6121	.	Aox3G3678	.	.	.	.
0=545	A1	Vvi1G546	.	.	Tsi10G0252	.	Tsi18G0143	.	.	Nnu4G2086	.	.	.	.	.	.	.	.	Pso7G3302	.
0=546	A1	Vvi1G547	.	.	Tsi10G0731	Tsi4G0772	Tsi18G0140	.	Nnu3G1891	Nnu4G2092	.	.	.	Aco3G4603	.	Aox3G2783	.	.	.	Pso8G2576
0=547	A1	Vvi1G548	.	.	.	.	.	.	.	.	.	.	.	.	.	.	Pso4G966	.	.	.
0=548	A1	Vvi1G549	.	.	.	.	.	Tsi23G0848	.	Nnu4G2097	.	.	.	.	.	.	.	.	.	.
0=549	A1	Vvi1G550	.	.	.	Tsi4G0770	Tsi18G0137	Tsi23G0849	Nnu3G1892	Nnu4G2098	.	Min1G0686	.	Aco3G5914	Aox3G1072	.	.	.	.	Pso8G2448
0=550	A1	Vvi1G551	.	.	.	.	Tsi18G0136	.	.	Nnu4G2101	.	.	.	Aco3G5912	.	.	.	.	.	Pso8G2437
0=551	A1	Vvi1G552	.	.	.	.	Tsi18G0135	Tsi23G0853	Nnu3G1897	.	.	.	.	.	.	.	.	.	.	.
0=552	A1	Vvi1G553	.	.	Tsi10G0240	.	Tsi18G0134	.	Nnu3G1902	Nnu4G2110	.	.	.	Aco3G5899	.	.	.	.	.	.
0=553	A1	Vvi1G554	.	.	Tsi10G0239	.	Tsi18G0132	Tsi23G0855	Nnu3G1903	Nnu4G2111	.	.	.	Aco3G5897	.	.	Pso4G962	.	.	.
0=554	A1	Vvi1G555	.	.	Tsi10G0238	.	.	.	.	Nnu4G2113	Min5G1994	.	.	Aco3G5893	.	.	Pso4G932	Pso5G2200	Pso7G1772	.
0=555	A1	Vvi1G556	.	Vvi17G879	Tsi10G0237	.	Tsi18G0131	Tsi23G0856	Nnu3G1905	Nnu4G2114	.	.	.	Aco3G5997	.	.	.	.	.	.
0=556	A1	Vvi1G557	.	.	Tsi10G0235	.	.	.	.	.	.	.	.	.	.	.	.	.	.	.
0=557	A1	Vvi1G558	.	.	.	Tsi4G0764	.	.	.	.	Min5G0473	.	.	.	.	.	.	.	.	.
0=558	A1	Vvi1G559	.	.	Tsi10G0234	Tsi4G0763	.	Tsi23G0857	Nnu3G1908	Nnu4G2119	.	.	.	.	.	.	.	.	.	.
0=559	A1	Vvi1G560	.	.	.	Tsi4G0749	Tsi18G0130	.	.	.	.	.	.	.	.	.	.	.	.	.
0=560	A1	Vvi1G561	.	.	Tsi10G0233	.	Tsi18G0129	.	.	Nnu4G2120	.	.	.	.	.	.	.	.	.	.
0=561	A1	Vvi1G562	.	.	.	.	.	.	.	.	.	.	.	.	.	.	.	.	.	.
0=562	A1	Vvi1G563	.	.	.	.	Tsi18G0128	.	.	.	Min5G0014	.	.	Aco3G4560	.	Aox3G2754	.	.	.	.
0=563	A1	Vvi1G564	.	.	Tsi10G0231	.	.	.	.	Nnu4G2121	.	.	.	Aco3G4559	.	Aox3G2753	.	.	.	.
0=564	A1	Vvi1G565	.	.	Tsi10G0715	.	.	.	.	Nnu4G2122	Min5G0013	.	.	Aco3G4557	.	Aox3G2752	.	.	.	Pso8G2545
0=565	A1	Vvi1G566	.	.	.	Tsi4G0745	.	.	Nnu3G1909	Nnu4G2124	.	.	Aco3G691	Aco3G5988	.	.	.	.	Pso7G1748	Pso8G2458
0=566	A1	Vvi1G567	.	.	Tsi10G0224	.	.	.	.	Nnu4G2131	Min5G0012	.	.	Aco3G5978	.	.	.	.	.	.
0=567	A1	Vvi1G568	.	.	.	.	Tsi18G0125	.	.	Nnu4G2134	.	.	.	.	.	.	.	.	Pso7G2171	.
0=568	A1	Vvi1G569	.	.	.	.	.	.	.	.	Min5G0007	.	.	.	.	.	.	.	.	.
0=569	A1	Vvi1G570	.	.	.	.	Tsi18G0124	Tsi23G0862	Nnu3G1920	Nnu4G2151	.	.	.	Aco3G5975	.	.	.	.	.	Pso8G2463
0=570	A1	Vvi1G571	.	.	.	.	Tsi18G0121	.	.	Nnu4G2154	.	.	.	.	.	.	.	.	.	.
0=571	A1	Vvi1G572	.	.	Tsi10G0215	Tsi4G0744	Tsi18G0115	Tsi23G0868	.	Nnu4G2158	Min5G0590	.	.	Aco3G6163	.	Aox3G3720	.	.	Pso7G2168	Pso8G2467
0=572	A1	Vvi1G573	.	.	Tsi10G0214	.	.	.	Nnu3G1923	Nnu4G2159	Min5G0591	Min1G0711	.	Aco3G6186	.	Aox3G3721	.	.	Pso7G2164	Pso8G2478
0=573	A1	Vvi1G574	.	.	Tsi10G0208	Tsi4G0743	.	.	.	.	.	Min1G0712	.	.	.	.	.	.	.	.
0=574	A1	Vvi1G575	.	.	.	.	.	.	.	.	.	.	.	.	.	.	.	.	.	.
0=575	A1	Vvi1G576	.	.	.	.	Tsi18G0112	.	.	.	.	.	.	.	.	.	.	.	.	.
0=576	A1	Vvi1G577	.	.	.	.	.	.	.	.	.	.	.	.	.	.	.	.	.	.
0=577	A1	Vvi1G578	.	.	.	.	.	.	.	.	.	.	.	.	.	.	.	.	.	.
0=578	A1	Vvi1G579	.	.	.	.	.	.	.	.	Min5G0439	.	.	.	.	.	.	.	.	Pso8G2505
0=579	A1	Vvi1G580	.	.	Tsi10G0188	.	Tsi18G0093	.	.	.	.	.	.	Aco3G6197	.	Aox3G3724	.	.	Pso7G2142	Pso8G2506
0=580	A1	Vvi1G581	.	.	.	Tsi4G0706	.	.	.	.	.	.	.	Aco3G6198	.	Aox3G3725	.	.	.	Pso8G2507
0=581	A1	Vvi1G582	.	.	.	.	.	.	.	.	.	.	.	.	.	.	.	.	Pso7G3207	.
0=582	A1	Vvi1G583	.	.	Tsi10G0712	.	.	.	.	.	.	.	.	Aco3G4543	.	Aox3G2742	Pso4G926	.	.	.
0=583	A1	Vvi1G584	.	.	.	.	.	.	.	.	.	.	.	.	.	.	.	.	.	.
0=584	A1	Vvi1G585	.	.	.	.	Tsi18G1035	.	.	.	.	Min4G0383	.	.	.	.	.	.	.	.
0=585	A1	Vvi1G586	.	.	.	Tsi4G1566	Tsi18G1033	.	.	Nnu4G421	.	Min4G0384	.	.	.	Aox5G3259	.	.	.	.
0=586	A1	Vvi1G587	.	.	.	.	.	.	Nnu3G390	Nnu4G421	.	Min4G0385	.	.	.	Aox5G3260	.	.	.	.
0=587	A1	Vvi1G588	.	.	Tsi10G1199	.	.	.	.	Nnu4G422	.	Min4G0386	Aco3G1931	.	Aox3G1220	.	Pso4G1813	.	.	.
0=588	A1	Vvi1G589	.	.	.	Tsi4G1562	.	.	.	Nnu4G432	Min5G2071	.	Aco3G1944	.	Aox3G1235	.	Pso4G1744	.	.	.
0=589	A1	Vvi1G590	.	.	Tsi10G1195	Tsi4G1561	.	.	Nnu3G396	Nnu4G434	.	.	Aco3G1948	.	Aox3G1236	.	Pso4G1811	.	.	Pso8G2409
0=590	A1	Vvi1G591	Vvi14G1252	Vvi17G877	Tsi10G1191	Tsi4G1557	Tsi18G1024	Tsi23G0192	Nnu3G400	Nnu4G437	Min5G2075	Min4G0399	Aco3G1952	.	Aox3G1239	Aox5G3272	.	.	Pso7G3256	.
0=591	A1	Vvi1G592	.	.	.	.	Tsi18G1023	.	Nnu3G402	Nnu4G438	Min5G2076	Min4G0400	Aco3G1953	.	Aox3G1241	.	.	Pso5G1581	Pso7G1743	.
0=592	A1	Vvi1G593	.	.	Tsi10G1189	Tsi4G1555	.	.	Nnu3G404	.	.	.	.	.	.	Aox5G3275	.	.	Pso7G4013	.
0=593	A1	Vvi1G594	.	.	.	.	Tsi18G1021	Tsi23G0193	.	Nnu4G439	Min5G2078	Min4G0412	.	.	.	Aox5G3279	.	.	Pso7G3265	.
0=594	A1	Vvi1G595	.	.	.	.	Tsi18G1020	.	Nnu3G406	Nnu4G440	Min5G2079	.	.	.	.	Aox5G3281	.	.	Pso7G3290	.
0=595	A1	Vvi1G596	.	.	.	.	.	Tsi23G0195	.	Nnu4G443	Min5G1993	.	Aco3G1959	.	Aox3G1245	.	Pso4G2216	Pso5G1582	.	.
0=596	A1	Vvi1G597	.	.	Tsi10G1188	.	.	.	Nnu3G408	.	.	.	Aco3G1960	.	Aox3G1246	.	Pso4G1752	.	.	.
0=597	A1	Vvi1G598	Vvi14G1255	.	Tsi10G1187	Tsi4G1554	.	.	Nnu3G409	Nnu4G444	.	Min4G0417	Aco3G1967	.	Aox3G1251	.	.	.	Pso7G3267	.
0=598	A1	Vvi1G599	.	Vvi17G875	.	.	.	Tsi23G0196	.	Nnu4G379	.	.	Aco3G659	.	Aox3G1252	Aox5G3286	Pso4G2224	Pso5G1589	.	.
0=599	A1	Vvi1G600	.	.	.	.	.	.	.	.	.	.	.	.	.	.	.	.	.	.
0=600	A1	Vvi1G601	.	.	Tsi10G1182	.	Tsi18G1017	.	.	.	.	Min4G0690	.	.	.	.	.	.	.	.
0=601	A1	Vvi1G602	.	Vvi17G871	Tsi10G0704	Tsi4G1552	.	Tsi23G0199	.	Nnu4G450	.	.	.	Aco3G4521	.	Aox5G3295	.	.	.	.
0=602	A1	Vvi1G603	Vvi14G1258	.	.	.	Tsi18G1014	Tsi23G0203	.	.	.	Min1G0719	.	.	.	Aox5G3304	.	Pso5G1774	Pso7G3275	.
0=603	A1	Vvi1G604	Vvi14G1261	Vvi17G868	.	.	Tsi18G1012	Tsi23G0204	Nnu3G424	Nnu4G456	.	Min1G0721	.	.	.	Aox5G3306	.	.	.	.
0=604	A1	Vvi1G605	Vvi14G1263	.	Tsi10G1179	.	Tsi18G1011	Tsi23G0206	Nnu3G425	Nnu4G457	.	Min1G0722	Aco3G1982	.	.	Aox5G3310	.	.	Pso7G3275	.
0=605	A1	Vvi1G606	.	.	.	.	Tsi18G1008	Tsi23G0207	.	Nnu4G460	Min5G1787	.	.	.	.	.	.	.	.	.
0=606	A1	Vvi1G607	.	.	Tsi10G1171	.	.	Tsi23G0209	Nnu3G431	Nnu4G464	.	.	.	.	.	Aox5G3316	.	.	.	.
0=607	A1	Vvi1G608	.	.	Tsi10G1169	.	.	.	Nnu3G434	.	Min5G1983	.	.	.	.	Aox5G3322	.	.	.	.
0=608	A1	Vvi1G609	.	.	.	.	Tsi18G1003	.	.	.	.	.	.	.	.	Aox5G3329	.	.	.	.
0=609	A1	Vvi1G610	.	.	.	.	.	.	.	.	.	.	.	.	.	.	.	.	.	.
0=610	A1	Vvi1G611	Vvi14G1279	Vvi17G862	Tsi10G1168	.	.	Tsi23G0214	Nnu3G438	.	Min5G1980	.	Aco3G1991	.	.	Aox5G3333	.	.	Pso7G3264	.
0=611	A1	Vvi1G612	.	.	.	.	.	.	.	.	.	.	.	.	.	.	.	.	.	.
0=612	A1	Vvi1G613	.	.	.	.	Tsi18G1002	Tsi23G0215	.	.	Min5G1979	.	Aco3G2005	.	.	Aox5G3335	Pso4G2199	.	Pso7G3288	.
0=613	A1	Vvi1G614	.	.	.	.	.	.	.	.	.	.	.	.	.	.	.	.	.	.
0=614	A1	Vvi1G615	.	.	Tsi10G1165	.	.	.	.	.	.	.	.	.	.	.	.	.	.	.
0=615	A1	Vvi1G616	.	.	Tsi10G1163	Tsi4G1544	.	.	.	.	.	.	.	.	.	.	.	.	.	.
0=616	A1	Vvi1G617	.	.	.	.	.	Tsi23G0222	.	.	.	.	.	.	.	.	.	.	.	.
0=617	A1	Vvi1G618	.	Vvi17G850	Tsi10G1162	Tsi4G1543	Tsi18G0999	.	.	.	.	.	Aco3G651	.	.	Aox5G3342	Pso4G2245	.	.	Pso8G2460
0=618	A1	Vvi1G619	.	.	.	.	.	.	.	.	.	.	.	.	.	.	.	.	.	.
0=619	A1	Vvi1G620	.	.	.	.	.	.	.	.	.	.	.	.	.	.	.	.	.	.
0=620	A1	Vvi1G621	.	.	.	.	Tsi18G0994	Tsi23G0224	.	.	Min5G1973	.	Aco3G2017	.	.	.	Pso4G1756	.	.	.
0=621	A1	Vvi1G622	.	.	.	.	Tsi18G0993	.	.	.	Min5G1972	.	Aco3G2021	.	.	.	.	.	.	.
0=622	A1	Vvi1G623	.	.	Tsi10G1161	Tsi4G1540	.	.	.	Nnu4G335	Min5G1970	.	Aco3G2026	.	.	.	Pso4G2271	.	.	.
0=623	A1	Vvi1G624	.	.	.	.	Tsi18G0992	.	.	Nnu4G329	.	.	Aco3G2027	.	.	Aox5G3354	Pso4G2292	Pso5G1595	.	Pso8G2433
0=624	A1	Vvi1G625	.	.	.	.	.	.	.	Nnu4G284	.	.	.	.	.	.	.	.	.	.
0=625	A1	Vvi1G626	.	.	.	.	.	.	.	.	.	.	.	.	.	.	.	.	.	.
0=626	A1	Vvi1G627	.	Vvi17G849	Tsi10G1160	Tsi4G1538	.	Tsi23G0225	.	.	Min5G1968	.	Aco3G2030	.	.	Aox5G3356	.	.	Pso7G3303	.
0=627	A1	Vvi1G628	.	.	Tsi10G1158	Tsi4G1536	.	Tsi23G0228	.	.	.	.	.	.	.	Aox5G3365	.	.	.	.
0=628	A1	Vvi1G629	.	.	.	.	.	.	.	.	.	.	.	.	Aox3G1258	.	.	.	.	.
0=629	A1	Vvi1G630	.	.	.	.	.	Tsi23G0229	.	.	.	.	.	.	.	.	.	.	.	.
0=630	A1	Vvi1G631	.	.	Tsi10G1157	.	Tsi18G0987	.	.	.	.	Min4G0457	.	.	.	Aox5G3369	.	.	.	.
0=631	A1	Vvi1G632	.	.	.	.	.	.	.	.	.	Min4G0458	.	.	.	Aox5G3371	.	.	.	.
0=632	A1	Vvi1G633	.	Vvi17G837	.	.	Tsi18G0986	Tsi23G0230	.	.	.	.	Aco3G2039	.	.	Aox5G3372	Pso4G1766	.	.	.
0=633	A1	Vvi1G634	.	.	.	.	Tsi18G0985	.	.	.	Min5G1961	.	.	.	.	Aox5G3373	.	.	Pso7G3936	.
0=634	A1	Vvi1G635	.	.	.	.	Tsi18G0980	.	.	.	Min5G1958	.	.	.	.	Aox5G3380	.	.	.	.
0=635	A1	Vvi1G636	.	.	.	.	.	.	.	.	.	.	.	.	.	.	.	.	.	.
0=636	A1	Vvi1G637	Vvi14G1280	.	Tsi10G1156	.	.	Tsi23G0233	Nnu3G1933	.	.	Min4G0466	Aco3G2042	.	.	Aox5G3381	Pso4G1826	Pso5G1614	Pso7G3226	.
0=637	A1	Vvi1G638	.	.	.	Tsi4G1532	.	.	.	.	.	Min4G0471	.	.	.	.	.	.	.	.
0=638	A1	Vvi1G639	.	.	.	.	.	.	.	.	.	.	.	.	.	.	.	.	.	.
0=639	A1	Vvi1G640	Vvi14G1284	.	Tsi10G1151	Tsi4G1529	Tsi18G0977	Tsi23G0234	.	.	Min5G1953	Min4G0478	Aco3G2051	.	.	Aox5G3388	Pso4G1831	.	.	.
0=640	A1	Vvi1G641	.	.	Tsi10G1149	Tsi4G1522	Tsi18G0974	Tsi23G0235	.	.	Min5G1951	Min4G0482	.	.	.	Aox5G3390	.	.	.	.
0=641	A1	Vvi1G642	.	Vvi17G789	Tsi10G1105	Tsi4G1488	Tsi18G0937	.	Nnu3G526	Nnu4G573	.	.	Aco3G1875	Aco3G4077	Aox3G1025	Aox3G2470	.	.	.	.
0=642	A1	Vvi1G643	.	Vvi17G784	.	.	Tsi18G0936	Tsi23G0271	Nnu3G531	Nnu4G576	.	.	.	Aco3G4082	.	Aox3G2473	.	.	Pso7G4010	.
0=643	A1	Vvi1G644	.	.	.	.	Tsi18G0933	Tsi23G0273	.	Nnu4G578	.	.	.	Aco3G4095	.	Aox3G2475	.	.	.	Pso10G93
0=644	A1	Vvi1G645	.	.	.	.	.	.	.	.	.	.	.	.	.	.	.	.	.	.
0=645	A1	Vvi1G646	.	.	.	.	.	.	.	.	.	.	.	.	.	.	.	.	.	.
0=646	A1	Vvi1G647	.	.	.	Tsi4G1486	Tsi18G0931	.	Nnu3G536	Nnu4G579	.	Min4G0530	.	Aco3G4096	.	Aox3G2477	.	.	.	.
0=647	A1	Vvi1G648	.	.	.	.	.	.	.	.	.	.	.	.	.	.	.	.	.	.
0=648	A1	Vvi1G649	.	.	.	.	Tsi18G0928	.	.	.	.	.	.	.	.	.	.	.	.	.
0=649	A1	Vvi1G650	.	.	Tsi10G1099	.	Tsi18G0923	.	.	.	.	Min4G0687	.	.	.	.	.	.	.	.
0=650	A1	Vvi1G651	.	.	Tsi10G1098	.	Tsi18G0921	.	.	.	.	.	.	.	.	.	.	.	.	.
0=651	A1	Vvi1G652	.	.	.	.	Tsi18G0920	.	.	.	Min5G1779	.	.	.	.	.	.	Pso5G1761	.	.
0=652	A1	Vvi1G653	.	.	Tsi10G1097	.	.	.	.	.	.	.	.	.	.	.	.	.	.	.
0=653	A1	Vvi1G654	.	.	.	.	.	.	.	.	.	.	.	.	.	.	.	.	.	.
0=654	A1	Vvi1G655	.	.	.	.	.	.	Nnu3G554	.	.	.	.	.	.	.	.	.	.	.
0=655	A1	Vvi1G656	.	.	.	.	.	.	.	.	.	Min4G0686	.	.	.	.	.	.	.	.
0=656	A1	Vvi1G657	.	.	.	.	.	.	.	.	.	.	.	.	.	.	.	.	.	.
0=657	A1	Vvi1G658	.	.	.	.	.	.	.	.	.	Min4G0744	.	Aco3G4119	.	Aox3G2495	.	.	.	.
0=658	A1	Vvi1G659	.	Vvi17G773	.	.	Tsi18G0919	Tsi23G0279	Nnu3G556	Nnu4G600	Min5G1777	Min4G0682	.	Aco3G4121	.	Aox3G2497	.	.	.	.
0=659	A1	Vvi1G660	.	.	Tsi10G1095	.	.	.	.	.	Min5G1776	.	.	Aco3G4128	.	Aox3G2499	.	.	.	.
0=660	A1	Vvi1G661	.	.	.	Tsi4G1483	.	Tsi23G0280	.	.	Min5G1775	Min4G0680	.	.	.	.	.	.	.	.
0=661	A1	Vvi1G662	.	.	.	.	.	Tsi23G0282	Nnu3G564	Nnu4G605	.	Min4G0677	.	Aco3G4137	.	Aox3G2510	.	.	.	.
0=662	A1	Vvi1G663	.	.	.	.	Tsi18G0916	.	Nnu3G569	Nnu4G607	Min5G1772	.	Aco3G1843	.	Aox3G0999	.	Pso4G2187	Pso5G1729	.	.
0=663	A1	Vvi1G664	.	Vvi17G765	.	.	.	.	.	.	.	.	.	Aco3G4157	.	Aox3G2519	.	.	Pso7G3978	.
0=664	A1	Vvi1G665	.	.	.	.	.	.	.	.	.	.	.	.	.	.	.	.	.	.
0=665	A1	Vvi1G666	.	Vvi17G764	.	.	Tsi18G0914	.	Nnu3G571	.	.	.	.	.	.	.	.	.	.	.
0=666	A1	Vvi1G667	.	.	.	.	.	.	.	.	.	.	.	.	.	.	.	.	.	.
0=667	A1	Vvi1G668	Vvi14G1331	.	.	.	.	Tsi23G0284	.	Nnu4G612	Min5G1767	Min4G0664	Aco3G1840	Aco3G4162	.	Aox3G2520	Pso4G2185	.	Pso7G3979	.
0=668	A1	Vvi1G669	.	.	.	.	.	.	.	Nnu4G615	.	.	.	Aco3G4168	.	Aox3G2522	.	.	.	.
0=669	A1	Vvi1G670	.	.	.	.	Tsi18G0912	.	Nnu3G574	Nnu4G616	.	.	Aco3G1835	Aco3G4169	.	Aox3G2523	Pso4G2183	.	.	.
0=670	A1	Vvi1G671	.	.	.	.	Tsi18G0911	.	.	Nnu4G617	.	Min4G0662	.	Aco3G4170	.	.	.	.	Pso7G3981	.
0=671	A1	Vvi1G672	.	Vvi17G762	.	.	Tsi18G0907	Tsi23G0286	Nnu3G576	Nnu4G619	Min5G1764	Min4G0661	Aco3G1833	.	.	.	.	Pso5G1726	Pso7G3982	.
0=672	A1	Vvi1G673	.	.	.	.	.	Tsi23G0287	.	Nnu4G620	.	Min4G0660	Aco3G1831	.	.	.	Pso4G2182	Pso5G1725	.	.
0=673	A1	Vvi1G674	.	.	.	.	.	.	.	Nnu4G628	.	Min4G0650	.	.	.	.	.	Pso5G1719	Pso7G3985	.
0=674	A1	Vvi1G675	.	.	.	Tsi4G1122	.	.	.	.	.	.	.	.	.	.	.	.	.	.
0=675	A1	Vvi1G676	.	.	.	.	Tsi18G0903	.	.	.	.	Min4G0647	Aco3G1812	Aco3G4201	Aox3G0982	Aox3G2539	.	.	.	.
0=676	A1	Vvi1G677	.	.	.	.	.	.	.	.	.	.	.	.	.	.	.	.	.	.
0=677	A1	Vvi1G678	.	.	.	.	.	Tsi23G0291	.	.	.	.	.	Aco3G4203	.	Aox3G2541	.	.	.	.
0=678	A1	Vvi1G679	.	.	.	.	.	Tsi23G0292	.	.	.	Min4G0644	.	Aco3G4206	.	Aox3G2542	.	.	.	.
0=679	A1	Vvi1G680	Vvi14G1341	.	.	.	Tsi18G0901	Tsi23G0293	Nnu3G586	Nnu4G635	.	.	Aco3G1810	Aco3G4209	Aox3G0980	Aox3G2543	Pso4G2171	.	.	.
0=680	A1	Vvi1G681	.	.	.	.	.	Tsi23G0294	.	Nnu4G636	.	.	.	Aco3G4210	.	Aox3G2544	Pso4G2169	Pso5G1711	.	.
0=681	A1	Vvi1G682	.	.	.	.	Tsi18G0900	.	Nnu3G588	Nnu4G637	Min5G1737	Min4G0641	Aco3G1807	.	Aox3G0979	.	.	.	Pso7G3990	.
0=682	A1	Vvi1G683	.	.	.	.	Tsi18G0899	.	Nnu3G590	.	Min5G1736	.	.	Aco3G4214	.	Aox3G2546	.	.	Pso7G3989	.
0=683	A1	Vvi1G684	.	Vvi17G757	.	.	Tsi18G0898	Tsi23G0295	.	Nnu4G643	.	.	.	Aco3G4227	.	Aox3G2549	Pso4G2167	Pso5G1708	Pso7G3994	Pso10G111
0=684	A1	Vvi1G685	.	.	.	.	.	.	Nnu3G592	.	.	Min4G0634	.	Aco3G3966	.	Aox3G2552	.	.	.	.
0=685	A1	Vvi1G686	.	.	.	Tsi4G1469	.	.	.	Nnu4G648	Min5G1732	.	.	Aco3G4238	.	.	.	.	.	.
0=686	A1	Vvi1G687	.	.	.	Tsi4G1468	.	.	.	Nnu4G650	Min5G1731	.	.	Aco3G4239	.	Aox3G2556	.	.	.	.
0=687	A1	Vvi1G688	.	.	.	Tsi4G1467	.	.	.	.	.	.	.	.	.	.	.	.	.	.
0=688	A1	Vvi1G689	.	.	.	.	.	.	.	.	.	.	.	.	.	.	.	.	.	.
0=689	A1	Vvi1G690	.	.	.	.	.	.	.	.	.	.	.	.	.	.	.	.	.	.
0=690	A1	Vvi1G691	.	.	.	.	.	.	.	.	.	.	.	.	.	.	.	.	.	.
0=691	A1	Vvi1G692	.	.	.	.	.	.	.	.	.	.	.	.	.	.	.	.	.	.
0=692	A1	Vvi1G693	.	.	.	.	.	.	.	.	Min5G1730	.	.	.	.	Aox3G2557	.	.	.	.
0=693	A1	Vvi1G694	.	.	.	.	.	.	.	.	.	.	.	.	.	.	.	.	.	.
0=694	A1	Vvi1G695	.	.	.	.	.	.	.	.	.	.	.	.	.	.	.	.	.	.
0=695	A1	Vvi1G696	.	.	.	.	.	.	.	.	.	.	.	.	.	.	.	.	.	.
0=696	A1	Vvi1G697	.	.	.	.	.	.	.	.	.	.	.	.	.	.	.	.	.	.
0=697	A1	Vvi1G698	.	.	.	.	.	.	Nnu3G599	.	.	.	.	.	.	.	.	.	.	.
0=698	A1	Vvi1G699	.	.	.	.	.	.	.	.	.	.	.	.	.	.	.	.	.	.
0=699	A1	Vvi1G700	.	.	Tsi10G1070	.	.	.	.	.	Min5G1722	Min4G0620	.	.	.	.	.	.	.	.
0=700	A1	Vvi1G701	.	.	.	.	Tsi18G0890	Tsi23G0300	Nnu3G607	.	Min5G1721	Min4G0618	Aco3G1792	.	Aox3G0969	.	.	.	Pso7G4000	Pso10G115
0=701	A1	Vvi1G702	.	.	.	.	Tsi18G0889	.	.	.	Min5G1719	.	.	.	Aox3G0967	Aox3G2573	.	.	.	.
0=702	A1	Vvi1G703	.	.	.	.	.	.	.	.	.	.	.	.	.	.	.	.	.	.
0=703	A1	Vvi1G704	.	.	.	.	.	Tsi23G0302	.	Nnu4G667	Min5G1715	Min4G0613	.	Aco3G4283	.	Aox3G2583	.	.	.	.
0=704	A1	Vvi1G705	Vvi14G1354	Vvi17G750	.	.	Tsi18G0884	Tsi23G0303	Nnu3G609	Nnu4G668	.	.	Aco3G1782	.	Aox3G0964	.	Pso4G2158	Pso5G1697	.	.
0=705	A1	Vvi1G706	.	.	.	.	.	.	.	.	Min5G1712	Min4G0609	.	.	.	.	.	.	.	.
0=706	A1	Vvi1G707	.	.	.	.	Tsi18G0880	.	Nnu3G616	.	.	Min4G0742	Aco3G1741	.	Aox3G0956	.	Pso4G2151	Pso5G1693	.	.
0=707	A1	Vvi1G708	.	.	.	.	Tsi18G0876	.	.	.	.	.	.	.	Aox3G0950	.	.	.	.	.
0=708	A1	Vvi1G709	.	.	.	.	.	.	.	.	.	.	.	.	.	.	.	.	.	.
0=709	A1	Vvi1G710	.	.	.	.	.	Tsi23G0309	.	.	.	.	Aco3G1724	.	.	.	.	.	.	.
0=710	A1	Vvi1G711	.	.	.	.	Tsi18G0875	.	.	Nnu4G686	.	.	Aco3G1723	.	Aox3G0949	.	.	.	.	.
0=711	A1	Vvi1G712	.	.	.	.	.	.	.	Nnu4G687	.	Min4G0735	Aco3G1722	.	.	.	.	.	.	.
0=712	A1	Vvi1G713	.	.	.	.	.	.	.	.	.	.	.	.	.	.	.	.	.	.
0=713	A1	Vvi1G714	Vvi14G1368	.	Tsi10G0581	.	Tsi18G0872	Tsi23G0310	Nnu3G623	Nnu4G689	.	.	Aco3G1719	Aco3G4320	Aox3G0946	Aox3G2600	Pso4G2141	Pso5G1690	.	.
0=714	A1	Vvi1G715	.	.	.	.	.	.	Nnu3G625	Nnu4G690	.	Min4G0730	Aco3G1718	.	Aox3G0945	.	.	.	.	.
0=715	A1	Vvi1G716	.	.	Tsi10G1069	.	.	.	.	.	.	.	.	.	.	.	.	.	.	.
0=716	A1	Vvi1G717	.	Vvi17G730	.	.	Tsi18G0871	.	.	.	.	Min4G0845	.	.	.	.	.	.	Pso7G3951	.
0=717	A1	Vvi1G718	.	.	.	.	.	.	.	.	.	.	.	.	.	.	.	.	.	.
0=718	A1	Vvi1G719	.	.	Tsi10G0626	.	.	.	.	.	.	.	.	.	.	.	.	.	.	.
0=719	A1	Vvi1G720	.	.	.	.	.	.	.	.	.	.	.	.	.	.	.	.	.	.
0=720	A1	Vvi1G721	.	.	Tsi10G1052	Tsi4G1464	.	.	.	.	.	.	.	.	.	.	.	.	.	.
0=721	A1	Vvi1G722	.	.	Tsi10G0629	Tsi4G1142	Tsi18G0868	.	.	Nnu4G691	.	Min4G0724	Aco3G1713	.	Aox3G0941	.	.	.	.	Pso10G123
0=722	A1	Vvi1G723	.	.	.	.	Tsi18G0867	.	.	Nnu4G693	.	Min4G0722	.	Aco3G4326	.	Aox3G2607	.	.	.	.
0=723	A1	Vvi1G724	.	.	.	.	.	Tsi23G0313	.	Nnu4G694	.	.	Aco3G1711	.	Aox3G0939	.	Pso4G2139	Pso5G1686	.	.
0=724	A1	Vvi1G725	.	.	.	.	.	.	.	.	.	.	.	.	.	.	.	.	.	.
0=725	A1	Vvi1G726	.	.	.	.	.	.	.	.	.	.	.	.	.	.	.	.	.	.
0=726	A1	Vvi1G727	Vvi14G1372	.	.	.	Tsi18G0866	Tsi23G0314	Nnu3G631	Nnu4G695	.	.	.	Aco3G4328	.	Aox3G2608	.	.	.	.
0=727	A1	Vvi1G728	.	.	.	.	.	.	.	.	.	Min4G0719	.	Aco3G4337	.	.	.	.	Pso7G3940	Pso10G132
0=728	A1	Vvi1G729	.	.	.	.	.	.	.	Nnu4G697	.	.	.	.	.	Aox3G2614	.	.	.	.
0=729	A1	Vvi1G730	.	.	Tsi10G0633	.	Tsi18G0863	.	.	Nnu4G699	.	Min4G0716	.	Aco3G4340	.	Aox3G2616	.	.	Pso7G1770	Pso10G134
0=730	A1	Vvi1G731	Vvi14G1378	.	Tsi10G0635	Tsi4G1145	.	.	Nnu3G635	Nnu4G701	.	Min4G0714	Aco3G1684	Aco3G4347	Aox3G0921	Aox3G2618	.	.	Pso7G1771	Pso10G135
0=731	A1	Vvi1G732	.	.	.	.	.	.	.	.	.	.	.	.	.	.	.	.	.	.
0=732	A1	Vvi1G733	.	.	Tsi10G0643	.	Tsi18G0858	.	.	.	.	.	.	.	.	.	.	.	.	.
0=733	A1	Vvi1G734	.	.	Tsi10G0644	.	.	.	Nnu3G641	Nnu4G708	.	.	.	Aco3G4379	.	Aox3G2646	.	.	Pso7G1775	Pso10G138
0=734	A1	Vvi1G735	.	.	.	.	.	Tsi23G0321	.	Nnu4G709	Min5G1545	.	.	Aco3G3949	.	Aox3G2647	.	.	Pso7G1777	Pso10G139
0=735	A1	Vvi1G736	.	.	Tsi10G0645	.	.	Tsi23G0322	Nnu3G642	.	.	.	.	.	.	.	.	.	.	Pso10G140
0=736	A1	Vvi1G737	.	.	.	.	Tsi18G0857	.	.	Nnu4G710	.	.	.	.	.	.	.	.	.	.
0=737	A1	Vvi1G738	Vvi14G1384	Vvi17G722	Tsi10G0646	.	.	Tsi23G0323	.	.	.	.	.	Aco3G4383	.	Aox3G2649	Pso4G2134	Pso5G1783	Pso7G1778	Pso10G141
0=738	A1	Vvi1G739	.	.	.	Tsi4G1151	.	.	Nnu3G644	.	.	.	.	.	.	.	.	.	Pso7G1781	Pso10G142
0=739	A1	Vvi1G740	.	Vvi17G719	.	Tsi4G1152	Tsi18G0856	.	Nnu3G645	Nnu4G712	.	.	Aco3G1669	Aco3G4385	Aox3G0905	Aox3G2651	Pso4G2132	Pso5G1784	Pso7G1782	Pso10G143
0=740	A1	Vvi1G741	.	.	Tsi10G0648	.	.	.	Nnu3G647	Nnu4G715	.	.	Aco3G1667	Aco3G4389	Aox3G0903	Aox3G2655	Pso4G2129	.	Pso7G1785	Pso10G148
0=741	A1	Vvi1G742	Vvi14G1387	.	.	.	Tsi18G0853	.	Nnu3G648	Nnu4G716	.	.	Aco3G1665	Aco3G4390	Aox3G0901	Aox3G2656	Pso4G2127	Pso5G1786	Pso7G1786	Pso10G150
0=742	A1	Vvi1G743	.	.	Tsi10G0649	.	Tsi18G0852	.	Nnu3G649	Nnu4G717	.	.	.	Aco3G4391	.	Aox3G2657	.	.	Pso7G1787	Pso10G151
0=743	A1	Vvi1G744	.	.	.	.	.	.	.	.	.	.	.	.	.	.	.	.	.	.
0=744	A1	Vvi1G745	.	Vvi17G717	Tsi10G0651	.	Tsi18G0851	Tsi23G0327	Nnu3G650	Nnu4G718	.	.	Aco3G1661	Aco3G4395	Aox3G0899	Aox3G2660	Pso4G2126	.	Pso7G1789	Pso10G153
0=745	A1	Vvi1G746	.	.	.	.	.	.	.	.	.	.	.	.	.	.	.	.	.	.
0=746	A1	Vvi1G747	.	.	.	.	.	.	.	.	.	.	.	.	.	.	.	.	.	.
0=747	A1	Vvi1G748	.	.	.	Tsi4G1155	.	Tsi23G0328	Nnu3G651	Nnu4G724	Min5G1669	Min4G0590	.	.	.	.	.	.	.	.
0=748	A1	Vvi1G749	Vvi14G1388	.	Tsi10G0653	.	.	.	.	Nnu4G728	Min5G1667	Min4G0588	Aco3G1658	Aco3G4397	Aox3G0898	Aox3G2661	Pso4G2123	Pso5G1788	Pso7G1791	.
0=749	A1	Vvi1G750	.	.	Tsi10G0654	.	Tsi18G0850	.	.	.	.	.	.	.	.	Aox3G2662	.	.	.	Pso10G155
0=750	A1	Vvi1G751	.	.	.	.	.	.	.	.	.	.	.	.	.	.	.	.	.	.
0=751	A1	Vvi1G752	.	Vvi17G711	.	Tsi4G1158	Tsi18G0846	.	Nnu3G661	Nnu4G737	.	.	Aco3G1628	Aco3G4414	Aox3G0886	Aox3G2673	.	Pso5G1796	Pso7G1798	.
0=752	A1	Vvi1G753	.	.	.	Tsi4G1161	.	.	Nnu3G663	Nnu4G740	.	.	.	Aco3G3904	Aox3G0884	.	.	.	.	.
0=753	A1	Vvi1G754	Vvi14G1400	Vvi17G704	.	Tsi4G1162	.	.	.	.	.	.	.	.	.	.	Pso4G2109	.	.	.
0=754	A1	Vvi1G755	.	.	.	.	.	.	.	.	.	.	.	.	.	.	.	.	.	.
0=755	A1	Vvi1G756	.	.	.	.	.	.	.	.	.	.	.	.	.	.	.	.	.	.
0=756	A1	Vvi1G757	.	.	.	.	.	.	.	.	.	.	.	.	.	.	.	.	.	.
0=757	A1	Vvi1G758	.	.	.	.	.	.	.	.	.	.	.	.	.	.	.	.	.	.
0=758	A1	Vvi1G759	.	.	.	.	.	.	.	.	.	.	.	.	.	.	.	.	.	.
0=759	A1	Vvi1G760	.	.	.	.	.	.	Nnu3G664	.	.	.	Aco3G1623	Aco3G3895	Aox3G0883	.	.	Pso5G1798	Pso7G1801	.
0=760	A1	Vvi1G761	.	.	Tsi10G0660	.	.	.	.	.	.	.	Aco3G1621	.	Aox3G0882	.	.	.	.	.
0=761	A1	Vvi1G762	.	.	Tsi10G0661	.	.	.	Nnu3G665	.	.	.	Aco3G1620	.	Aox3G0881	.	.	.	.	.
0=762	A1	Vvi1G763	.	.	Tsi10G0662	.	.	.	.	.	.	.	Aco3G1617	.	Aox3G0878	.	.	.	.	.
0=763	A1	Vvi1G764	.	.	.	.	.	.	.	.	.	.	.	.	.	.	.	.	.	.
0=764	A1	Vvi1G765	.	.	Tsi10G0663	.	.	.	Nnu3G666	.	.	.	Aco3G1616	.	.	.	.	.	.	Pso10G166
0=765	A1	Vvi1G766	.	.	Tsi10G0669	.	Tsi18G0840	Tsi23G0334	Nnu3G674	Nnu4G745	.	Min4G1020	Aco3G1608	Aco3G4442	Aox3G0873	Aox3G2683	Pso4G1744	Pso5G1802	.	.
0=766	A1	Vvi1G767	.	.	.	.	Tsi18G0838	Tsi23G0335	.	.	.	.	.	.	.	.	.	.	.	.
0=767	A1	Vvi1G768	.	.	Tsi10G0670	.	.	.	.	Nnu4G747	.	.	Aco3G1606	.	Aox3G0872	.	Pso4G2107	Pso5G1810	.	.
0=768	A1	Vvi1G769	.	.	.	.	.	.	.	.	.	Min4G0804	.	.	.	.	.	.	.	.
0=769	A1	Vvi1G770	Vvi14G1406	Vvi17G693	.	.	.	.	.	.	.	Min4G0805	.	.	.	.	.	.	.	.
0=770	A1	Vvi1G771	.	.	.	.	.	.	.	.	Min5G1580	Min4G0809	.	.	.	.	.	.	.	.
0=771	A1	Vvi1G772	.	.	.	.	.	.	.	.	Min5G1581	.	.	.	.	.	.	.	.	.
0=772	A1	Vvi1G773	.	.	.	.	.	.	.	.	.	Min4G0813	.	.	.	.	.	.	.	.
0=773	A1	Vvi1G774	.	.	.	.	.	.	Nnu3G686	.	.	Min4G0819	Aco3G1594	.	Aox3G0863	.	Pso4G2102	.	.	.
0=774	A1	Vvi1G775	.	.	.	.	.	.	.	.	.	.	.	.	.	.	.	.	.	.
0=775	A1	Vvi1G776	.	.	Tsi10G0678	Tsi4G1164	.	.	.	.	.	.	.	Aco3G4479	.	Aox3G2700	.	.	Pso7G1803	Pso10G182
0=776	A1	Vvi1G777	.	.	.	.	.	.	.	.	.	.	.	.	.	.	.	.	.	.
0=777	A1	Vvi1G778	.	.	.	.	.	.	.	.	Min5G1585	.	.	.	.	.	.	.	Pso7G1804	.
0=778	A1	Vvi1G779	.	.	.	.	.	.	Nnu3G687	Nnu4G755	Min5G1586	Min4G0817	Aco3G1577	.	Aox3G0849	.	Pso4G2101	.	.	.
0=779	A1	Vvi1G780	.	.	Tsi10G0681	.	.	.	.	Nnu4G761	.	Min4G0814	.	Aco3G4487	.	Aox3G2703	.	.	.	Pso10G184
0=780	A1	Vvi1G781	.	.	.	Tsi4G1166	.	.	.	.	.	.	.	.	.	.	.	.	Pso7G1806	.
0=781	A1	Vvi1G782	.	.	.	.	Tsi18G0831	Tsi23G0340	.	.	.	Min4G0820	.	.	.	.	.	Pso5G1817	Pso7G1807	.
0=782	A1	Vvi1G783	.	.	.	.	.	.	.	.	.	.	.	.	.	.	.	.	.	.
0=783	A1	Vvi1G784	.	.	.	.	.	.	.	.	.	.	.	.	.	.	.	.	.	.
0=784	A1	Vvi1G785	.	.	.	.	.	.	.	.	.	Min4G0824	.	.	.	.	.	.	.	.
0=785	A1	Vvi1G786	.	.	.	.	Tsi18G0823	.	Nnu3G699	Nnu4G775	.	Min4G0799	.	Aco3G4501	.	Aox3G2714	Pso4G2094	.	.	.
0=786	A1	Vvi1G787	.	.	.	Tsi4G1173	Tsi18G0821	Tsi23G0346	Nnu3G705	Nnu4G778	.	Min4G0793	.	Aco3G4508	.	Aox3G2718	.	.	.	Pso10G197
0=787	A1	Vvi1G788	.	.	Tsi10G0695	Tsi4G1174	Tsi18G0820	Tsi23G0347	Nnu3G707	Nnu4G779	.	.	.	Aco3G4513	.	Aox3G2722	Pso4G2079	.	.	Pso10G199
0=788	A1	Vvi1G789	Vvi14G1417	Vvi17G690	Tsi10G0699	.	Tsi18G0818	.	Nnu3G714	Nnu4G785	.	Min4G0788	Aco3G1529	.	Aox3G0825	.	.	.	.	.
0=789	A1	Vvi1G790	.	.	.	.	.	.	.	.	.	.	.	.	.	.	.	.	.	.
0=790	A1	Vvi1G791	Vvi14G1422	.	Tsi10G0707	Tsi4G1179	Tsi18G0812	.	Nnu3G727	Nnu4G795	.	.	.	Aco3G4535	.	.	.	.	.	Pso10G212
0=791	A1	Vvi1G792	.	.	.	.	.	Tsi23G0354	.	Nnu4G803	.	Min4G0773	Aco3G1521	.	Aox3G0820	.	.	.	.	.
0=792	A1	Vvi1G793	.	.	.	.	.	Tsi23G0355	.	Nnu4G805	.	.	Aco3G1511	.	Aox3G0818	.	.	.	.	.
0=793	A1	Vvi1G794	.	Vvi17G678	Tsi10G0721	.	Tsi18G0807	Tsi23G0359	Nnu3G743	Nnu4G811	.	.	.	Aco3G4567	.	Aox3G2762	.	.	.	Pso10G537
0=794	A1	Vvi1G795	.	Vvi17G677	Tsi10G0722	.	Tsi18G0805	.	Nnu3G744	Nnu4G812	.	Min4G0772	.	Aco3G4568	.	Aox3G2763	.	.	.	Pso10G534
0=795	A1	Vvi1G796	.	.	.	.	.	Tsi23G0361	.	Nnu4G813	.	.	.	Aco3G4571	.	Aox3G2764	.	.	.	Pso10G530
0=796	A1	Vvi1G797	.	.	.	.	Tsi18G0803	Tsi23G0362	Nnu3G746	.	.	.	.	.	.	.	.	.	.	.
0=797	A1	Vvi1G798	.	.	.	Tsi4G1186	Tsi18G0802	Tsi23G0363	.	Nnu4G814	.	.	.	Aco3G4574	.	Aox3G2765	.	.	.	Pso10G529
0=798	A1	Vvi1G799	.	.	.	.	.	.	.	.	.	.	.	.	.	.	.	.	.	.
0=799	A1	Vvi1G800	.	.	Tsi10G0723	.	Tsi18G0801	.	Nnu3G747	Nnu4G815	.	.	Aco3G1504	.	Aox3G0813	.	.	.	.	.
0=800	A1	Vvi1G801	.	.	.	.	Tsi18G0798	.	.	Nnu4G818	.	Min4G0845	.	Aco3G4578	.	Aox3G2768	.	.	.	Pso10G509
0=801	A1	Vvi1G802	.	Vvi17G675	Tsi10G0725	Tsi4G1188	Tsi18G0797	.	Nnu3G753	Nnu4G819	.	.	Aco3G1499	Aco3G4585	Aox3G0810	Aox3G2773	Pso4G2063	.	.	.
0=802	A1	Vvi1G803	.	.	Tsi10G0730	Tsi4G1189	.	.	Nnu3G755	Nnu4G823	Min5G1511	Min4G0849	Aco3G1488	Aco3G4598	Aox3G0807	Aox3G2781	.	.	.	Pso10G500
0=803	A1	Vvi1G804	.	.	Tsi10G0732	Tsi4G1191	.	.	Nnu3G757	Nnu4G825	.	Min4G0852	Aco3G1480	Aco3G4604	Aox3G0802	Aox3G2784	.	.	.	.
0=804	A1	Vvi1G805	.	.	Tsi10G0733	.	.	.	.	Nnu4G827	.	.	.	Aco3G4606	.	Aox3G2785	.	.	.	Pso10G498
0=805	A1	Vvi1G806	.	Vvi17G672	.	Tsi4G1194	.	Tsi23G0372	Nnu3G764	Nnu4G831	.	Min4G0855	Aco3G1472	Aco3G3860	Aox3G0798	Aox3G2791	.	.	.	Pso10G463
0=806	A1	Vvi1G807	.	.	Tsi10G0735	Tsi4G1195	.	.	.	.	.	.	.	.	.	.	.	.	.	.
0=807	A1	Vvi1G808	.	.	.	Tsi4G1197	.	.	.	Nnu4G834	.	Min4G0857	.	.	.	Aox3G2795	.	.	.	Pso10G460
0=808	A1	Vvi1G809	Vvi14G1443	Vvi17G469	Tsi10G0739	Tsi4G1201	Tsi18G0784	.	Nnu3G767	Nnu4G837	.	.	Aco3G1465	Aco3G4627	Aox3G0795	Aox3G2803	.	.	.	Pso10G451
0=809	A1	Vvi1G810	.	.	Tsi10G0740	.	.	.	.	Nnu4G839	.	.	.	.	.	.	.	.	.	.
0=810	A1	Vvi1G811	.	Vvi17G470	.	Tsi4G1203	.	.	.	Nnu4G840	.	.	Aco3G1461	.	Aox3G0793	.	.	.	.	.
0=811	A1	Vvi1G812	.	.	.	Tsi4G1205	.	.	.	.	.	.	.	.	.	.	.	.	.	.
0=812	A1	Vvi1G813	.	.	.	.	.	.	.	.	Min5G1598	.	.	Aco3G4633	.	Aox3G2807	.	.	.	Pso10G443
0=813	A1	Vvi1G814	.	Vvi17G472	.	.	.	.	Nnu3G772	.	.	.	.	Aco3G4637	.	Aox3G2808	.	.	.	Pso10G440
0=814	A1	Vvi1G815	.	.	.	.	.	.	.	.	.	.	.	.	.	.	.	.	.	.
0=815	A1	Vvi1G816	.	.	Tsi10G0742	.	.	.	Nnu3G773	.	.	Min4G1018	Aco3G1446	.	Aox3G0787	.	Pso4G1742	.	.	.
0=816	A1	Vvi1G817	.	.	Tsi10G0744	Tsi4G1241	.	.	Nnu3G774	Nnu4G848	Min5G1606	Min4G1020	Aco3G1445	Aco3G4642	Aox3G0786	Aox3G2815	.	.	.	Pso10G434
0=817	A1	Vvi1G818	.	.	Tsi10G0746	.	.	.	.	.	Min5G1609	.	.	.	.	.	.	.	.	.
0=818	A1	Vvi1G819	.	.	Tsi10G0747	.	.	.	.	.	.	.	Aco3G1436	.	Aox3G0780	.	.	.	.	.
0=819	A1	Vvi1G820	.	.	.	.	.	.	.	.	.	.	.	.	.	.	.	.	.	.
0=820	A1	Vvi1G821	.	.	.	.	.	.	Nnu3G777	.	.	.	.	Aco3G4646	.	Aox3G2817	.	.	.	.
0=821	A1	Vvi1G822	.	Vvi17G476	Tsi10G0748	.	.	.	.	Nnu4G851	Min5G1612	Min4G1023	Aco3G1434	Aco3G4657	Aox3G0779	Aox3G2821	Pso4G1740	.	.	.
0=822	A1	Vvi1G823	.	.	.	.	Tsi18G0777	Tsi23G0378	.	Nnu4G853	.	.	.	Aco3G4660	.	Aox3G2824	.	.	.	.
0=823	A1	Vvi1G824	.	.	.	.	.	.	.	.	.	.	.	.	.	.	.	.	.	.
0=824	A1	Vvi1G825	.	.	.	.	.	.	.	.	.	.	.	.	.	.	.	.	.	.
0=825	A1	Vvi1G826	.	.	.	.	.	.	.	.	.	.	.	.	.	.	.	.	.	.
0=826	A1	Vvi1G827	Vvi14G1462	.	.	Tsi4G1248	Tsi18G0775	Tsi23G0380	Nnu3G788	Nnu4G856	.	Min4G1000	.	Aco3G4679	.	Aox3G2840	.	.	.	.
0=827	A1	Vvi1G828	.	Vvi17G479	Tsi10G0756	.	.	Tsi23G0381	Nnu3G789	Nnu4G857	.	.	Aco3G1429	Aco3G4708	Aox3G0775	Aox3G2842	Pso4G1738	.	.	.
0=828	A1	Vvi1G829	.	.	.	.	.	.	.	.	.	.	.	.	.	.	.	.	.	.
0=829	A1	Vvi1G830	.	.	.	.	Tsi18G0771	Tsi23G0384	.	.	.	.	.	Aco3G4711	.	Aox3G2843	.	.	.	.
0=830	A1	Vvi1G831	.	.	.	.	.	Tsi23G0388	Nnu3G792	.	.	.	.	Aco3G4713	.	Aox3G2844	.	.	Pso7G1830	.
0=831	A1	Vvi1G832	.	.	.	.	.	.	.	.	.	.	.	.	.	.	.	.	.	.
0=832	A1	Vvi1G833	.	.	.	.	Tsi18G0770	.	Nnu3G795	.	.	.	.	Aco3G4718	.	Aox3G2847	.	.	.	.
0=833	A1	Vvi1G834	.	.	.	.	Tsi18G0767	.	.	.	.	.	.	.	.	.	.	.	.	.
0=834	A1	Vvi1G835	Vvi14G1465	.	Tsi10G0761	Tsi4G1250	Tsi18G0766	.	Nnu3G798	Nnu4G865	.	Min4G0993	Aco3G1416	Aco3G4722	Aox3G0766	Aox3G2849	Pso4G1730	.	.	.
0=835	A1	Vvi1G836	.	.	.	.	.	Tsi23G0392	.	.	.	Min4G0989	.	.	.	.	.	.	.	.
0=836	A1	Vvi1G837	.	Vvi17G489	Tsi10G0765	Tsi4G1253	.	.	.	Nnu4G870	.	.	Aco3G1380	.	Aox3G0747	.	.	.	.	Pso10G385
0=837	A1	Vvi1G838	Vvi14G1471	.	Tsi10G0769	Tsi4G1254	Tsi18G0757	Tsi23G0394	Nnu3G805	Nnu4G873	.	Min4G0980	Aco3G1370	Aco3G4738	Aox3G0743	Aox3G2854	Pso4G1714	Pso5G803	.	.
0=838	A1	Vvi1G839	.	.	Tsi10G0770	.	.	Tsi23G0399	Nnu3G808	Nnu4G874	.	.	.	Aco3G4744	.	Aox3G2855	.	Pso5G805	.	.
0=839	A1	Vvi1G840	.	.	Tsi10G0771	.	.	.	.	Nnu4G875	.	.	.	Aco3G4746	.	Aox3G2856	.	.	.	.
0=840	A1	Vvi1G841	.	.	Tsi10G0774	Tsi4G1256	Tsi18G0755	Tsi23G0401	.	.	.	Min4G0979	.	.	Aox3G0742	Aox3G2860	.	.	.	.
0=841	A1	Vvi1G842	.	.	.	.	Tsi18G0753	Tsi23G0407	Nnu3G813	Nnu4G881	.	.	.	Aco3G4764	.	Aox3G2865	Pso4G1707	Pso5G809	.	.
0=842	A1	Vvi1G843	.	.	.	.	.	Tsi23G0409	.	Nnu4G882	.	Min4G0977	.	Aco3G4767	.	Aox3G2866	.	.	.	.
0=843	A1	Vvi1G844	.	.	Tsi10G0775	.	.	.	.	Nnu4G885	.	.	.	Aco3G4771	.	Aox3G2869	.	.	.	Pso10G336
0=844	A1	Vvi1G845	.	.	Tsi10G0776	.	.	.	.	Nnu4G888	.	.	Aco3G1360	.	Aox3G0738	.	Pso4G1706	.	.	.
0=845	A1	Vvi1G846	.	Vvi17G499	Tsi10G0778	Tsi4G1257	Tsi18G0743	.	Nnu3G816	Nnu4G890	.	Min4G0974	.	Aco3G4782	.	Aox3G2871	.	.	.	Pso10G335
0=846	A1	Vvi1G847	.	.	Tsi10G0779	Tsi4G1258	Tsi18G0741	.	.	.	.	.	.	.	.	.	.	.	.	.
0=847	A1	Vvi1G848	.	.	.	.	Tsi18G0738	Tsi23G0411	Nnu3G822	Nnu4G895	.	.	.	.	Aox3G0732	.	Pso4G1701	Pso5G815	.	.
0=848	A1	Vvi1G849	.	.	.	.	.	.	.	.	.	.	.	.	.	.	.	.	.	.
0=849	A1	Vvi1G850	.	.	.	Tsi4G1263	Tsi18G0735	Tsi23G0413	.	.	.	.	.	.	.	.	.	.	.	.
0=850	A1	Vvi1G851	.	.	.	.	.	Tsi23G0414	Nnu3G826	.	.	.	.	Aco3G4799	.	Aox3G2882	Pso4G1698	Pso5G819	.	.
0=851	A1	Vvi1G852	.	Vvi17G504	.	Tsi4G1264	Tsi18G0734	Tsi23G0415	Nnu3G828	Nnu4G901	Min5G1510	.	Aco3G1334	Aco3G4800	Aox3G0718	Aox3G2883	.	.	.	Pso10G318
0=852	A1	Vvi1G853	Vvi14G1483	Vvi17G505	.	Tsi4G1265	Tsi18G0732	Tsi23G0417	Nnu3G829	Nnu4G902	Min5G1509	.	Aco3G1332	Aco3G4808	Aox3G0716	Aox3G2887	Pso4G1694	Pso5G822	.	Pso10G316
0=853	A1	Vvi1G854	.	.	Tsi10G0786	Tsi4G1266	.	.	Nnu3G831	Nnu4G906	Min5G1506	.	.	Aco3G4809	.	Aox3G2888	.	.	.	Pso10G313
0=854	A1	Vvi1G855	.	.	.	.	Tsi18G0729	.	.	.	Min5G1503	.	.	.	Aox3G0708	.	.	.	.	.
0=855	A1	Vvi1G856	Vvi14G1485	Vvi17G511	Tsi10G0787	.	.	.	Nnu3G832	Nnu4G908	.	.	Aco3G1316	Aco3G4812	.	Aox3G2890	.	Pso5G829	.	.
0=856	A1	Vvi1G857	Vvi14G1487	.	.	Tsi4G1269	Tsi18G0726	Tsi23G0420	.	.	.	.	Aco3G1314	Aco3G4821	Aox3G0706	Aox3G2893	.	.	.	Pso10G310
0=857	A1	Vvi1G858	.	.	Tsi10G0788	Tsi4G1270	Tsi18G0725	.	.	Nnu4G910	.	.	.	Aco3G4822	.	Aox3G2894	.	.	.	.
0=858	A1	Vvi1G859	.	.	Tsi10G0790	.	.	.	.	Nnu4G911	.	.	.	Aco3G4825	.	Aox3G2897	.	.	.	Pso10G306
0=859	A1	Vvi1G860	.	.	.	.	.	Tsi23G0421	Nnu3G835	Nnu4G913	.	.	.	Aco3G4826	.	Aox3G2898	.	.	.	Pso10G305
0=860	A1	Vvi1G861	Vvi14G1493	Vvi17G518	Tsi10G0793	Tsi4G1276	Tsi18G0719	.	Nnu3G842	Nnu4G917	.	.	Aco3G1296	Aco3G4839	Aox3G0691	Aox3G2909	Pso4G1685	Pso5G845	.	Pso10G296
0=861	A1	Vvi1G862	.	.	.	Tsi4G1277	.	.	Nnu3G843	Nnu4G918	.	.	.	Aco3G4844	.	Aox3G2915	.	.	.	Pso10G295
0=862	A1	Vvi1G863	.	.	.	.	.	Tsi23G0426	.	.	.	.	.	.	.	.	.	.	.	.
0=863	A1	Vvi1G864	.	.	.	.	.	.	.	.	.	.	.	.	.	.	.	.	.	.
0=864	A1	Vvi1G865	Vvi14G1495	Vvi17G519	Tsi10G0794	Tsi4G1278	Tsi18G0717	Tsi23G0427	Nnu3G846	Nnu4G921	.	.	.	Aco3G4846	.	Aox3G2917	Pso4G1683	Pso5G847	.	.
0=865	A1	Vvi1G866	.	.	Tsi10G0795	.	.	.	.	.	.	.	.	.	.	Aox3G2918	.	.	.	.
0=866	A1	Vvi1G867	Vvi14G1496	Vvi17G521	Tsi10G0797	Tsi4G1280	.	.	Nnu3G849	Nnu4G923	.	.	Aco3G1279	Aco3G4851	Aox3G0679	Aox3G2921	Pso4G1680	Pso5G850	.	Pso10G288
0=867	A1	Vvi1G868	.	.	.	.	.	.	.	.	.	.	.	.	.	.	.	.	.	.
0=868	A1	Vvi1G869	.	.	.	.	.	.	.	.	.	.	.	.	.	.	.	.	.	.
0=869	A1	Vvi1G870	.	.	.	.	.	.	.	.	.	.	.	.	.	.	.	.	.	.
0=870	A1	Vvi1G871	Vvi14G1499	.	.	.	.	.	.	Nnu4G927	.	.	.	Aco3G4855	.	Aox3G2923	.	.	.	.
0=871	A1	Vvi1G872	Vvi14G1503	.	Tsi10G0800	.	.	.	.	.	.	.	Aco3G1275	Aco3G4859	Aox3G0675	Aox3G2925	.	.	.	.
0=872	A1	Vvi1G873	.	Vvi17G525	.	.	.	.	.	Nnu4G930	.	.	.	Aco3G4872	.	Aox3G2931	.	.	.	.
0=873	A1	Vvi1G874	.	.	.	.	.	.	.	.	.	.	.	.	.	.	.	.	.	.
0=874	A1	Vvi1G875	.	.	Tsi10G0804	.	.	.	.	.	.	.	.	.	.	.	.	.	.	.
0=875	A1	Vvi1G876	.	.	.	.	.	.	Nnu3G857	Nnu4G931	.	.	.	Aco3G4877	.	Aox3G2934	.	.	.	.
0=876	A1	Vvi1G877	.	.	.	.	.	.	.	.	.	.	.	.	.	.	.	.	.	.
0=877	A1	Vvi1G878	.	.	Tsi10G0808	Tsi4G1284	.	Tsi23G0436	Nnu3G858	Nnu4G932	.	.	.	Aco3G4879	.	Aox3G2935	.	.	.	Pso10G272
0=878	A1	Vvi1G879	Vvi14G1511	.	Tsi10G0809	Tsi4G1285	Tsi18G0708	.	Nnu3G860	Nnu4G934	.	.	Aco3G1268	Aco3G4881	Aox3G0670	Aox3G2937	Pso4G1668	Pso5G863	Pso7G1838	Pso10G264
0=879	A1	Vvi1G880	.	.	Tsi10G0811	Tsi4G1287	.	.	Nnu3G863	.	.	.	Aco3G1262	.	Aox3G0667	.	Pso4G1666	Pso5G865	.	.
0=880	A1	Vvi1G881	Vvi14G1513	.	.	Tsi4G1288	.	.	Nnu3G864	Nnu4G937	.	.	Aco3G1260	Aco3G4885	Aox3G0665	Aox3G2940	Pso4G1665	Pso5G866	Pso7G1840	Pso10G261
0=881	A1	Vvi1G882	.	.	.	.	.	.	.	.	.	.	.	.	.	.	.	.	.	.
0=882	A1	Vvi1G883	Vvi14G1514	Vvi17G527	Tsi10G0812	Tsi4G1289	.	.	Nnu3G865	Nnu4G938	.	.	Aco3G1255	Aco3G4888	Aox3G0664	Aox3G2941	Pso4G1664	Pso5G868	Pso7G1843	Pso10G260
0=883	A1	Vvi1G884	.	.	.	.	.	.	.	.	.	.	.	.	.	.	.	.	.	.
0=884	A1	Vvi1G885	.	.	.	.	.	.	.	Nnu4G940	.	.	.	Aco3G4891	.	Aox3G2944	.	.	Pso7G1847	.
0=885	A1	Vvi1G886	.	Vvi17G528	Tsi10G0814	Tsi4G1290	.	.	Nnu3G869	Nnu4G941	.	.	Aco3G1246	Aco3G4893	Aox3G0657	Aox3G2945	.	.	Pso7G1850	Pso10G256
0=886	A1	Vvi1G887	Vvi14G1517	Vvi17G532	Tsi10G0818	Tsi4G1294	.	Tsi23G0443	Nnu3G875	Nnu4G948	.	Min4G1058	.	Aco3G4897	.	Aox3G2948	Pso4G1658	.	Pso7G1854	.
0=887	A1	Vvi1G888	.	.	.	.	Tsi18G0697	Tsi23G0445	.	Nnu4G949	.	.	.	Aco3G4900	.	Aox3G2950	Pso4G1656	.	.	.
0=888	A1	Vvi1G889	.	.	.	.	.	.	.	.	.	.	.	.	.	.	.	.	.	.
0=889	A1	Vvi1G890	.	.	.	.	.	Tsi23G0446	.	Nnu4G953	.	Min4G1054	.	.	.	.	.	.	.	Pso10G243
0=890	A1	Vvi1G891	.	Vvi17G533	.	.	.	.	Nnu3G877	Nnu4G956	.	.	.	Aco3G4906	.	Aox3G2954	.	.	Pso7G1858	.
0=891	A1	Vvi1G892	.	.	.	.	.	.	.	.	.	.	.	.	.	.	.	.	.	.
0=892	A1	Vvi1G893	.	Vvi17G534	Tsi10G0821	.	.	.	Nnu3G881	Nnu4G957	.	Min4G1050	Aco3G1229	Aco3G4907	Aox3G0647	Aox3G2956	Pso4G1654	.	Pso7G1860	.
0=893	A1	Vvi1G894	.	Vvi17G537	Tsi10G0822	Tsi4G1296	Tsi18G0693	.	Nnu3G885	Nnu4G960	.	.	Aco3G1206	Aco3G4916	Aox3G0646	Aox3G2961	Pso4G1652	.	.	.
0=894	A1	Vvi1G895	.	.	Tsi10G0823	.	.	.	.	Nnu4G961	.	Min4G1049	.	Aco3G4917	.	Aox3G2962	.	.	.	.
0=895	A1	Vvi1G896	Vvi14G1520	.	Tsi10G0824	.	Tsi18G0692	Tsi23G0447	Nnu3G888	.	.	.	Aco3G1202	Aco3G4918	Aox3G0645	Aox3G2963	Pso4G1651	.	Pso7G1866	Pso10G237
0=896	A1	Vvi1G897	.	.	.	.	Tsi18G0691	.	Nnu3G889	.	.	.	.	.	.	.	Pso4G1646	.	.	.
0=897	A1	Vvi1G898	.	.	.	Tsi4G1297	.	.	Nnu3G890	.	.	Min4G1046	.	Aco3G4919	.	Aox3G2964	.	.	Pso7G1868	Pso10G236
0=898	A1	Vvi1G899	.	.	.	.	Tsi18G0690	.	Nnu3G892	.	.	Min4G1042	Aco3G1195	.	Aox3G0639	.	Pso4G1640	.	.	.
0=899	A1	Vvi1G900	.	.	Tsi10G0829	.	Tsi18G0688	.	Nnu3G895	.	.	.	.	Aco3G4925	.	Aox3G2968	Pso4G1634	Pso5G893	.	.
0=900	A1	Vvi1G901	.	.	.	.	.	.	.	.	.	.	.	.	.	.	.	.	.	.
0=901	A1	Vvi1G902	.	.	Tsi10G0830	Tsi4G1303	Tsi18G0687	Tsi23G0749	Nnu3G896	Nnu4G966	.	Min4G1040	Aco3G1192	Aco3G4926	Aox3G0636	Aox3G2969	Pso4G1633	.	.	.
0=902	A1	Vvi1G903	.	.	.	.	.	.	.	.	.	.	.	.	.	.	.	.	.	.
0=903	A1	Vvi1G904	.	Vvi17G539	.	.	.	.	Nnu3G897	Nnu4G967	.	.	Aco3G1191	Aco3G4927	Aox3G0635	.	.	.	.	.
0=904	A1	Vvi1G905	.	Vvi17G540	Tsi10G0833	.	.	Tsi23G0455	Nnu3G899	Nnu4G970	.	Min4G1038	Aco3G1188	Aco3G4933	Aox3G0616	Aox3G2973	Pso4G1629	.	Pso7G1872	Pso10G234
0=905	A1	Vvi1G906	.	.	.	Tsi4G1308	.	.	Nnu3G900	Nnu4G975	.	.	.	Aco3G4940	.	Aox3G2978	.	.	Pso7G1875	Pso10G229
0=906	A1	Vvi1G907	.	.	Tsi10G0836	Tsi4G1309	Tsi18G0684	Tsi23G0456	.	.	.	Min4G1035	.	.	.	.	.	.	.	.
0=907	A1	Vvi1G908	.	.	.	.	.	.	.	.	.	.	.	.	.	.	.	.	.	.
0=908	A1	Vvi1G909	.	.	.	.	.	.	.	Nnu4G978	.	.	.	Aco3G4946	.	Aox3G2981	.	.	.	.
0=909	A1	Vvi1G910	.	.	Tsi10G0837	.	.	Tsi23G0458	.	Nnu4G979	.	.	.	.	.	.	Pso4G1436	.	.	Pso10G186
0=910	A1	Vvi1G911	.	.	Tsi10G0838	Tsi4G1311	Tsi18G0364	Tsi23G0459	Nnu3G902	Nnu4G980	.	Min4G1034	Aco3G1181	Aco3G4947	Aox3G0611	Aox3G2982	Pso4G1622	.	Pso7G3792	.
0=911	A1	Vvi1G912	.	.	Tsi10G0839	.	Tsi18G0682	Tsi23G0460	Nnu3G903	Nnu4G981	.	Min4G1031	.	Aco3G4949	.	Aox3G2983	.	.	Pso7G1888	.
0=912	A1	Vvi1G913	.	.	Tsi10G0840	.	.	.	.	Nnu4G982	.	.	.	.	.	.	.	.	.	.
0=913	A1	Vvi1G914	Vvi14G1543	.	.	Tsi4G1314	Tsi18G0678	Tsi23G0462	Nnu3G905	Nnu4G985	.	.	Aco3G1180	.	Aox3G0610	.	Pso4G1617	.	.	.
0=914	A1	Vvi1G915	.	.	.	.	.	.	.	.	.	.	.	.	.	.	.	.	.	.
0=915	A1	Vvi1G916	.	Vvi17G554	Tsi10G0844	Tsi4G1316	.	Tsi23G0465	Nnu3G912	Nnu4G990	.	.	.	Aco3G4959	Aox3G0608	Aox3G2989	.	Pso5G933	.	.
0=916	A1	Vvi1G917	.	.	.	.	Tsi18G0674	Tsi23G0466	Nnu3G913	Nnu4G992	.	.	.	Aco3G4963	.	Aox3G2991	Pso4G1610	Pso5G934	.	.
0=917	A1	Vvi1G918	.	.	Tsi10G0845	.	Tsi18G0671	.	Nnu3G916	Nnu4G995	.	.	Aco3G1173	Aco3G4972	.	.	Pso4G1607	Pso5G936	.	.
0=918	A1	Vvi1G919	.	.	Tsi10G0848	.	.	.	.	.	.	.	.	.	.	.	.	.	.	.
0=919	A1	Vvi1G920	.	.	.	Tsi4G1319	Tsi18G0669	Tsi23G0467	Nnu3G919	Nnu4G1000	.	Min4G1061	.	Aco3G4979	.	Aox3G2999	.	Pso5G939	.	.
0=920	A1	Vvi1G921	Vvi14G1551	.	Tsi10G0850	.	Tsi18G0667	.	Nnu3G920	Nnu4G1002	.	Min4G1023	.	Aco3G4982	.	Aox3G3001	Pso4G1605	Pso5G940	.	.
0=921	A1	Vvi1G922	.	.	Tsi10G0852	.	Tsi18G0661	.	Nnu3G928	Nnu4G1008	.	.	.	Aco3G5003	.	Aox3G3017	.	.	.	.
0=922	A1	Vvi1G923	.	.	Tsi10G0853	Tsi4G1325	.	.	Nnu3G929	Nnu4G1010	.	.	.	Aco3G5009	.	Aox3G3022	.	.	.	.
0=923	A1	Vvi1G924	Vvi14G1560	Vvi17G562	Tsi10G0854	Tsi4G1327	.	.	Nnu3G1160	Nnu4G1293	.	.	.	Aco3G5518	.	Aox3G3336	.	Pso5G944	.	.
0=924	A1	Vvi1G925	.	.	Tsi10G0858	Tsi4G1329	.	Tsi23G0712	.	.	.	.	.	Aco3G5025	.	Aox3G3034	.	Pso5G949	.	.
0=925	A1	Vvi1G926	Vvi14G1564	Vvi17G567	Tsi10G0860	Tsi4G1331	.	Tsi23G0715	Nnu3G942	Nnu4G1028	.	.	.	Aco3G5036	.	Aox3G3038	.	.	.	Pso10G14
0=926	A1	Vvi1G927	.	.	.	.	.	.	.	.	.	.	.	.	.	.	.	.	.	.
0=927	A1	Vvi1G928	.	.	Tsi10G0862	.	.	.	Nnu3G949	.	.	.	.	.	.	.	.	Pso5G951	.	.
0=928	A1	Vvi1G929	Vvi14G1566	.	.	.	.	Tsi23G0718	Nnu3G950	Nnu4G1030	.	Min4G1099	.	Aco3G5045	.	Aox3G3041	Pso4G1593	Pso5G954	.	.
0=929	A1	Vvi1G930	.	.	Tsi10G0863	Tsi4G1334	.	.	.	Nnu4G1031	.	.	.	Aco3G5050	.	Aox3G3043	.	Pso5G955	.	.
0=930	A1	Vvi1G931	.	.	.	.	.	.	.	.	.	.	.	.	.	.	.	.	.	.
0=931	A1	Vvi1G932	.	.	.	.	.	Tsi23G0719	.	.	.	.	.	.	.	.	.	.	Pso7G4379	.
0=932	A1	Vvi1G933	.	Vvi17G569	Tsi10G0868	Tsi4G1338	.	.	Nnu3G955	Nnu4G1036	.	.	.	Aco3G5062	.	Aox3G3052	.	.	.	Pso10G33
0=933	A1	Vvi1G934	.	.	Tsi10G0871	.	.	.	.	.	.	.	Aco3G1161	.	Aox3G0606	.	.	.	.	.
0=934	A1	Vvi1G935	.	.	.	.	.	Tsi23G0721	.	.	.	Min4G1106	.	.	.	Aox3G3055	.	.	.	.
0=935	A1	Vvi1G936	.	.	.	.	.	.	.	.	.	Min4G1108	.	Aco3G5068	.	Aox3G3057	.	.	.	Pso10G46
0=936	A1	Vvi1G937	.	.	Tsi10G0874	.	.	.	.	Nnu4G1044	.	.	.	Aco3G5070	.	Aox3G3059	.	.	Pso7G4379	Pso10G49
0=937	A1	Vvi1G938	.	.	.	.	.	.	.	.	.	.	.	.	.	.	.	.	.	.
0=938	A1	Vvi1G939	.	.	Tsi10G0875	.	.	.	Nnu3G959	.	.	.	.	Aco3G5075	.	Aox3G3060	.	.	Pso7G4378	Pso10G50
0=939	A1	Vvi1G940	.	.	.	.	.	.	.	.	.	.	.	.	.	.	.	.	.	.
0=940	A1	Vvi1G941	.	.	.	.	.	.	.	.	.	.	.	.	.	.	.	.	.	.
0=941	A1	Vvi1G942	.	.	.	.	.	.	.	.	.	.	.	.	.	.	.	.	.	.
0=942	A1	Vvi1G943	.	.	.	.	.	.	.	.	.	.	.	.	.	.	.	.	.	.
0=943	A1	Vvi1G944	.	.	.	.	.	.	.	.	.	.	.	.	.	.	.	.	.	.
0=944	A1	Vvi1G945	.	.	.	.	.	.	Nnu3G993	.	.	.	.	.	.	.	.	.	.	.
0=945	A1	Vvi1G946	.	.	.	.	.	.	.	.	.	.	.	.	.	.	.	.	.	.
0=946	A1	Vvi1G947	.	.	.	.	.	.	.	.	.	.	.	.	.	.	.	.	.	.
0=947	A1	Vvi1G948	.	.	.	.	.	.	.	.	.	.	.	.	.	.	.	.	.	.
0=948	A1	Vvi1G949	.	.	.	.	.	Tsi23G0748	Nnu3G991	.	.	.	.	.	.	.	.	.	Pso7G1909	.
0=949	A1	Vvi1G950	.	.	.	.	.	.	.	.	.	.	.	.	.	.	.	.	.	.
0=950	A1	Vvi1G951	.	.	.	.	.	.	.	.	.	.	.	.	.	.	.	.	.	.
0=951	A1	Vvi1G952	.	.	.	.	Tsi18G0646	Tsi23G0747	Nnu3G988	.	.	.	.	.	.	.	.	.	.	.
0=952	A1	Vvi1G953	.	.	.	.	.	.	.	.	.	.	.	.	.	.	.	.	.	.
0=953	A1	Vvi1G954	.	.	.	.	.	.	.	.	.	.	.	.	.	.	.	.	.	.
0=954	A1	Vvi1G955	.	Vvi17G588	.	.	Tsi18G0641	Tsi23G0738	Nnu3G981	.	.	.	.	.	.	.	.	Pso5G960	.	.
0=955	A1	Vvi1G956	.	.	.	.	.	.	.	.	.	.	.	.	.	.	.	.	.	.
0=956	A1	Vvi1G957	.	.	.	.	.	.	.	.	.	.	.	.	.	.	Pso4G1575	.	.	.
0=957	A1	Vvi1G958	.	.	.	.	Tsi18G0640	Tsi23G0736	.	.	.	.	.	.	.	.	.	.	.	.
0=958	A1	Vvi1G959	.	.	.	.	.	Tsi23G0732	Nnu3G974	.	.	.	.	.	.	.	.	Pso5G967	.	.
0=959	A1	Vvi1G960	.	.	Tsi10G0586	Tsi4G1114	Tsi18G0363	.	Nnu3G1172	Nnu4G1297	.	.	Aco3G1007	Aco3G5521	Aox3G0530	Aox3G3338	Pso4G1432	Pso5G1124	.	.
0=960	A1	Vvi1G961	.	.	.	.	Tsi18G0636	.	.	.	.	.	.	.	.	.	.	.	Pso7G3790	.
0=961	A1	Vvi1G962	Vvi14G1574	.	Tsi10G0882	Tsi4G1341	Tsi18G0635	Tsi23G0724	Nnu3G971	Nnu4G1062	.	Min4G1118	.	Aco3G5095	.	Aox3G3072	.	.	Pso7G4343	.
0=962	A1	Vvi1G963	.	.	.	.	.	Tsi23G0740	.	.	.	.	.	.	.	.	Pso4G1573	.	Pso7G3777	.
0=963	A1	Vvi1G964	Vvi14G1575	.	Tsi10G0883	.	Tsi18G0634	.	Nnu3G970	Nnu4G1063	.	Min4G1119	.	Aco3G5096	.	Aox3G3073	.	.	Pso7G4324	.
0=964	A1	Vvi1G965	.	.	.	.	.	.	.	Nnu4G1064	.	.	.	Aco3G5098	.	Aox3G3074	.	.	Pso7G4313	.
0=965	A1	Vvi1G966	.	.	.	.	.	.	.	Nnu4G1065	.	.	.	.	.	.	.	.	Pso7G4311	.
0=966	A1	Vvi1G967	.	.	.	.	Tsi18G0627	.	Nnu3G962	.	.	.	.	Aco3G5137	.	Aox3G3102	.	.	.	.
0=967	A1	Vvi1G968	.	.	.	.	.	.	.	.	.	.	.	.	.	.	.	.	.	.
0=968	A1	Vvi1G969	.	.	.	.	.	.	.	.	.	.	.	.	.	.	.	.	.	.
0=969	A1	Vvi1G970	.	.	.	.	.	.	.	.	.	.	.	.	.	.	.	Pso5G1127	.	.
0=970	A1	Vvi1G971	.	.	.	.	.	.	.	.	.	.	.	.	.	.	.	.	.	.
0=971	A1	Vvi1G972	.	.	.	.	.	.	.	.	.	.	.	.	.	.	.	.	.	.
0=972	A1	Vvi1G973	.	.	.	.	.	.	.	.	.	.	.	.	.	.	.	.	.	.
0=973	A1	Vvi1G974	.	.	.	.	.	.	.	.	.	.	.	.	.	.	.	.	.	.
0=974	A1	Vvi1G975	.	.	.	.	.	.	.	.	.	.	.	.	.	.	.	.	.	.
0=975	A1	Vvi1G976	.	.	.	.	.	.	.	.	.	.	.	.	.	.	.	.	.	.
0=976	A1	Vvi1G977	.	.	.	.	.	.	.	.	.	.	.	.	.	.	.	.	.	.
0=977	A1	Vvi1G978	.	.	.	.	.	.	.	.	.	.	.	.	.	.	.	.	.	.
0=978	A1	Vvi1G979	.	.	.	.	.	.	.	.	.	.	.	.	.	.	.	.	.	.
0=979	A1	Vvi1G980	.	.	.	.	.	.	.	.	.	.	.	.	.	.	.	.	.	.
0=980	A1	Vvi1G981	.	.	.	.	.	.	.	.	.	.	.	.	.	.	.	.	.	.
0=981	A1	Vvi1G982	.	.	.	.	.	.	.	.	.	.	.	.	.	.	.	.	.	.
0=982	A1	Vvi1G983	.	.	.	.	.	.	.	.	.	.	.	.	.	Aox3G3386	.	Pso5G1892	.	.
0=983	A1	Vvi1G984	.	.	.	.	.	.	.	.	.	.	.	.	.	Aox3G3142	.	.	.	.
0=984	A1	Vvi1G985	.	.	.	.	.	.	.	.	.	.	.	.	.	.	.	.	.	.
0=985	A1	Vvi1G986	Vvi14G1594	.	.	Tsi4G1366	.	Tsi23G0758	.	Nnu4G1109	.	.	.	Aco3G5181	.	.	.	Pso5G999	Pso7G3767	.
0=986	A1	Vvi1G987	.	.	.	.	.	.	.	.	.	.	.	.	.	.	.	.	.	.
0=987	A1	Vvi1G988	.	Vvi17G596	.	.	.	.	.	.	.	.	.	Aco3G6381	.	Aox3G3829	.	.	Pso7G3761	.
0=988	A1	Vvi1G989	.	.	.	.	.	.	Nnu3G1004	.	.	.	.	.	.	.	Pso4G1550	.	.	.
0=989	A1	Vvi1G990	.	.	.	.	.	Tsi23G0802	.	.	.	.	.	.	.	.	.	.	.	.
0=990	A1	Vvi1G991	.	.	Tsi10G0587	Tsi4G1115	Tsi18G0362	.	Nnu3G1169	Nnu4G1298	.	.	Aco3G1009	Aco3G5522	Aox3G0531	Aox3G3339	.	.	.	Pso8G2585
0=991	A1	Vvi1G992	.	.	.	.	.	.	Nnu3G1167	.	Min5G0691	.	.	.	.	.	.	.	.	.
0=992	A1	Vvi1G993	.	.	Tsi10G0126	.	.	Tsi23G0556	Nnu3G1158	.	.	.	.	.	.	.	.	.	.	.
0=993	A1	Vvi1G994	.	.	.	.	.	.	.	.	.	.	.	.	.	.	.	.	.	.
0=994	A1	Vvi1G995	.	.	.	.	.	.	.	.	.	.	.	.	.	.	.	.	.	.
0=995	A1	Vvi1G996	.	.	.	.	.	.	.	.	.	.	.	.	.	.	.	.	.	.
0=996	A1	Vvi1G997	.	.	Tsi10G0589	Tsi4G1116	Tsi18G0356	Tsi23G0551	Nnu3G1109	Nnu4G1301	.	.	Aco3G1011	Aco3G5526	Aox3G0532	Aox3G3343	Pso4G1430	Pso5G1128	Pso7G1907	.
0=997	A1	Vvi1G998	.	.	Tsi10G0590	Tsi4G1118	.	.	.	.	.	.	Aco3G1023	.	Aox3G0538	.	.	.	.	.
0=998	A1	Vvi1G999	.	.	.	.	.	.	.	.	.	.	.	.	.	.	.	.	.	.
0=999	A1	Vvi1G1000	.	.	.	.	.	Tsi23G0550	.	.	.	.	.	.	.	.	.	.	.	.
0=1000	A1	Vvi1G1001	.	.	.	.	.	.	.	.	.	.	.	.	.	.	.	.	.	.
0=1001	A1	Vvi1G1002	.	.	Tsi10G0591	.	Tsi18G0355	.	.	.	.	.	.	.	.	Aox3G3344	.	.	.	.
0=1002	A1	Vvi1G1003	.	.	.	.	.	.	.	.	.	.	.	.	.	.	.	.	.	.
0=1003	A1	Vvi1G1004	.	.	Tsi10G0598	Tsi4G1120	.	Tsi23G0690	Nnu3G1188	Nnu4G1309	.	.	.	.	.	.	.	.	Pso7G1902	.
0=1004	A1	Vvi1G1005	.	.	.	.	Tsi18G0350	Tsi23G0544	Nnu3G1189	Nnu4G1310	.	.	.	Aco3G5556	.	Aox3G3355	Pso4G1425	Pso5G1129	.	.
0=1005	A1	Vvi1G1006	.	.	.	.	Tsi18G0349	Tsi23G0543	Nnu3G1190	Nnu4G1312	.	.	.	.	.	.	.	.	.	.
0=1006	A1	Vvi1G1007	.	.	.	.	Tsi18G0346	.	Nnu3G1193	Nnu4G1316	.	.	.	.	.	.	.	.	.	.
0=1007	A1	Vvi1G1008	.	.	.	.	Tsi18G0345	.	.	Nnu4G1318	.	.	Aco3G1044	.	Aox3G0546	.	.	.	.	.
0=1008	A1	Vvi1G1009	.	.	.	.	.	Tsi23G0541	.	.	.	.	.	.	.	.	.	.	.	.
0=1009	A1	Vvi1G1010	.	.	.	.	Tsi18G0344	Tsi23G0540	Nnu3G1194	Nnu4G1319	.	.	Aco3G1046	Aco3G5563	Aox3G0547	Aox3G3359	.	Pso5G1135	.	.
0=1010	A1	Vvi1G1011	.	.	Tsi10G0606	Tsi4G1121	.	.	.	.	.	.	Aco3G1052	Aco3G5567	Aox3G0549	Aox3G3361	.	.	Pso7G1895	.
0=1011	A1	Vvi1G1012	.	.	.	.	.	.	.	.	.	.	.	.	.	.	.	.	.	.
0=1012	A1	Vvi1G1013	.	.	.	.	.	.	.	.	.	.	.	.	.	.	.	.	.	.
0=1013	A1	Vvi1G1014	.	.	.	.	.	.	.	.	.	.	.	.	.	.	.	.	.	.
0=1014	A1	Vvi1G1015	.	.	.	.	.	.	.	.	.	.	.	.	Aox3G1421	.	.	.	.	.
0=1015	A1	Vvi1G1016	.	.	Tsi10G0611	.	.	.	.	Nnu4G1325	.	.	Aco3G1059	.	.	.	.	.	.	.
0=1016	A1	Vvi1G1017	.	.	.	.	.	.	.	.	.	.	.	.	.	.	.	.	.	.
0=1017	A1	Vvi1G1018	.	.	.	.	.	.	.	.	.	.	.	.	.	.	Pso4G1416	.	.	.
0=1018	A1	Vvi1G1019	.	.	.	.	.	.	.	.	.	.	.	.	.	.	.	.	.	.
0=1019	A1	Vvi1G1020	.	.	.	Tsi4G1125	.	.	.	.	.	.	.	.	Aox3G0560	.	.	.	.	.
0=1020	A1	Vvi1G1021	.	.	Tsi10G0612	.	Tsi18G0341	Tsi23G0535	Nnu3G1199	Nnu4G1329	.	.	Aco3G1061	Aco3G5576	.	Aox3G3365	Pso4G1415	.	.	.
0=1021	A1	Vvi1G1022	.	.	.	.	.	.	.	Nnu4G2393	.	.	.	.	.	.	Pso4G914	Pso5G1890	.	.
0=1022	A1	Vvi1G1023	.	.	.	.	.	Tsi23G0647	.	.	.	.	.	.	Aox3G0595	.	.	.	.	.
0=1023	A1	Vvi1G1024	.	.	.	.	.	.	.	.	.	.	.	.	.	.	.	.	.	.
0=1024	A1	Vvi1G1025	.	.	.	.	.	.	.	.	.	.	.	.	.	.	.	.	.	.
0=1025	A1	Vvi1G1026	.	.	Tsi10G0620	Tsi4G1134	Tsi18G0334	.	.	.	Min5G1212	.	.	.	.	.	.	.	.	.
0=1026	A1	Vvi1G1027	.	.	.	.	.	.	.	Nnu4G1348	.	.	.	Aco3G5609	.	Aox3G3383	.	.	.	.
0=1027	A1	Vvi1G1028	.	.	.	.	.	.	.	Nnu4G1349	.	.	.	.	.	.	.	.	.	.
0=1028	A1	Vvi1G1029	.	.	.	.	.	.	.	.	.	.	.	.	.	.	.	.	.	.
0=1029	A1	Vvi1G1030	.	.	.	.	.	.	.	.	.	.	.	.	.	.	.	.	.	.
0=1030	A1	Vvi1G1031	.	.	.	.	.	.	.	.	.	.	Aco3G1110	.	.	Aox3G3382	Pso4G1388	Pso5G1158	.	Pso8G2210
0=1031	A1	Vvi1G1032	.	.	.	.	.	.	.	.	.	.	.	.	.	.	.	.	.	.
0=1032	A1	Vvi1G1033	.	.	.	.	.	Tsi23G0528	.	.	.	.	.	.	.	Aox3G3378	.	.	Pso7G1892	.
0=1033	A1	Vvi1G1034	.	.	.	.	.	.	Nnu3G1206	.	.	.	.	.	.	Aox3G3368	.	.	.	.
0=1034	A1	Vvi1G1035	.	.	.	.	.	.	.	.	.	.	.	.	.	.	.	.	.	.
0=1035	A1	Vvi1G1036	.	.	.	.	.	.	.	.	.	.	.	.	.	.	.	.	.	.
0=1036	A1	Vvi1G1037	.	.	Tsi10G0113	Tsi4G0680	.	.	.	.	.	.	.	Aco3G6375	.	Aox3G3826	.	.	Pso7G3336	Pso8G2584
0=1037	A1	Vvi1G1038	.	.	Tsi10G0114	.	.	.	.	Nnu4G2389	.	.	.	Aco3G6381	.	.	Pso4G917	Pso5G1886	.	.
0=1038	A1	Vvi1G1039	.	.	Tsi10G0115	Tsi4G0682	.	.	.	Nnu4G2384	.	.	.	.	.	.	.	.	Pso7G3335	Pso8G2583
0=1039	A1	Vvi1G1040	.	.	.	.	.	.	.	.	.	.	.	.	.	.	.	.	.	.
0=1040	A1	Vvi1G1041	.	.	Tsi10G0117	Tsi4G0683	.	.	.	Nnu4G2382	Min5G0687	.	.	Aco3G6382	.	.	Pso4G929	Pso5G1885	.	.
0=1041	A1	Vvi1G1042	.	.	Tsi10G0122	.	.	.	.	.	.	.	.	.	.	.	.	.	.	.
0=1042	A1	Vvi1G1043	.	.	.	.	.	.	.	Nnu4G2374	.	.	.	Aco3G6327	.	Aox3G3799	.	.	.	.
0=1043	A1	Vvi1G1044	.	.	Tsi10G0121	.	.	.	.	Nnu4G2371	.	.	.	Aco3G6320	.	Aox3G3795	.	.	Pso7G2098	.
0=1044	A1	Vvi1G1045	.	.	.	.	.	Tsi23G0910	Nnu3G919	.	.	.	.	.	.	.	.	.	.	.
0=1045	A1	Vvi1G1046	.	.	.	.	.	.	.	.	.	.	.	.	.	.	.	.	.	.
0=1046	A1	Vvi1G1047	.	.	.	.	.	.	.	.	.	.	.	.	.	.	.	.	.	.
0=1047	A1	Vvi1G1048	.	.	.	.	.	.	.	.	.	.	.	.	.	.	.	.	.	.
0=1048	A1	Vvi1G1049	.	.	.	.	.	.	Nnu3G869	.	.	.	.	.	.	.	.	.	.	.
0=1049	A1	Vvi1G1050	.	.	.	.	.	.	.	.	.	.	.	.	.	.	.	.	.	.
0=1050	A1	Vvi1G1051	.	.	.	.	.	.	Nnu3G2083	.	.	.	.	.	.	.	.	.	.	.
0=1051	A1	Vvi1G1052	.	.	.	.	Tsi18G0050	.	.	.	.	.	.	.	.	.	.	.	.	.
0=1052	A1	Vvi1G1053	.	.	Tsi10G0119	Tsi4G0684	.	.	.	.	.	.	.	Aco3G6385	.	.	.	Pso5G1884	.	.
0=1053	A1	Vvi1G1054	.	.	.	Tsi4G0685	.	.	Nnu3G2080	.	.	.	.	Aco3G6386	.	.	.	.	Pso7G3331	Pso8G2581
0=1054	A1	Vvi1G1055	.	.	.	Tsi4G0688	.	.	Nnu3G2081	.	.	.	.	Aco3G6390	.	.	.	.	Pso7G3329	Pso8G2579
0=1055	A1	Vvi1G1056	.	.	.	.	.	.	.	.	Min5G0685	.	.	Aco3G6393	.	.	.	.	.	.
0=1056	A1	Vvi1G1057	.	.	.	.	.	.	.	.	.	.	.	.	.	.	.	.	.	.
0=1057	A1	Vvi1G1058	.	Vvi17G161	.	.	.	.	.	Nnu4G2358	.	.	.	Aco3G6310	.	Aox3G3786	.	.	Pso7G2093	Pso8G2563
0=1058	A1	Vvi1G1059	.	.	.	.	.	.	.	.	.	.	.	.	.	.	.	.	.	.
0=1059	A1	Vvi1G1060	.	.	.	.	.	.	.	.	.	.	.	.	.	.	.	.	.	.
0=1060	A1	Vvi1G1061	.	.	.	.	.	.	.	.	.	.	.	.	.	.	.	.	.	.
0=1061	A1	Vvi1G1062	.	.	.	.	.	.	.	.	.	.	.	.	Aox3G1417	.	.	.	.	.
0=1062	A1	Vvi1G1063	.	.	.	.	.	.	.	.	.	.	.	Aco5G5609	.	Aox5G3259	.	.	.	.
0=1063	A1	Vvi1G1064	.	.	.	.	.	.	.	.	.	.	.	.	.	.	.	.	.	.
0=1064	A1	Vvi1G1065	.	.	.	.	.	Tsi23G0185	.	.	.	.	.	.	.	.	.	.	.	.
0=1065	A1	Vvi1G1066	.	.	.	.	.	.	.	.	.	.	.	.	.	.	.	.	.	.
0=1066	A1	Vvi1G1067	.	.	Tsi10G0126	.	.	.	.	Nnu4G2350	.	.	.	Aco3G6305	.	Aox3G3783	.	Pso5G1861	Pso7G2088	Pso8G2558
0=1067	A1	Vvi1G1068	.	.	.	.	.	.	.	.	.	.	.	.	.	.	.	.	.	.
0=1068	A1	Vvi1G1069	.	.	.	.	.	.	Nnu3G2078	.	Min5G2071	.	.	.	.	.	.	Pso5G1853	.	.
0=1069	A1	Vvi1G1070	.	.	Tsi10G0131	.	.	.	.	.	Min5G1196	Min4G0410	.	.	.	.	.	.	.	.
0=1070	A1	Vvi1G1071	.	.	Tsi10G0134	.	.	.	.	.	Min5G1191	.	.	.	.	.	.	.	.	.
0=1071	A1	Vvi1G1072	.	.	.	.	Tsi18G1099	.	Nnu3G2073	.	.	.	.	Aco3G6282	.	Aox3G3770	.	.	.	.
0=1072	A1	Vvi1G1073	.	.	Tsi10G0136	.	.	.	.	.	.	.	.	Aco3G6280	.	Aox3G3769	.	.	.	Pso8G2547
0=1073	A1	Vvi1G1074	.	.	.	.	.	.	.	.	.	.	.	.	.	.	.	.	.	.
0=1074	A1	Vvi1G1075	.	.	Tsi10G0144	.	.	.	Nnu3G2096	.	Min5G0653	.	.	.	.	Aox3G3734	.	.	.	Pso8G2545
0=1075	A1	Vvi1G1076	.	.	.	.	.	.	.	.	.	.	.	.	.	.	.	.	.	.
0=1076	A1	Vvi1G1077	.	.	Tsi10G0148	.	Tsi18G0080	.	Nnu3G2097	.	Min5G1180	.	.	.	.	.	.	.	.	Pso8G2541
0=1077	A1	Vvi1G1078	.	.	Tsi10G0149	.	.	.	Nnu3G2101	.	.	.	.	.	.	.	.	.	.	Pso8G2204
0=1078	A1	Vvi1G1079	.	.	Tsi10G0152	Tsi4G0690	.	.	Nnu3G2103	Nnu4G2346	.	.	.	.	.	.	.	.	.	Pso8G2537
0=1079	A1	Vvi1G1080	.	.	.	.	.	.	.	.	.	.	.	.	.	.	.	.	.	.
0=1080	A1	Vvi1G1081	.	.	.	Tsi4G0692	.	.	Nnu3G2107	.	.	.	.	.	.	.	Pso4G944	.	.	.
0=1081	A1	Vvi1G1082	.	.	.	.	.	.	.	.	.	.	.	.	.	.	.	.	.	.
0=1082	A1	Vvi1G1083	.	.	Tsi10G0107	Tsi4G0694	.	.	.	Nnu4G2333	.	.	.	.	.	Aox3G3321	.	.	.	.
0=1083	A1	Vvi1G1084	Vvi14G1252	.	.	.	.	.	Nnu3G2024	.	.	.	.	Aco3G6441	.	.	Pso4G2431	.	.	.
0=1084	A1	Vvi1G1085	.	.	Tsi10G0106	Tsi4G0698	.	.	.	Nnu4G2325	.	.	.	.	.	.	.	.	.	.
0=1085	A1	Vvi1G1086	.	.	.	.	.	.	.	.	.	.	.	.	.	.	.	.	.	.
0=1086	A1	Vvi1G1087	.	.	.	.	.	.	.	.	.	.	.	.	.	.	.	.	.	.
0=1087	A1	Vvi1G1088	.	.	.	.	.	.	Nnu3G1979	.	.	.	.	.	.	.	.	.	.	.
0=1088	A1	Vvi1G1089	.	.	.	.	.	.	.	.	.	.	.	.	.	Aox3G3753	.	.	.	.
0=1089	A1	Vvi1G1090	.	.	.	.	.	.	.	.	.	.	.	.	.	.	.	.	.	.
0=1090	A1	Vvi1G1091	.	.	.	.	.	Tsi23G0909	.	.	.	.	.	.	.	.	.	.	.	.
0=1091	A1	Vvi1G1092	.	.	.	.	.	.	.	.	.	.	.	.	.	.	.	.	.	.
0=1092	A1	Vvi1G1093	.	.	.	.	.	.	.	.	.	.	.	.	.	.	.	.	.	.
0=1093	A1	Vvi1G1094	.	.	.	.	.	Tsi23G0904	.	.	.	.	.	.	.	.	.	.	.	.
0=1094	A1	Vvi1G1095	.	.	.	.	.	Tsi23G0903	.	.	.	.	.	.	.	.	.	.	.	.
0=1095	A1	Vvi1G1096	.	.	.	.	.	Tsi23G0901	.	.	.	.	.	.	.	.	.	.	.	.
0=1096	A1	Vvi1G1097	.	.	.	.	.	.	.	.	.	.	.	.	.	.	.	.	.	.
0=1097	A1	Vvi1G1098	.	.	.	.	.	Tsi23G0898	.	.	.	.	.	.	.	.	.	.	.	.
0=1098	A1	Vvi1G1099	.	.	.	.	.	Tsi23G0895	.	.	.	.	.	.	.	.	.	.	.	.
0=1099	A1	Vvi1G1100	.	.	.	.	.	Tsi23G0893	.	.	.	.	.	.	.	.	.	.	.	.
0=1100	A1	Vvi1G1101	.	.	Tsi10G0178	.	.	.	Nnu3G2111	Nnu4G2285	.	.	.	.	.	.	.	.	.	.
0=1101	A1	Vvi1G1102	.	.	.	.	.	.	.	.	.	.	.	.	.	.	.	.	.	.
0=1102	A1	Vvi1G1103	.	.	.	.	.	.	.	Nnu4G2282	Min5G1111	.	.	.	.	Aox3G3736	.	.	.	Pso8G2514
0=1103	A1	Vvi1G1104	.	.	.	.	.	.	.	.	.	.	.	.	.	.	.	.	.	.
0=1104	A1	Vvi1G1105	.	.	Tsi10G0184	.	Tsi18G0083	.	.	Nnu4G2280	.	.	.	.	.	Aox3G3737	.	.	.	Pso8G2513
0=1105	A1	Vvi1G1106	.	.	.	.	Tsi18G0087	.	.	Nnu4G2268	.	.	.	Aco3G6455	.	Aox3G3740	.	.	.	Pso8G2510
0=1106	A1	Vvi1G1107	.	Vvi17G159	.	.	.	.	.	.	.	.	.	.	.	Aox3G3742	.	.	.	Pso8G2509
0=1107	A1	Vvi1G1108	.	.	Tsi10G0185	Tsi4G0703	Tsi18G0088	Tsi23G0878	.	Nnu4G2265	.	.	.	.	.	Aox3G3742	.	.	.	.
0=1108	A1	Vvi1G1109	.	.	.	.	.	.	.	.	.	.	.	.	.	.	.	.	.	.
0=1109	A1	Vvi1G1110	.	.	.	.	Tsi18G0089	.	.	Nnu4G2264	.	.	.	Aco3G6233	.	Aox3G3744	.	.	.	Pso8G2508
0=1110	A1	Vvi1G1111	.	.	.	Tsi4G0704	Tsi18G1098	.	.	Nnu4G2215	.	Min4G0402	.	.	Aox3G1370	Aox3G3746	.	.	.	Pso8G2101
0=1111	A1	Vvi1G1112	.	.	Tsi10G1200	.	.	.	Nnu3G388	Nnu4G419	.	Min4G0380	.	.	Aox3G1210	.	.	.	.	.
0=1112	A1	Vvi1G1113	.	.	.	Tsi4G1573	.	.	.	Nnu4G411	.	Min4G0373	.	Aco5G5604	.	Aox5G3255	.	.	.	.
0=1113	A1	Vvi1G1114	.	.	.	Tsi4G1574	.	.	.	Nnu4G410	.	.	.	Aco5G5603	.	Aox5G3254	.	.	.	.
0=1114	A1	Vvi1G1115	.	.	.	.	Tsi18G1044	Tsi23G0184	.	.	.	.	Aco3G1899	.	Aox3G1258	Aox5G3252	.	.	.	.
0=1115	A1	Vvi1G1116	.	.	.	.	Tsi18G1045	Tsi23G0183	Nnu3G382	Nnu4G406	.	Min4G0369	.	Aco5G5599	.	Aox5G3250	.	.	Pso7G2067	Pso8G2165
0=1116	A1	Vvi1G1117	.	.	.	Tsi4G1575	.	.	.	.	Min5G2068	Min4G0364	.	.	.	.	.	.	.	.
0=1117	A1	Vvi1G1118	.	.	.	.	Tsi18G1047	Tsi23G0181	Nnu3G372	Nnu4G400	Min5G2067	Min4G0362	.	Aco5G5579	.	Aox5G3240	.	.	Pso7G3154	Pso8G2158
0=1118	A1	Vvi1G1119	.	.	Tsi10G1203	Tsi4G1576	Tsi18G1048	.	Nnu3G2158	Nnu4G399	Min5G2066	Min4G0361	Aco3G1902	Aco5G5577	Aox3G1261	Aox5G3239	Pso4G981	Pso5G1829	Pso7G2066	Pso8G2157
0=1119	A1	Vvi1G1120	Vvi14G1239	.	Tsi10G1204	Tsi4G1577	.	.	Nnu3G370	Nnu4G398	Min5G2065	Min4G0360	.	Aco5G5575	.	Aox5G3238	.	.	Pso7G2065	Pso8G2156
0=1120	A1	Vvi1G1121	.	.	.	.	.	.	.	.	.	.	.	.	.	.	.	.	.	.
0=1121	A1	Vvi1G1122	.	.	.	Tsi4G1583	.	.	.	.	.	Min4G0346	.	.	Aox3G1297	.	.	.	.	.
0=1122	A1	Vvi1G1123	Vvi14G1234	.	.	.	.	.	.	.	.	.	.	.	.	.	.	.	Pso7G2056	Pso8G2139
0=1123	A1	Vvi1G1124	.	.	.	.	Tsi18G1058	Tsi23G0173	.	.	Min5G0623	.	.	.	Aox3G1298	.	Pso4G2454	.	.	.
0=1124	A1	Vvi1G1125	.	.	.	.	.	.	.	Nnu4G387	.	.	.	Aco5G5541	.	Aox5G3220	.	.	.	Pso8G2142
0=1125	A1	Vvi1G1126	.	.	Tsi10G1208	.	.	.	.	.	.	.	.	.	.	.	.	.	.	.
0=1126	A1	Vvi1G1127	.	.	.	.	.	.	Nnu3G365	.	.	.	.	.	.	.	.	.	.	Pso8G2149
0=1127	A1	Vvi1G1128	.	.	Tsi10G1214	.	.	Tsi23G0172	.	.	.	.	Aco3G1903	.	.	.	Pso4G2460	.	.	.
0=1128	A1	Vvi1G1129	.	.	.	.	.	.	.	.	.	.	.	.	.	.	Pso4G983	.	.	.
0=1129	A1	Vvi1G1130	.	.	Tsi10G1215	.	.	Tsi23G0171	.	.	.	.	.	.	.	.	.	.	.	.
0=1130	A1	Vvi1G1131	.	.	Tsi10G1216	.	.	.	.	.	.	.	Aco3G1904	.	.	.	Pso4G2463	.	.	.
0=1131	A1	Vvi1G1132	.	.	Tsi10G1238	.	.	Tsi23G0169	.	.	.	.	.	.	.	.	.	.	.	.
0=1132	A1	Vvi1G1133	Vvi14G1233	.	Tsi10G1241	Tsi4G1584	.	Tsi23G0168	Nnu3G356	Nnu4G378	.	Min4G0344	.	Aco5G5525	.	Aox5G3211	.	.	.	.
0=1133	A1	Vvi1G1134	.	.	.	.	.	.	.	Nnu4G377	.	.	.	Aco5G5524	.	Aox5G3210	.	.	Pso7G2050	Pso8G2136
0=1134	A1	Vvi1G1135	.	.	.	.	Tsi18G1061	.	.	Nnu4G373	.	Min4G0342	.	Aco5G5522	.	Aox5G3209	.	.	Pso7G2048	.
0=1135	A1	Vvi1G1136	Vvi14G1228	.	Tsi10G1245	Tsi4G1588	Tsi18G1062	Tsi23G0166	Nnu3G353	Nnu4G370	.	Min4G0339	.	Aco5G5518	.	Aox5G3205	.	.	Pso7G2043	Pso8G2131
0=1136	A1	Vvi1G1137	.	.	.	.	.	.	.	.	.	.	.	.	.	.	.	.	.	.
0=1137	A1	Vvi1G1138	.	.	Tsi10G1246	.	Tsi18G1063	.	Nnu3G352	.	.	Min4G0337	.	Aco5G5516	.	Aox5G3203	.	.	Pso7G2041	Pso8G2129
0=1138	A1	Vvi1G1139	.	.	Tsi10G1249	Tsi4G1590	Tsi18G1064	Tsi23G0165	Nnu3G348	Nnu4G364	.	.	.	Aco5G5509	Aox3G1310	Aox5G3200	.	.	Pso7G2040	.
0=1139	A1	Vvi1G1140	.	.	Tsi10G1250	.	.	.	Nnu3G347	.	.	Min4G0334	.	Aco5G5506	.	Aox5G3198	.	.	Pso7G2039	Pso8G2125
0=1140	A1	Vvi1G1141	.	.	Tsi10G1251	.	.	.	.	.	.	.	.	.	.	.	.	.	.	.
0=1141	A1	Vvi1G1142	.	.	Tsi10G1252	Tsi4G1591	.	.	.	Nnu4G360	.	Min4G0331	.	.	.	.	.	.	Pso7G2036	Pso8G2122
0=1142	A1	Vvi1G1143	.	.	Tsi10G1253	.	Tsi18G1065	Tsi23G0164	.	Nnu4G358	.	.	.	Aco5G5491	Aox3G1311	.	Pso4G2507	.	Pso7G2033	Pso8G2121
0=1143	A1	Vvi1G1144	.	.	.	.	.	Tsi23G0162	.	.	.	.	.	.	.	Aox5G3191	.	.	.	.
0=1144	A1	Vvi1G1145	.	.	Tsi10G1256	.	.	Tsi23G0161	Nnu3G344	Nnu4G357	.	Min4G0328	Aco3G2710	.	Aox3G1315	.	Pso4G2238	.	.	.
0=1145	A1	Vvi1G1146	.	.	.	Tsi4G1594	.	Tsi23G0160	.	.	.	.	Aco3G2711	Aco5G5487	Aox3G1316	.	.	.	Pso7G2031	.
0=1146	A1	Vvi1G1147	.	.	Tsi10G1257	.	.	.	Nnu3G342	Nnu4G356	.	.	Aco3G2712	Aco5G5485	.	.	.	.	.	.
0=1147	A1	Vvi1G1148	.	.	.	.	.	.	.	.	.	.	.	.	.	.	.	.	.	.
0=1148	A1	Vvi1G1149	.	.	.	.	.	.	.	.	.	.	Aco3G2713	Aco5G5479	Aox3G1317	Aox5G3185	.	.	.	.
0=1149	A1	Vvi1G1150	.	Vvi17G150	.	.	Tsi18G1077	.	.	.	Min5G1110	.	.	.	.	.	.	.	.	.
0=1150	A1	Vvi1G1151	.	.	.	.	.	.	.	.	.	.	.	.	.	.	.	.	.	.
0=1151	A1	Vvi1G1152	.	.	Tsi10G0209	Tsi4G0741	.	Tsi23G0864	.	.	Min5G1109	.	.	.	.	Aox3G3773	.	.	.	.
0=1152	A1	Vvi1G1153	.	.	.	.	Tsi18G1075	.	.	.	Min5G1108	.	.	.	.	.	.	.	.	.
0=1153	A1	Vvi1G1154	.	.	.	.	.	.	.	.	.	.	.	.	Aox3G1326	.	.	.	Pso7G2018	.
0=1154	A1	Vvi1G1155	.	.	.	.	Tsi18G1072	Tsi23G0151	.	.	Min5G1106	.	.	.	Aox3G1324	.	Pso4G2242	.	.	.
0=1155	A1	Vvi1G1156	.	.	.	.	.	.	.	.	.	.	.	.	.	.	.	.	.	.
0=1156	A1	Vvi1G1157	.	.	.	.	.	.	.	.	.	.	.	.	.	.	.	.	.	.
0=1157	A1	Vvi1G1158	.	.	Tsi10G1262	.	Tsi18G1071	.	.	.	.	.	Aco3G2731	.	Aox3G1323	.	.	.	.	.
0=1158	A1	Vvi1G1159	.	.	.	.	.	.	.	Nnu4G345	.	.	.	.	.	.	.	.	.	.
0=1159	A1	Vvi1G1160	.	.	.	.	.	.	.	.	.	.	.	Aco5G5478	Aox3G1317	Aox5G3184	.	.	.	.
0=1160	A1	Vvi1G1161	.	.	.	.	.	.	.	.	.	.	.	Aco3G6231	Aox3G1316	Aox5G3183	.	.	.	.
0=1161	A1	Vvi1G1162	.	.	.	.	.	.	.	.	.	.	.	.	.	.	.	.	.	.
0=1162	A1	Vvi1G1163	.	.	.	.	.	.	.	.	.	.	.	.	.	Aox5G3182	.	.	.	.
0=1163	A1	Vvi1G1164	.	.	.	Tsi4G1595	.	.	Nnu3G339	.	.	.	.	Aco5G5474	.	.	.	.	.	Pso8G2192
0=1164	A1	Vvi1G1165	.	.	.	.	Tsi18G1066	.	.	.	.	.	.	Aco5G5466	.	Aox5G3180	.	.	.	Pso8G2117
0=1165	A1	Vvi1G1166	.	.	.	.	.	.	.	.	.	.	.	.	.	.	.	.	.	.
0=1166	A1	Vvi1G1167	.	.	.	.	.	.	.	.	.	.	.	.	.	.	.	.	.	.
0=1167	A1	Vvi1G1168	.	.	.	.	.	.	.	.	.	.	.	Aco3G4678	.	Aox3G2839	.	.	Pso7G3141	.
0=1168	A1	Vvi1G1169	.	Vvi17G149	.	.	Tsi18G1079	Tsi23G0144	Nnu3G326	.	.	.	Aco3G1938	Aco5G5427	Aox3G1330	Aox5G3155	Pso4G2251	Pso5G704	.	.
0=1169	A1	Vvi1G1170	.	.	.	.	.	Tsi23G0142	.	Nnu4G334	.	.	.	Aco5G5405	.	Aox5G3145	.	.	.	.
0=1170	A1	Vvi1G1171	.	.	Tsi10G1271	.	.	.	.	Nnu4G333	.	.	.	Aco5G5399	.	Aox5G3144	.	.	Pso7G1988	Pso8G2224
0=1171	A1	Vvi1G1172	.	Vvi17G143	Tsi10G1275	.	.	Tsi23G0139	Nnu3G323	Nnu4G330	.	.	Aco3G2763	Aco5G5378	Aox3G1343	Aox5G3131	Pso4G2265	Pso5G706	.	.
0=1172	A1	Vvi1G1173	.	.	.	.	Tsi18G1082	.	.	Nnu4G329	.	.	.	Aco5G5374	.	Aox5G3130	.	.	Pso7G1925	.
0=1173	A1	Vvi1G1174	.	.	Tsi10G1278	Tsi4G1606	Tsi18G1084	Tsi23G0138	Nnu3G322	Nnu4G327	.	.	.	Aco5G5366	.	Aox5G3128	.	.	Pso7G1947	Pso8G2233
0=1174	A1	Vvi1G1175	.	.	Tsi10G1279	.	Tsi18G1087	Tsi23G0134	Nnu3G321	Nnu4G322	.	.	Aco3G2772	Aco5G5331	Aox3G1347	Aox5G3109	.	Pso5G720	Pso7G1951	Pso8G2238
0=1175	A1	Vvi1G1176	.	.	Tsi10G1284	Tsi4G1614	.	.	Nnu3G314	.	.	.	.	Aco5G5325	.	Aox5G3106	.	.	Pso7G1954	.
0=1176	A1	Vvi1G1177	.	.	.	.	.	.	.	.	.	.	.	.	.	.	.	.	.	.
0=1177	A1	Vvi1G1178	.	.	.	.	.	.	.	.	.	.	.	Aco3G4677	.	Aox3G2838	.	.	Pso7G3140	.
0=1178	A1	Vvi1G1179	.	.	.	.	.	.	.	.	.	.	.	.	.	.	.	.	.	.
0=1179	A1	Vvi1G1180	.	.	.	.	.	.	.	.	.	.	.	Aco3G4676	.	.	.	.	Pso7G3134	.
0=1180	A1	Vvi1G1181	.	.	.	.	.	.	.	.	.	.	.	.	.	Aox3G2826	.	.	Pso7G3131	.
0=1181	A1	Vvi1G1182	.	.	.	.	.	.	.	.	.	.	.	Aco3G4662	.	Aox3G2825	.	.	Pso7G3113	.
0=1182	A1	Vvi1G1183	.	.	.	.	.	.	.	.	.	.	.	.	.	.	.	.	Pso7G3111	.
0=1183	A1	Vvi1G1184	.	.	Tsi10G1285	Tsi4G1615	.	Tsi23G0127	Nnu3G313	Nnu4G318	.	.	Aco3G2794	.	Aox3G1358	.	Pso4G2279	Pso5G722	.	Pso8G2244
0=1184	A1	Vvi1G1185	.	.	Tsi10G1287	Tsi4G1618	.	.	Nnu3G310	.	.	.	.	Aco5G5321	.	Aox5G3101	.	.	Pso7G1956	Pso8G2245
0=1185	A1	Vvi1G1186	.	.	.	.	Tsi18G1090	Tsi23G0126	.	.	.	.	.	.	.	.	.	.	.	.
0=1186	A1	Vvi1G1187	.	.	.	.	.	.	.	.	.	.	.	.	.	.	.	.	.	.
0=1187	A1	Vvi1G1188	.	.	.	.	.	.	Nnu3G307	.	.	.	.	.	.	.	.	.	Pso7G1958	.
0=1188	A1	Vvi1G1189	.	.	.	.	.	.	.	.	.	.	.	.	.	.	.	.	.	.
0=1189	A1	Vvi1G1190	.	.	.	.	.	.	.	.	.	.	.	.	.	.	.	.	.	.
0=1190	A1	Vvi1G1191	.	.	.	.	.	.	.	.	.	.	.	.	.	.	.	.	Pso7G1958	.
0=1191	A1	Vvi1G1192	.	.	.	.	.	.	.	Nnu4G311	.	.	.	.	.	.	.	.	.	.
0=1192	A1	Vvi1G1193	.	.	.	.	.	.	.	Nnu4G310	.	.	.	Aco5G5294	.	Aox5G3094	.	.	.	.
0=1193	A1	Vvi1G1194	.	.	.	.	.	.	.	.	.	.	.	.	.	.	.	.	.	.
0=1194	A1	Vvi1G1195	.	Vvi17G134	.	.	.	.	.	Nnu4G306	.	.	.	.	.	.	.	.	.	.
0=1195	A1	Vvi1G1196	.	.	Tsi10G1292	Tsi4G1620	.	.	Nnu3G305	Nnu4G304	.	.	Aco3G2802	Aco5G5283	Aox3G1363	Aox5G3087	.	Pso5G730	.	.
0=1196	A1	Vvi1G1197	.	.	.	.	.	.	.	.	.	.	.	.	.	.	.	.	.	.
0=1197	A1	Vvi1G1198	.	.	.	.	.	.	.	.	.	.	.	.	.	.	.	.	.	.
0=1198	A1	Vvi1G1199	.	.	.	.	.	.	.	.	.	.	.	.	.	.	.	.	.	.
0=1199	A1	Vvi1G1200	.	.	.	.	.	.	.	.	.	.	.	.	.	.	.	.	.	.
0=1200	A1	Vvi1G1201	.	.	.	.	.	.	.	.	.	.	.	.	.	.	.	.	.	.
0=1201	A1	Vvi1G1202	.	.	.	.	.	.	.	.	.	.	.	.	.	.	.	.	.	.
0=1202	A1	Vvi1G1203	.	.	.	.	.	.	.	.	.	.	.	.	.	.	.	.	.	.
0=1203	A1	Vvi1G1204	.	.	.	.	.	.	.	.	.	.	.	.	.	.	.	.	.	.
0=1204	A1	Vvi1G1205	.	.	.	.	.	.	.	.	.	.	.	.	.	.	.	.	.	.
0=1205	A1	Vvi1G1206	.	.	.	.	.	.	.	.	.	.	.	.	.	.	.	.	.	.
0=1206	A1	Vvi1G1207	.	.	.	.	.	.	.	.	.	.	.	.	.	.	.	.	.	.
0=1207	A1	Vvi1G1208	.	.	.	.	.	.	.	.	.	.	.	.	.	.	.	.	.	.
0=1208	A1	Vvi1G1209	.	.	.	.	.	.	.	.	.	.	.	.	.	.	.	.	.	.
0=1209	A1	Vvi1G1210	.	.	.	.	.	.	.	.	.	.	.	.	.	.	.	.	.	.
0=1210	A1	Vvi1G1211	.	.	.	.	.	.	.	.	.	.	.	.	.	.	.	.	.	.
0=1211	A1	Vvi1G1212	.	.	.	.	.	.	.	.	.	.	.	.	.	.	.	.	.	.
0=1212	A1	Vvi1G1213	.	.	.	.	.	.	.	.	.	.	.	.	.	.	.	.	.	.
0=1213	A1	Vvi1G1214	.	.	.	.	.	.	.	.	.	.	.	.	.	.	.	.	.	.
0=1214	A1	Vvi1G1215	.	.	.	.	.	.	.	.	.	.	.	.	.	.	.	.	.	.
0=1215	A1	Vvi1G1216	.	.	.	.	.	.	.	.	.	.	.	.	.	.	.	.	.	.
0=1216	A1	Vvi1G1217	.	.	Tsi10G1297	.	.	.	.	Nnu4G301	.	.	.	.	.	Aox5G3082	Pso4G2299	.	.	.
0=1217	A1	Vvi1G1218	.	.	.	.	Tsi18G1093	.	Nnu3G303	.	.	.	.	Aco5G5263	.	Aox5G3081	.	.	Pso7G1964	Pso8G2251
0=1218	A1	Vvi1G1219	.	.	Tsi10G1299	.	.	.	Nnu3G301	.	.	.	.	.	.	Aox5G3076	Pso4G2304	Pso5G739	.	.
0=1219	A1	Vvi1G1220	.	.	.	.	.	.	.	.	.	.	.	.	.	.	.	.	.	.
0=1220	A1	Vvi1G1221	.	.	.	.	Tsi18G1096	.	.	Nnu4G296	.	.	.	.	.	Aox5G3075	.	.	Pso7G1969	Pso8G2255
0=1221	A1	Vvi1G1222	.	.	Tsi10G1302	Tsi4G1624	Tsi18G1100	.	Nnu3G300	Nnu4G293	.	.	.	.	.	.	Pso4G2308	Pso5G742	Pso7G1973	Pso8G2258
0=1222	A1	Vvi1G1223	.	Vvi17G123	.	Tsi4G1627	.	.	.	.	.	.	.	.	.	.	.	.	.	.
0=1223	A1	Vvi1G1224	.	.	Tsi10G1304	Tsi4G1628	.	.	.	.	.	.	Aco3G2817	Aco5G5243	Aox3G1371	.	.	.	.	Pso8G2275
0=1224	A1	Vvi1G1225	.	.	.	.	.	.	.	.	.	.	.	.	.	.	.	.	.	.
0=1225	A1	Vvi1G1226	.	.	.	.	Tsi18G1102	.	Nnu3G297	.	.	.	.	.	.	Aox5G3069	.	.	.	Pso8G2276
0=1226	A1	Vvi1G1227	.	.	Tsi10G1305	.	.	.	.	.	Min5G2034	.	Aco3G2818	.	Aox3G1372	.	Pso4G2309	Pso5G744	.	.
0=1227	A1	Vvi1G1228	.	.	.	.	.	.	.	.	.	.	.	.	.	.	.	.	.	.
0=1228	A1	Vvi1G1229	.	.	.	.	.	.	.	.	.	.	.	.	.	.	.	.	.	.
0=1229	A1	Vvi1G1230	.	.	.	.	.	.	.	.	.	.	.	.	.	.	.	.	.	.
0=1230	A1	Vvi1G1231	.	.	.	.	.	.	.	.	.	.	.	.	.	.	.	.	.	.
0=1231	A1	Vvi1G1232	.	.	.	.	.	.	.	.	.	.	.	.	.	.	.	.	.	.
0=1232	A1	Vvi1G1233	.	.	.	.	.	.	.	.	.	.	.	Aco5G4990	.	.	.	.	.	.
0=1233	A1	Vvi1G1234	.	.	.	.	.	.	.	.	.	.	.	.	.	.	.	.	.	.
0=1234	A1	Vvi1G1235	.	.	.	.	.	.	Nnu3G289	.	.	.	.	.	.	.	.	.	.	.
0=1235	A1	Vvi1G1236	.	.	.	.	.	.	.	.	.	.	.	.	.	.	.	.	.	.
0=1236	A1	Vvi1G1237	.	.	.	.	Tsi18G1108	.	.	.	.	.	.	.	.	.	.	.	.	.
0=1237	A1	Vvi1G1238	.	.	.	.	.	.	.	.	.	.	.	.	.	.	.	.	.	.
0=1238	A1	Vvi1G1239	.	.	.	.	.	.	.	.	.	.	.	.	.	.	.	.	.	.
0=1239	A1	Vvi1G1240	.	.	.	.	Tsi18G1110	Tsi23G0012	Nnu3G284	Nnu4G289	.	Min4G0216	Aco3G2850	.	Aox3G1393	.	Pso4G2313	Pso5G748	.	.
0=1240	A1	Vvi1G1241	.	.	.	.	Tsi18G1113	Tsi23G0014	Nnu3G279	Nnu4G284	.	Min4G0221	.	.	.	.	.	.	Pso7G1934	.
0=1241	A1	Vvi1G1242	.	.	Tsi10G1316	Tsi4G1632	.	.	.	.	Min5G1925	Min4G0226	.	.	.	.	.	.	.	.
0=1242	A1	Vvi1G1243	.	.	.	.	.	.	.	.	.	.	.	.	.	.	.	.	.	.
0=1243	A1	Vvi1G1244	.	.	.	.	Tsi18G1117	Tsi23G0019	Nnu3G271	Nnu4G277	Min5G2085	Min4G0227	.	Aco5G5225	.	Aox5G3048	Pso4G2317	.	.	.
0=1244	A1	Vvi1G1245	.	.	.	.	.	.	.	.	.	.	.	.	.	.	.	.	.	.
0=1245	A1	Vvi1G1246	.	.	.	.	.	Tsi23G0020	Nnu3G270	.	Min5G2086	.	.	.	.	.	.	.	.	.
0=1246	A1	Vvi1G1247	.	.	.	.	Tsi18G1118	.	.	.	Min5G2087	.	.	.	.	.	.	.	.	.
0=1247	A1	Vvi1G1248	.	.	.	.	.	.	.	.	.	.	.	.	.	.	.	.	.	.
0=1248	A1	Vvi1G1249	.	.	.	.	Tsi18G1119	Tsi23G0022	.	Nnu4G272	.	.	.	.	.	.	Pso4G2338	.	.	.
0=1249	A1	Vvi1G1250	.	.	Tsi10G1319	.	.	.	.	.	Min5G2089	Min4G0231	.	.	Aox3G1401	.	.	.	.	.
0=1250	A1	Vvi1G1251	.	.	.	.	.	Tsi23G0023	Nnu3G269	Nnu4G268	.	.	.	Aco5G5224	.	Aox5G3047	Pso4G2339	Pso5G702	.	.
0=1251	A1	Vvi1G1252	.	.	Tsi10G1321	.	.	.	.	Nnu4G260	.	.	.	Aco5G5213	.	Aox5G3034	.	Pso5G307	.	.
0=1252	A1	Vvi1G1253	.	.	Tsi10G1323	Tsi4G1634	.	.	Nnu3G262	Nnu4G259	Min5G2096	Min4G0236	.	Aco5G5209	.	Aox5G3033	.	Pso5G305	.	.
0=1253	A1	Vvi1G1254	.	Vvi17G103	Tsi10G1326	Tsi4G1637	.	.	.	Nnu4G257	.	.	.	Aco5G5203	.	Aox5G3026	.	Pso5G301	.	.
0=1254	A1	Vvi1G1255	.	.	Tsi10G1327	Tsi4G1638	Tsi18G1123	.	Nnu3G260	Nnu4G255	Min5G2098	Min4G0237	.	Aco5G5199	.	Aox5G3020	.	Pso5G299	.	.
0=1255	A1	Vvi1G1256	.	.	.	.	.	.	.	.	.	.	.	.	.	.	.	.	.	.
0=1256	A1	Vvi1G1257	.	.	.	.	.	.	.	.	.	.	Aco3G2344	.	.	.	.	.	.	.
0=1257	A1	Vvi1G1258	.	Vvi17G97	.	.	.	.	.	.	.	.	.	.	.	.	.	Pso5G266	.	.
0=1258	A1	Vvi1G1259	.	.	.	.	.	.	.	.	.	.	.	.	.	.	.	.	.	.
0=1259	A1	Vvi1G1260	.	.	Tsi10G1329	Tsi4G1641	.	.	Nnu3G1187	Nnu4G253	Min5G2101	Min4G0240	.	Aco5G5193	.	Aox5G3011	.	Pso5G297	.	.
0=1260	A1	Vvi1G1261	.	.	.	.	.	.	.	.	.	.	.	.	.	.	.	.	.	.
0=1261	A1	Vvi1G1262	Vvi14G1148	Vvi17G87	Tsi10G1330	Tsi4G1643	Tsi18G1130	Tsi23G0034	Nnu3G251	Nnu4G249	.	.	.	Aco5G5177	.	Aox5G3003	Pso4G2351	Pso5G291	.	.
0=1262	A1	Vvi1G1263	.	.	Tsi10G1332	.	.	.	Nnu3G249	.	.	.	.	Aco5G5176	.	Aox5G3002	Pso4G2784	Pso5G752	.	.
0=1263	A1	Vvi1G1264	.	.	Tsi10G1336	.	Tsi18G1133	Tsi23G0036	Nnu3G247	Nnu4G245	Min5G2110	Min4G0148	.	Aco5G5168	.	Aox5G2998	Pso4G2780	Pso5G286	.	.
0=1264	A1	Vvi1G1265	.	.	Tsi10G1340	.	.	.	Nnu3G242	.	Min5G2112	Min4G0249	.	.	Aox3G1421	.	Pso4G2358	.	.	.
0=1265	A1	Vvi1G1266	.	.	.	.	.	.	.	.	.	.	.	.	.	.	.	.	.	.
0=1266	A1	Vvi1G1267	.	.	.	.	.	.	.	.	.	.	.	.	.	.	.	.	.	.
0=1267	A1	Vvi1G1268	.	.	.	.	.	.	.	.	.	.	.	.	.	.	.	.	.	.
0=1268	A1	Vvi1G1269	.	.	.	.	.	.	.	.	.	.	.	.	.	.	.	.	.	.
0=1269	A1	Vvi1G1270	.	.	.	.	.	Tsi23G0037	Nnu3G241	Nnu4G241	Min5G2113	Min4G0250	Aco3G2864	Aco5G5163	Aox3G1422	Aox5G2996	Pso4G2776	Pso5G281	.	.
0=1270	A1	Vvi1G1271	.	.	.	.	.	.	.	.	.	.	.	.	.	.	.	.	.	.
0=1271	A1	Vvi1G1272	.	.	Tsi10G1344	.	.	Tsi23G0041	Nnu3G1141	Nnu4G235	.	.	Aco3G2577	Aco5G5150	Aox3G1425	Aox5G2993	Pso4G2765	Pso5G271	Pso7G1977	.
0=1272	A1	Vvi1G1273	Vvi14G1148	.	Tsi10G1348	Tsi4G1650	.	.	Nnu3G1138	Nnu4G231	.	.	Aco3G2600	Aco5G5142	Aox3G1429	Aox5G2986	Pso4G2366	Pso5G266	.	.
0=1273	A1	Vvi1G1274	.	.	Tsi10G1352	Tsi4G1653	.	.	Nnu3G225	Nnu4G229	.	.	.	Aco5G5135	.	Aox5G2980	Pso4G2745	Pso5G258	.	.
0=1274	A1	Vvi1G1275	Vvi14G1147	.	Tsi10G1353	Tsi4G1654	Tsi18G1141	Tsi23G0043	Nnu3G221	Nnu4G228	Min5G2128	.	.	Aco5G5132	.	Aox5G2976	Pso4G2368	Pso5G256	.	.
0=1275	A1	Vvi1G1276	.	.	.	.	.	Tsi23G0046	.	Nnu4G223	.	.	.	Aco5G5129	.	Aox5G2973	Pso4G2740	Pso5G253	.	.
0=1276	A1	Vvi1G1277	Vvi14G1144	.	Tsi10G1357	.	.	.	Nnu3G217	Nnu4G222	.	.	.	Aco5G5128	.	Aox5G2972	Pso4G2737	Pso5G251	.	.
0=1277	A1	Vvi1G1278	.	.	.	.	.	.	.	.	.	.	.	.	.	.	.	.	.	.
0=1278	A1	Vvi1G1279	.	.	.	.	Tsi18G1144	Tsi23G0047	Nnu3G214	.	.	.	.	Aco5G5126	.	Aox5G2970	Pso4G2735	Pso5G248	.	.
0=1279	A1	Vvi1G1280	.	.	.	Tsi4G1655	.	.	.	.	.	.	.	.	.	.	Pso4G2372	.	.	.
0=1280	A1	Vvi1G1281	.	.	.	.	.	.	.	.	.	.	.	Aco5G4982	.	.	.	.	.	.
0=1281	A1	Vvi1G1282	.	.	.	.	.	.	.	.	.	.	.	.	.	.	.	.	.	.
0=1282	A1	Vvi1G1283	.	.	.	.	.	.	.	.	.	.	.	.	.	.	.	.	.	.
0=1283	A1	Vvi1G1284	.	.	.	.	.	.	.	.	.	.	.	Aco5G4978	.	.	Pso4G2403	.	.	.
0=1284	A1	Vvi1G1285	.	.	.	.	.	.	.	.	.	.	.	Aco5G4975	.	.	.	.	.	.
0=1285	A1	Vvi1G1286	.	.	.	.	.	.	.	.	.	.	.	.	.	.	.	.	.	.
0=1286	A1	Vvi1G1287	.	.	.	.	.	.	.	.	.	.	.	.	.	.	.	.	.	.
0=1287	A1	Vvi1G1288	.	.	.	.	.	.	.	.	.	.	.	Aco5G4959	.	.	.	.	.	.
0=1288	A1	Vvi1G1289	.	.	.	.	.	.	.	.	.	.	.	.	.	.	.	.	.	.
0=1289	A1	Vvi1G1290	.	.	.	.	.	.	.	.	.	.	.	Aco5G4951	.	.	.	.	.	.
0=1290	A1	Vvi1G1291	.	.	.	.	.	.	.	.	Min5G1917	.	.	.	.	.	.	.	.	.
0=1291	A1	Vvi1G1292	.	.	.	.	.	.	.	.	Min5G1916	.	.	Aco5G4718	.	.	.	.	.	.
0=1292	A1	Vvi1G1293	.	.	.	.	.	.	.	.	.	.	.	Aco5G4940	.	.	.	.	.	.
0=1293	A1	Vvi1G1294	.	.	.	.	.	.	.	.	.	.	.	Aco5G4939	.	.	.	.	.	.
0=1294	A1	Vvi1G1295	.	.	.	.	.	.	.	.	.	.	.	.	.	.	.	.	.	.
0=1295	A1	Vvi1G1296	.	.	Tsi10G1360	.	.	.	.	Nnu4G219	.	.	Aco3G2616	.	.	.	.	Pso5G666	.	.
0=1296	A1	Vvi1G1297	.	Vvi17G83	.	.	.	Tsi23G0048	Nnu3G213	.	.	.	.	.	Aox3G1443	.	.	.	.	.
0=1297	A1	Vvi1G1298	.	.	Tsi10G1361	Tsi4G1656	.	Tsi23G0050	Nnu3G210	.	.	.	.	Aco5G5115	.	Aox5G2961	Pso4G2734	Pso5G793	.	.
0=1298	A1	Vvi1G1299	.	Vvi17G78	Tsi10G1362	.	Tsi18G1149	.	Nnu3G208	Nnu4G214	.	.	.	Aco5G5104	Aox3G1461	Aox5G2950	.	Pso5G235	.	.
0=1299	A1	Vvi1G1300	.	Vvi17G77	Tsi10G1363	.	Tsi18G1150	.	Nnu3G207	Nnu4G213	.	.	Aco3G2625	Aco5G5098	.	Aox5G2949	.	Pso5G227	.	.
0=1300	A1	Vvi1G1301	Vvi14G1142	Vvi17G73	Tsi10G1366	.	Tsi18G1152	Tsi23G0052	Nnu3G203	Nnu4G208	.	.	Aco3G2343	Aco5G5095	Aox3G1470	Aox5G2947	.	Pso5G224	.	.
0=1301	A1	Vvi1G1302	.	.	.	Tsi4G1658	.	.	Nnu3G202	.	.	.	Aco3G2341	.	Aox3G1473	.	.	Pso5G659	.	.
0=1302	A1	Vvi1G1303	.	.	.	Tsi4G1659	.	.	Nnu3G198	.	.	.	.	Aco5G5083	.	Aox5G2940	.	Pso5G656	.	.
0=1303	A1	Vvi1G1304	Vvi14G1140	.	.	.	.	.	Nnu3G197	.	.	.	.	.	.	.	.	.	.	.
0=1304	A1	Vvi1G1305	.	.	Tsi10G1370	Tsi4G1661	.	Tsi23G0054	.	Nnu4G205	.	.	Aco3G2630	Aco5G5082	Aox3G1476	Aox5G2939	Pso4G2707	Pso5G316	.	.
0=1305	A1	Vvi1G1306	.	.	.	.	.	.	.	.	.	.	.	.	.	.	.	.	.	.
0=1306	A1	Vvi1G1307	.	.	.	.	.	.	Nnu3G1089	.	.	.	.	.	.	.	.	.	.	.
0=1307	A1	Vvi1G1308	.	.	.	.	Tsi18G1160	.	.	Nnu4G203	.	.	.	Aco5G5074	.	Aox5G2936	Pso4G2700	.	.	.
0=1308	A1	Vvi1G1309	.	.	.	.	.	.	.	.	.	.	.	.	.	.	.	.	.	.
0=1309	A1	Vvi1G1310	.	.	Tsi10G1373	.	Tsi18G1163	Tsi23G0056	.	Nnu4G201	.	.	Aco3G2308	.	Aox3G1490	.	.	Pso5G640	.	.
0=1310	A1	Vvi1G1311	.	.	.	.	.	.	.	.	.	.	.	.	.	.	.	.	.	.
0=1311	A1	Vvi1G1312	.	.	Tsi10G1378	Tsi4G1668	.	.	Nnu3G1039	Nnu4G189	.	Min4G0138	Aco3G2280	Aco5G5065	Aox3G1504	Aox5G2931	Pso4G2451	Pso5G338	.	.
0=1312	A1	Vvi1G1313	.	.	.	.	.	.	.	.	.	.	.	.	.	.	.	.	.	.
0=1313	A1	Vvi1G1314	.	.	.	.	.	.	.	.	.	.	.	.	.	.	.	.	.	.
0=1314	A1	Vvi1G1315	.	.	.	.	.	.	.	.	.	.	.	.	.	.	.	.	.	.
0=1315	A1	Vvi1G1316	.	Vvi17G61	.	Tsi4G1671	.	.	Nnu3G179	Nnu4G186	.	Min4G0134	Aco3G2277	Aco5G5059	Aox3G1508	Aox5G2927	.	Pso5G344	.	.
0=1316	A1	Vvi1G1317	.	.	.	.	.	Tsi23G0060	.	.	.	.	.	Aco5G5054	.	Aox5G2926	.	Pso5G345	.	.
0=1317	A1	Vvi1G1318	.	.	Tsi10G1385	.	Tsi18G1173	.	.	.	.	.	Aco3G2873	.	Aox3G1521	.	.	.	.	.
0=1318	A1	Vvi1G1319	.	.	.	.	.	.	.	.	.	.	.	Aco5G5047	.	Aox5G2921	.	.	.	.
0=1319	A1	Vvi1G1320	.	.	.	.	.	.	.	.	.	.	.	.	.	.	.	.	.	.
0=1320	A1	Vvi1G1321	.	Vvi17G52	.	Tsi4G1674	Tsi18G1174	Tsi23G0063	Nnu3G170	Nnu4G181	Min5G2143	.	.	Aco5G5032	.	Aox5G2913	.	Pso5G624	.	.
0=1321	A1	Vvi1G1322	.	.	.	.	.	.	.	.	.	.	.	.	.	.	.	.	.	.
0=1322	A1	Vvi1G1323	Vvi14G1125	.	Tsi10G1386	.	Tsi18G1175	Tsi23G0064	Nnu3G169	Nnu4G180	Min5G2144	Min4G0126	.	Aco5G5024	.	Aox5G2911	.	.	.	.
0=1323	A1	Vvi1G1324	.	.	.	.	.	.	Nnu3G165	.	.	.	.	Aco5G5017	.	Aox5G2908	.	.	.	.
0=1324	A1	Vvi1G1325	.	.	Tsi10G1389	.	.	.	.	.	.	.	.	Aco5G5015	.	Aox5G2907	Pso4G2642	.	.	.
0=1325	A1	Vvi1G1326	Vvi14G1116	.	Tsi10G1390	Tsi4G1675	.	.	Nnu3G160	Nnu4G170	.	Min4G0119	.	.	Aox3G1553	.	.	Pso5G614	.	.
0=1326	A1	Vvi1G1327	.	.	.	.	Tsi18G1185	.	Nnu3G157	.	.	Min4G0116	.	.	Aox3G1564	.	.	Pso5G355	.	.
0=1327	A1	Vvi1G1328	.	.	.	.	.	.	.	.	.	.	.	.	.	.	.	.	.	.
0=1328	A1	Vvi1G1329	.	.	Tsi10G1393	.	Tsi18G1186	.	Nnu3G155	Nnu4G167	Min5G2153	Min4G0115	.	Aco5G4999	.	Aox5G2900	.	Pso5G611	.	.
0=1329	A1	Vvi1G1330	Vvi14G1114	.	.	Tsi4G1678	Tsi18G1187	.	.	Nnu4G166	.	.	.	.	Aox3G1569	.	.	Pso5G610	.	.
0=1330	A1	Vvi1G1331	.	.	.	.	.	.	.	.	.	.	.	.	.	.	.	.	.	.
0=1331	A1	Vvi1G1332	.	.	.	.	.	.	.	.	.	.	.	.	.	.	.	.	.	.
0=1332	A1	Vvi1G1333	.	.	.	.	Tsi18G1189	.	.	.	.	.	.	Aco5G4996	Aox3G1580	Aox5G2897	.	Pso5G604	.	.
0=1333	A1	Vvi1G1334	Vvi14G1112	.	Tsi10G1395	.	Tsi18G1190	Tsi23G0069	.	Nnu4G165	.	Min4G0113	.	Aco5G4995	.	Aox5G2896	.	.	.	.
0=1334	A1	Vvi1G1335	.	.	.	.	.	.	.	.	.	.	.	.	.	.	.	.	.	.
0=1335	A1	Vvi1G1336	.	.	.	.	.	Tsi23G0070	Nnu3G152	Nnu4G163	Min5G2157	.	.	Aco5G4543	.	Aox5G2895	.	Pso5G601	.	.
0=1336	A1	Vvi1G1337	.	.	.	.	.	Tsi23G0071	.	.	.	.	.	.	.	.	.	.	.	.
0=1337	A1	Vvi1G1338	.	.	.	.	.	.	.	.	.	.	.	.	.	.	.	.	.	.
0=1338	A1	Vvi1G1339	.	.	Tsi10G1401	.	Tsi18G1194	Tsi23G0072	Nnu3G148	Nnu4G160	Min5G2160	.	.	Aco5G4990	Aox3G1616	Aox5G2891	.	Pso5G386	.	.
0=1339	A1	Vvi1G1340	.	.	.	.	.	.	.	.	.	.	.	.	.	.	.	.	.	.
0=1340	A1	Vvi1G1341	.	.	Tsi10G1424	Tsi4G1696	.	.	.	.	Min5G1915	.	.	.	.	.	.	.	.	.
0=1341	A1	Vvi1G1342	.	Vvi17G26	Tsi10G1426	.	.	.	Nnu3G123	Nnu4G128	Min5G1914	.	.	Aco5G4700	.	Aox5G2852	.	Pso5G399	.	.
0=1342	A1	Vvi1G1343	.	.	Tsi10G1431	.	.	.	.	Nnu4G119	Min5G2224	.	.	.	.	.	.	Pso5G575	.	.
0=1343	A1	Vvi1G1344	.	Vvi17G22	Tsi10G1433	Tsi4G1697	.	.	Nnu3G120	Nnu4G118	Min5G1905	.	.	.	.	Aox5G2841	.	.	.	.
0=1344	A1	Vvi1G1345	.	.	Tsi10G1434	.	.	.	.	Nnu4G117	.	.	.	.	.	.	.	.	.	.
0=1345	A1	Vvi1G1346	Vvi14G1091	.	Tsi10G1435	.	.	.	.	Nnu4G116	Min5G1904	Min4G0047	.	Aco5G4729	.	Aox5G2840	.	Pso5G574	.	.
0=1346	A1	Vvi1G1347	.	.	.	.	.	.	.	.	.	.	.	.	.	.	.	.	.	.
0=1347	A1	Vvi1G1348	.	Vvi17G20	Tsi10G1437	.	.	.	Nnu3G117	Nnu4G115	Min5G2228	Min4G0049	.	Aco5G4740	Aox3G1636	Aox5G2837	.	.	.	.
0=1348	A1	Vvi1G1349	.	.	.	.	Tsi18G1216	Tsi23G0085	Nnu3G115	.	.	.	.	Aco5G4747	.	Aox5G2834	Pso4G2600	Pso5G433	.	.
0=1349	A1	Vvi1G1350	Vvi14G1090	.	.	.	.	.	.	.	.	Min4G0051	.	Aco5G4749	.	Aox5G2833	Pso4G2599	.	.	.
0=1350	A1	Vvi1G1351	Vvi14G1088	Vvi17G17	.	Tsi4G1720	.	.	Nnu3G111	Nnu4G113	Min5G2230	Min4G0052	.	Aco5G4767	.	Aox5G2816	Pso4G2593	Pso5G442	.	.
0=1351	A1	Vvi1G1352	.	.	Tsi10G1440	Tsi4G1721	.	.	Nnu3G109	.	.	Min4G0053	.	Aco5G4768	.	Aox5G2809	Pso4G2480	.	.	.
0=1352	A1	Vvi1G1353	.	Vvi17G14	Tsi10G1441	Tsi4G1722	.	.	Nnu3G108	Nnu4G111	Min5G2233	Min4G0054	.	.	.	.	Pso4G2482	Pso5G563	.	.
0=1353	A1	Vvi1G1354	.	Vvi17G13	.	.	.	.	Nnu3G106	Nnu4G110	.	Min4G0055	.	.	.	.	.	.	.	.
0=1354	A1	Vvi1G1355	Vvi14G1087	.	Tsi10G1442	Tsi4G1723	.	.	Nnu3G104	Nnu4G109	Min5G2235	Min4G0057	.	Aco5G4779	.	Aox5G2804	Pso4G2483	Pso5G562	.	.
0=1355	A1	Vvi1G1356	.	Vvi17G9	Tsi10G1443	.	.	.	Nnu3G103	.	.	.	.	Aco5G4781	.	Aox5G2792	Pso4G2586	Pso5G449	.	.
0=1356	A1	Vvi1G1357	.	Vvi17G8	Tsi10G1444	.	.	.	Nnu3G101	Nnu4G107	.	Min4G0060	.	.	Aox3G1650	.	Pso4G2584	Pso5G450	.	.
0=1357	A1	Vvi1G1358	.	.	Tsi10G1446	Tsi4G1724	.	.	Nnu3G100	.	Min5G2239	Min4G0061	.	Aco5G4817	.	Aox5G2787	.	.	.	.
0=1358	A1	Vvi1G1359	.	.	.	.	Tsi18G1224	.	.	Nnu4G106	Min5G2240	.	.	Aco5G4818	.	Aox5G2786	Pso4G2484	Pso5G561	.	.
0=1359	A1	Vvi1G1360	.	.	Tsi10G1448	.	Tsi18G1227	.	Nnu3G97	Nnu4G102	.	.	.	.	.	.	.	.	.	.
0=1360	A1	Vvi1G1361	.	.	.	Tsi4G1727	.	.	.	.	.	.	.	.	.	.	.	.	.	.
0=1361	A1	Vvi1G1362	.	.	.	.	.	.	.	.	.	.	.	.	.	.	.	.	.	.
0=1362	A1	Vvi1G1363	.	.	.	.	.	.	.	.	.	.	.	.	.	.	.	.	.	.
0=1363	A1	Vvi1G1364	.	.	Tsi10G1449	Tsi4G1729	.	.	.	.	.	Min4G0065	.	.	.	Aox5G2782	.	.	.	.
0=1364	A1	Vvi1G1365	.	.	Tsi10G1450	.	.	.	Nnu3G95	.	.	.	.	.	.	.	Pso4G2490	Pso5G550	.	.
0=1365	A1	Vvi1G1366	.	.	.	.	.	Tsi23G0091	Nnu3G92	.	.	Min4G0068	.	.	.	.	.	.	.	.
0=1366	A1	Vvi1G1367	.	.	.	.	.	Tsi23G0092	Nnu3G91	.	.	.	.	.	.	.	.	.	.	.
0=1367	A1	Vvi1G1368	.	.	.	.	Tsi18G1230	.	Nnu3G88	Nnu4G89	Min5G2245	Min4G0072	.	Aco5G4838	.	Aox5G2771	Pso4G2577	Pso5G459	.	.
0=1368	A1	Vvi1G1369	.	.	Tsi10G1453	.	Tsi18G1231	.	Nnu3G86	.	.	Min4G0070	.	Aco5G4842	.	Aox5G2768	Pso4G2576	Pso5G461	.	.
0=1369	A1	Vvi1G1370	Vvi14G1073	.	Tsi10G1456	.	.	Tsi23G0095	Nnu3G84	.	Min5G2252	Min4G0076	.	.	.	.	.	.	.	.
0=1370	A1	Vvi1G1371	Vvi14G1072	.	Tsi10G1457	.	Tsi18G1234	.	Nnu3G83	Nnu4G83	.	.	.	.	.	Aox5G2745	Pso4G2570	Pso5G473	.	.
0=1371	A1	Vvi1G1372	.	.	Tsi10G1459	.	.	.	Nnu3G74	.	.	Min4G0080	.	.	.	Aox5G2741	.	.	.	.
0=1372	A1	Vvi1G1373	.	Vvi17G4	.	Tsi4G1739	Tsi18G1241	.	.	Nnu4G78	.	.	.	.	.	Aox5G2738	Pso4G2500	Pso5G478	.	.
0=1373	A1	Vvi1G1374	.	.	.	.	Tsi18G1246	.	Nnu3G63	Nnu4G70	.	Min4G0084	.	Aco5G4684	.	Aox5G2728	Pso4G2504	Pso5G487	.	.
0=1374	A1	Vvi1G1375	Vvi14G1059	.	.	Tsi4G1742	Tsi18G1248	.	Nnu3G60	Nnu4G65	.	Min4G0087	.	Aco5G4675	.	Aox5G2723	Pso4G2550	Pso5G495	.	.
0=1375	A1	Vvi1G1376	.	.	Tsi10G1465	.	.	.	.	Nnu4G62	.	.	.	Aco5G4659	.	Aox5G2708	Pso4G2546	.	.	.
0=1376	A1	Vvi1G1377	.	.	Tsi10G1466	.	Tsi18G1253	.	.	Nnu4G58	.	Min4G0089	.	Aco5G4658	.	Aox5G2706	Pso4G2506	Pso5G497	.	.
0=1377	A1	Vvi1G1378	.	.	Tsi10G1467	.	.	.	.	Nnu4G56	.	Min4G0092	.	.	.	.	.	Pso5G512	.	.
0=1378	A1	Vvi1G1379	.	.	.	.	.	.	.	.	.	.	.	Aco5G4647	.	Aox5G2698	Pso4G2537	.	.	.
0=1379	A1	Vvi1G1380	.	.	.	.	Tsi18G1258	.	Nnu3G50	Nnu4G54	.	Min4G0094	.	.	.	.	.	Pso5G513	.	.
0=1380	A1	Vvi1G1381	.	.	Tsi10G1469	.	Tsi18G1259	.	Nnu3G47	Nnu4G51	.	.	.	Aco5G4639	.	Aox5G2693	Pso4G2533	Pso5G530	.	.
0=1381	A1	Vvi1G1382	.	.	.	.	Tsi18G1260	.	.	.	.	.	.	.	.	.	.	.	.	.
0=1382	A1	Vvi1G1383	.	.	.	.	.	.	.	.	.	.	.	.	.	.	.	.	.	.
0=1383	A1	Vvi1G1384	Vvi14G1054	.	.	Tsi4G1746	.	.	Nnu3G46	Nnu4G47	.	Min4G0096	.	.	.	.	Pso4G2507	Pso5G529	.	.
0=1384	A1	Vvi1G1385	.	.	.	.	Tsi18G1262	.	Nnu3G41	Nnu4G44	.	Min4G0098	.	.	.	.	Pso4G2528	.	.	.
0=1385	A1	Vvi1G1386	.	.	.	.	Tsi18G1263	Tsi23G0115	Nnu3G39	.	.	.	.	Aco5G4510	.	Aox5G2665	Pso4G2525	.	.	.
0=1386	A1	Vvi1G1387	.	.	.	.	Tsi18G1266	.	Nnu3G37	.	.	.	.	Aco5G4506	.	.	.	.	.	.
0=1387	A1	Vvi1G1388	.	.	.	.	Tsi18G1267	.	.	Nnu4G40	.	.	.	Aco5G4500	.	Aox5G2658	Pso4G2524	Pso5G515	.	.
0=1388	A1	Vvi1G1389	.	.	.	Tsi4G1751	.	.	.	Nnu4G34	.	.	.	Aco5G4496	.	Aox5G2653	.	.	.	.
0=1389	A1	Vvi1G1390	.	.	.	.	.	.	.	.	.	.	.	.	.	.	.	.	.	.
0=1390	A1	Vvi1G1391	.	.	.	.	.	.	.	.	.	.	.	.	.	.	.	.	.	.
0=1391	A1	Vvi1G1392	.	.	.	.	.	.	.	.	.	.	.	.	.	.	.	.	.	.
0=1392	A1	Vvi1G1393	.	.	.	.	.	.	Nnu3G35	.	.	.	.	.	.	.	.	.	.	.
0=1393	A1	Vvi1G1394	.	.	.	.	Tsi18G1271	.	Nnu3G32	.	.	.	.	.	.	.	Pso4G2509	Pso5G527	.	.
0=1394	A1	Vvi1G1395	.	.	.	.	.	.	Nnu3G29	.	.	.	.	.	.	.	Pso4G2515	Pso5G522	.	.
0=1395	A1	Vvi1G1396	.	.	.	.	Tsi18G1275	.	Nnu3G28	Nnu4G25	.	.	.	Aco5G4486	.	Aox5G2642	Pso4G2514	Pso5G523	.	.
0=1396	A1	Vvi1G1397	.	.	.	Tsi4G1753	.	.	.	.	.	.	.	.	.	.	.	.	.	.
0=1397	A1	Vvi1G1398	.	.	.	Tsi4G1754	.	.	Nnu3G25	.	.	.	.	.	.	.	.	.	.	.
0=1398	A1	Vvi1G1399	.	.	.	.	Tsi18G1276	.	.	Nnu4G13	.	.	.	.	.	.	Pso4G2513	Pso5G524	.	.
1=0	A2	Vvi2G1	.	.	.	Tsi21G0332	Tsi1G0180	.	.	.	.	.	.	.	Aox5G3712	Aox7G0306	.	.	.	.
1=1	A2	Vvi2G2	.	.	.	.	.	.	.	.	.	.	.	.	.	.	.	.	Pso4G319	.
1=2	A2	Vvi2G3	.	.	.	.	.	.	.	.	.	.	.	.	.	.	Pso8G98	.	.	.
1=3	A2	Vvi2G4	.	.	.	.	.	.	.	.	.	.	.	.	.	.	.	.	.	.
1=4	A2	Vvi2G5	Vvi15G851	.	.	.	.	.	.	.	Min6G1620	.	.	Aco7G468	.	.	.	.	.	.
1=5	A2	Vvi2G6	.	.	.	.	.	.	.	.	.	.	.	.	.	.	.	.	.	.
1=6	A2	Vvi2G7	.	.	.	.	.	.	.	.	.	.	.	.	.	.	.	.	.	.
1=7	A2	Vvi2G8	.	.	.	.	.	.	.	.	.	.	.	.	.	.	.	.	.	.
1=8	A2	Vvi2G9	.	.	.	.	.	.	.	.	.	.	.	.	.	.	.	.	.	.
1=9	A2	Vvi2G10	.	.	.	.	.	.	.	.	.	.	.	.	.	.	.	.	.	.
1=10	A2	Vvi2G11	.	.	.	.	.	.	.	.	.	.	.	.	.	.	.	.	.	.
1=11	A2	Vvi2G12	.	.	Tsi22G0620	.	.	.	.	.	.	.	.	Aco7G468	.	.	Pso8G263	.	Pso4G315	.
1=12	A2	Vvi2G13	.	.	.	Tsi21G0331	Tsi1G0179	.	Nnu1G1222	Nnu6G854	.	.	.	.	.	.	.	.	.	.
1=13	A2	Vvi2G14	Vvi15G843	.	.	.	.	.	.	.	.	.	.	.	.	Aox7G0259	.	.	.	.
1=14	A2	Vvi2G15	.	.	.	Tsi21G0329	.	.	Nnu1G1226	Nnu6G849	.	.	.	Aco7G464	.	Aox7G0255	Pso8G262	.	Pso4G313	.
1=15	A2	Vvi2G16	.	.	.	.	.	.	.	.	.	.	.	.	.	.	.	.	.	.
1=16	A2	Vvi2G17	.	.	.	Tsi21G0327	Tsi1G0176	.	Nnu1G1228	.	.	.	.	.	.	.	.	.	Pso4G312	.
1=17	A2	Vvi2G18	.	.	.	.	.	.	.	.	.	.	.	.	.	.	.	.	.	.
1=18	A2	Vvi2G19	.	.	.	.	Tsi1G0173	.	.	Nnu6G842	.	.	.	.	.	.	Pso8G256	.	Pso4G307	.
1=19	A2	Vvi2G20	.	.	Tsi22G0624	Tsi21G0323	Tsi1G0169	.	Nnu1G1234	Nnu6G837	.	.	.	.	.	.	Pso8G254	.	Pso4G302	.
1=20	A2	Vvi2G21	.	.	Tsi22G0625	.	.	.	Nnu1G1236	Nnu6G835	.	.	.	Aco7G448	.	Aox7G0248	Pso8G252	.	Pso4G301	.
1=21	A2	Vvi2G22	.	.	Tsi22G0627	Tsi21G0319	.	.	Nnu1G1242	.	.	.	.	Aco7G444	.	Aox7G0245	.	.	.	.
1=22	A2	Vvi2G23	.	Vvi16G744	Tsi22G0628	Tsi21G0318	.	.	Nnu1G1246	.	.	.	.	.	.	.	.	.	.	.
1=23	A2	Vvi2G24	.	.	.	.	.	.	Nnu1G1247	Nnu6G832	.	.	.	.	.	.	.	.	.	.
1=24	A2	Vvi2G25	.	.	Tsi22G0629	Tsi21G0317	Tsi1G0164	.	Nnu1G1249	Nnu6G831	.	.	.	.	.	.	.	.	.	.
1=25	A2	Vvi2G26	.	.	Tsi22G0636	Tsi21G0314	.	.	Nnu1G1257	Nnu6G818	.	.	.	Aco7G434	Aox5G3706	Aox7G0237	.	.	.	.
1=26	A2	Vvi2G27	.	.	Tsi22G0638	.	.	.	.	.	.	.	.	.	.	.	.	.	.	.
1=27	A2	Vvi2G28	.	.	.	.	.	.	.	.	.	.	.	.	.	.	.	.	.	.
1=28	A2	Vvi2G29	.	Vvi16G754	Tsi22G0642	.	.	.	Nnu1G1267	.	.	.	.	Aco7G424	.	Aox7G0232	Pso8G79	.	Pso4G115	.
1=29	A2	Vvi2G30	.	.	Tsi22G0643	.	.	.	.	.	.	.	.	.	.	.	.	.	.	.
1=30	A2	Vvi2G31	.	Vvi16G758	Tsi22G0644	Tsi21G0309	.	.	Nnu1G1269	Nnu6G810	.	.	Aco5G6382	.	.	.	.	.	.	Pso3G3469
1=31	A2	Vvi2G32	.	.	Tsi22G0646	Tsi21G0308	.	.	.	.	.	.	.	.	Aox5G3646	.	.	.	.	.
1=32	A2	Vvi2G33	.	Vvi16G762	.	Tsi21G0306	Tsi1G0151	.	Nnu1G1278	Nnu6G802	.	.	.	.	.	.	Pso8G63	.	Pso4G126	.
1=33	A2	Vvi2G34	.	.	Tsi22G0650	.	.	.	.	.	.	.	.	.	.	.	.	.	.	.
1=34	A2	Vvi2G35	.	Vvi16G763	Tsi22G0651	.	Tsi1G0150	.	Nnu1G1279	Nnu6G794	.	.	.	.	.	.	Pso8G58	.	.	.
1=35	A2	Vvi2G36	.	.	.	Tsi21G0305	Tsi1G0149	.	.	.	.	.	.	.	.	.	.	.	.	.
1=36	A2	Vvi2G37	.	.	Tsi22G0653	.	.	.	.	Nnu6G792	.	.	.	.	.	.	Pso8G54	.	.	.
1=37	A2	Vvi2G38	.	.	Tsi22G0655	.	.	.	Nnu1G1283	.	.	.	.	.	.	.	.	.	.	Pso3G3470
1=38	A2	Vvi2G39	Vvi15G837	Vvi16G768	Tsi22G0660	.	Tsi1G0145	.	Nnu1G1292	.	.	.	.	.	Aox5G3691	.	Pso8G38	.	Pso4G149	Pso3G3472
1=39	A2	Vvi2G40	Vvi15G836	.	Tsi22G0662	.	Tsi1G0144	.	Nnu1G1294	.	Min6G1621	.	.	.	Aox5G3694	.	.	.	.	Pso3G3474
1=40	A2	Vvi2G41	.	.	.	.	Tsi1G0143	.	Nnu1G1295	.	.	Min14G0311	.	Aco7G372	.	Aox7G0197	Pso8G13	.	.	.
1=41	A2	Vvi2G42	.	.	Tsi22G0663	.	.	.	Nnu1G1297	.	.	.	.	.	.	.	Pso8G12	.	Pso4G170	.
1=42	A2	Vvi2G43	.	.	.	.	.	.	Nnu1G1299	.	.	.	.	.	.	.	.	.	Pso4G188	.
1=43	A2	Vvi2G44	.	.	Tsi22G0664	.	.	.	Nnu1G1301	.	.	.	.	.	.	.	.	.	Pso4G189	.
1=44	A2	Vvi2G45	Vvi15G833	Vvi16G787	Tsi22G0667	.	Tsi1G0141	.	Nnu1G1309	.	.	.	.	Aco7G368	.	Aox7G0195	.	.	Pso4G222	Pso3G3476
1=45	A2	Vvi2G46	.	.	.	.	.	.	.	.	.	.	.	.	.	.	.	.	Pso11G3015	.
1=46	A2	Vvi2G47	.	.	.	Tsi21G0296	.	.	.	.	.	.	Aco5G6401	.	Aox5G3701	.	.	.	.	Pso3G3480
1=47	A2	Vvi2G48	.	Vvi16G790	Tsi22G0671	Tsi21G0295	Tsi1G0139	.	Nnu1G1315	.	.	.	.	Aco7G362	.	Aox7G0190	.	.	.	.
1=48	A2	Vvi2G49	Vvi15G826	.	Tsi22G0672	Tsi21G0294	.	.	.	.	.	.	.	.	.	.	.	.	Pso11G3015	Pso3G3484
1=49	A2	Vvi2G50	.	.	Tsi22G0673	.	.	.	Nnu1G1317	Nnu6G778	.	.	Aco5G6403	Aco7G406	Aox5G3699	.	.	.	Pso11G2991	.
1=50	A2	Vvi2G51	.	.	Tsi22G0675	Tsi21G0290	.	.	Nnu1G1319	.	.	.	.	.	.	.	.	.	.	Pso3G3486
1=51	A2	Vvi2G52	.	.	Tsi22G0676	.	.	.	Nnu1G1320	.	.	.	.	.	.	.	.	.	.	.
1=52	A2	Vvi2G53	Vvi15G808	.	Tsi22G0677	.	.	.	Nnu1G1321	Nnu6G728	Min6G1647	.	Aco5G6418	.	Aox5G3689	.	Pso8G225	.	.	Pso3G3487
1=53	A2	Vvi2G54	.	.	.	.	.	.	.	.	.	.	.	.	.	.	.	.	.	.
1=54	A2	Vvi2G55	.	.	.	Tsi21G0279	Tsi1G0134	.	Nnu1G1329	.	.	.	.	.	.	.	.	.	Pso11G2962	Pso3G3490
1=55	A2	Vvi2G56	.	.	.	.	.	.	.	.	.	.	.	.	.	.	.	.	.	.
1=56	A2	Vvi2G57	.	.	Tsi22G0688	.	.	.	.	.	.	.	.	.	.	.	.	.	.	.
1=57	A2	Vvi2G58	.	.	.	.	.	.	.	.	.	.	.	.	.	.	.	.	.	.
1=58	A2	Vvi2G59	.	.	Tsi22G0689	.	.	.	.	.	.	.	.	.	.	.	Pso8G193	.	.	.
1=59	A2	Vvi2G60	.	.	.	Tsi21G0276	Tsi1G0133	.	.	.	.	.	.	.	.	.	.	.	Pso11G2958	.
1=60	A2	Vvi2G61	Vvi15G796	Vvi16G805	Tsi22G0690	.	Tsi1G0131	.	Nnu1G1332	.	.	Min14G0152	Aco5G6436	.	Aox5G3679	.	.	.	Pso11G2957	.
1=61	A2	Vvi2G62	.	.	.	.	.	.	.	.	.	.	.	.	.	.	.	.	.	.
1=62	A2	Vvi2G63	.	.	Tsi22G0692	Tsi21G0274	.	.	.	.	.	.	.	.	.	Aox7G0184	.	.	.	.
1=63	A2	Vvi2G64	.	.	.	.	.	.	.	.	.	.	.	.	.	.	.	.	.	.
1=64	A2	Vvi2G65	.	Vvi16G813	Tsi22G0695	Tsi21G0270	Tsi1G0128	.	Nnu1G1346	.	.	.	.	.	.	.	.	.	Pso11G2943	.
1=65	A2	Vvi2G66	.	.	.	Tsi21G0269	.	.	.	.	.	.	.	.	.	.	.	.	Pso11G2938	.
1=66	A2	Vvi2G67	.	.	Tsi22G0699	.	.	.	.	.	.	.	.	.	.	.	.	.	.	.
1=67	A2	Vvi2G68	.	.	Tsi22G0702	.	Tsi1G0122	.	Nnu1G1355	.	.	.	.	Aco7G341	.	Aox7G0178	.	.	.	Pso3G3502
1=68	A2	Vvi2G69	.	Vvi16G837	Tsi22G0705	Tsi21G0261	.	.	Nnu1G1359	.	.	.	Aco5G6469	Aco7G402	Aox5G3665	.	.	.	.	.
1=69	A2	Vvi2G70	.	.	.	Tsi21G0260	.	.	Nnu1G1360	.	.	.	Aco5G6475	.	Aox5G3664	.	.	.	.	.
1=70	A2	Vvi2G71	.	.	Tsi22G0706	Tsi21G0257	Tsi1G0120	.	Nnu1G1361	.	.	.	Aco5G6476	.	Aox5G3663	.	.	.	.	.
1=71	A2	Vvi2G72	.	.	.	.	.	.	.	.	.	.	.	.	.	.	.	.	.	.
1=72	A2	Vvi2G73	.	.	.	.	.	.	.	.	.	.	.	.	.	.	.	.	.	.
1=73	A2	Vvi2G74	.	.	.	.	.	.	.	.	.	.	.	.	.	.	.	.	.	.
1=74	A2	Vvi2G75	.	.	Tsi22G0709	.	.	.	.	.	Min6G1656	.	.	.	.	.	.	.	.	.
1=75	A2	Vvi2G76	.	.	.	.	.	.	.	.	.	.	.	.	.	.	.	.	.	.
1=76	A2	Vvi2G77	.	.	.	.	.	.	.	.	.	.	.	.	.	.	.	.	.	.
1=77	A2	Vvi2G78	.	.	.	.	.	.	Nnu1G1364	.	.	.	.	.	.	.	.	.	.	.
1=78	A2	Vvi2G79	Vvi15G778	.	.	Tsi21G0255	Tsi1G0117	.	Nnu1G1366	.	.	.	.	.	.	.	.	.	Pso11G2894	.
1=79	A2	Vvi2G80	Vvi15G777	.	Tsi22G0714	Tsi21G0254	Tsi1G0116	.	Nnu1G1367	.	Min6G1670	Min14G0276	.	.	.	.	.	.	Pso11G2890	.
1=80	A2	Vvi2G81	.	.	.	.	.	.	.	.	.	.	.	.	.	.	.	.	.	.
1=81	A2	Vvi2G82	.	.	.	.	.	.	.	.	.	.	.	.	.	.	.	.	.	.
1=82	A2	Vvi2G83	Vvi15G776	.	Tsi22G0715	Tsi21G0251	Tsi1G0115	.	Nnu1G1369	.	.	Min14G0275	Aco5G6490	Aco7G337	Aox5G3654	Aox7G0176	.	.	Pso11G2888	.
1=83	A2	Vvi2G84	.	.	.	.	.	.	.	.	.	.	.	.	.	.	.	.	.	.
1=84	A2	Vvi2G85	.	.	.	.	.	.	.	.	.	.	.	.	.	.	.	.	.	.
1=85	A2	Vvi2G86	.	.	Tsi22G0718	.	.	.	.	.	Min6G1679	.	.	.	.	.	.	.	.	.
1=86	A2	Vvi2G87	.	.	.	.	.	.	.	.	.	.	.	.	.	.	.	.	.	.
1=87	A2	Vvi2G88	.	.	.	.	.	.	.	.	.	.	.	.	.	.	.	.	.	.
1=88	A2	Vvi2G89	.	.	.	.	.	.	.	.	.	.	.	.	.	.	.	.	.	.
1=89	A2	Vvi2G90	.	.	Tsi22G0719	Tsi21G0246	.	.	.	.	.	.	.	.	.	.	.	.	.	.
1=90	A2	Vvi2G91	.	.	.	.	.	.	.	.	.	.	.	.	.	.	.	.	.	.
1=91	A2	Vvi2G92	.	.	.	Tsi21G0245	.	.	.	.	.	Min14G0272	.	.	.	.	.	.	.	.
1=92	A2	Vvi2G93	.	.	.	.	.	.	.	.	.	.	.	.	.	.	.	.	.	.
1=93	A2	Vvi2G94	.	.	.	Tsi21G0244	Tsi1G0110	.	.	.	Min6G1683	Min14G0270	.	.	.	.	.	.	Pso11G2854	.
1=94	A2	Vvi2G95	.	Vvi16G862	Tsi22G0721	.	.	.	Nnu1G1378	.	Min6G1685	.	.	.	.	.	.	.	.	.
1=95	A2	Vvi2G96	Vvi15G772	.	Tsi22G0723	Tsi21G0242	Tsi1G0109	.	Nnu1G1380	.	Min6G1686	.	Aco5G6508	.	.	.	.	.	Pso11G2853	.
1=96	A2	Vvi2G97	Vvi15G771	.	Tsi22G0724	.	.	.	Nnu1G1381	.	Min6G1687	.	.	.	.	.	.	.	Pso11G2851	.
1=97	A2	Vvi2G98	.	.	.	Tsi21G0241	Tsi1G0107	.	.	.	.	.	.	.	.	.	.	.	.	.
1=98	A2	Vvi2G99	.	.	.	Tsi21G0239	.	.	Nnu1G1384	.	.	.	Aco5G6516	Aco7G322	Aox5G3724	Aox7G0159	.	.	Pso11G2839	.
1=99	A2	Vvi2G100	.	.	.	Tsi21G0235	Tsi1G0102	.	Nnu1G1387	.	Min6G1696	.	.	.	.	.	.	.	.	.
1=100	A2	Vvi2G101	.	.	.	.	.	.	.	.	.	.	.	.	.	.	.	.	.	.
1=101	A2	Vvi2G102	.	.	.	.	.	.	.	.	.	.	.	.	.	.	.	.	.	.
1=102	A2	Vvi2G103	.	.	.	Tsi21G0234	.	.	.	.	.	.	.	.	.	.	.	.	.	.
1=103	A2	Vvi2G104	Vvi15G761	.	.	Tsi21G0230	Tsi1G0096	.	Nnu1G1396	.	.	.	.	.	.	.	.	.	.	.
1=104	A2	Vvi2G105	Vvi15G760	.	Tsi22G0733	.	.	.	.	Nnu3G2393	.	.	Aco5G6547	Aco7G308	Aox5G3744	Aox7G0151	.	.	Pso11G2826	Pso3G3551
1=105	A2	Vvi2G106	.	.	.	.	.	.	.	.	.	.	.	.	.	.	.	.	.	.
1=106	A2	Vvi2G107	.	.	Tsi22G0735	.	.	.	Nnu1G1398	.	.	.	.	.	.	.	.	.	.	.
1=107	A2	Vvi2G108	.	.	.	.	.	.	.	Nnu3G2388	.	.	.	.	Aox5G3767	.	.	.	.	.
1=108	A2	Vvi2G109	Vvi15G759	.	.	.	Tsi1G0095	.	Nnu1G1399	Nnu3G2387	.	.	Aco5G6589	Aco7G301	.	Aox7G0145	.	.	Pso11G2822	.
1=109	A2	Vvi2G110	Vvi15G757	.	Tsi22G0737	Tsi21G0228	Tsi1G0094	.	Nnu1G1402	Nnu3G2383	.	Min14G0151	.	Aco7G295	.	Aox7G0142	.	.	Pso11G2805	.
1=110	A2	Vvi2G111	.	.	.	Tsi21G0227	Tsi1G0093	.	.	.	.	.	.	Aco7G293	.	Aox7G0141	.	.	.	.
1=111	A2	Vvi2G112	.	.	.	.	.	.	.	.	.	.	.	.	.	.	.	.	.	.
1=112	A2	Vvi2G113	.	.	.	.	.	.	.	Nnu3G2381	.	.	.	Aco7G292	.	Aox7G0140	.	.	Pso11G2802	.
1=113	A2	Vvi2G114	.	.	.	.	.	.	Nnu1G1406	.	.	.	.	Aco7G291	.	Aox7G0139	.	.	Pso11G2801	.
1=114	A2	Vvi2G115	.	.	.	Tsi21G0224	.	.	.	.	.	.	.	.	.	.	.	.	.	.
1=115	A2	Vvi2G116	.	.	Tsi22G0739	.	.	.	Nnu1G1409	Nnu3G2377	.	.	Aco5G6620	.	Aox5G3778	.	.	.	.	.
1=116	A2	Vvi2G117	.	.	Tsi22G0740	Tsi21G0222	Tsi1G0091	.	.	Nnu3G2375	.	.	.	Aco7G285	.	Aox7G0136	.	.	.	.
1=117	A2	Vvi2G118	Vvi15G747	Vvi16G867	Tsi22G0741	Tsi21G0221	Tsi1G0090	.	Nnu1G1410	Nnu3G2374	Min6G1715	.	.	Aco7G283	.	Aox7G0135	.	.	Pso11G2796	.
1=118	A2	Vvi2G119	.	.	.	.	Tsi1G0086	.	Nnu1G1417	Nnu3G2363	.	.	Aco5G6638	.	Aox5G3789	.	.	.	.	.
1=119	A2	Vvi2G120	.	.	Tsi22G0749	.	.	.	Nnu1G1418	Nnu3G2361	.	.	.	Aco7G267	.	Aox7G0126	.	.	.	.
1=120	A2	Vvi2G121	.	.	.	Tsi21G0218	Tsi1G0085	.	.	.	.	.	.	Aco7G266	.	Aox7G0125	.	.	.	.
1=121	A2	Vvi2G122	.	.	.	.	.	.	.	.	.	.	.	.	.	.	.	.	.	.
1=122	A2	Vvi2G123	.	.	.	.	Tsi1G0084	.	Nnu1G1421	Nnu3G2357	.	Min14G0251	Aco5G6687	.	Aox5G3804	.	.	.	.	.
1=123	A2	Vvi2G124	Vvi15G739	Vvi16G878	Tsi22G0751	Tsi21G0216	Tsi1G0082	.	Nnu1G1424	Nnu3G2353	.	.	Aco5G6689	Aco7G259	Aox5G3806	Aox7G0121	.	.	Pso11G2759	.
1=124	A2	Vvi2G125	.	.	.	Tsi21G0213	.	.	.	.	.	.	Aco5G6693	.	Aox5G3808	.	.	.	.	.
1=125	A2	Vvi2G126	.	.	.	.	.	.	Nnu1G1429	.	.	.	Aco5G6704	.	Aox5G3815	.	.	.	.	.
1=126	A2	Vvi2G127	.	.	.	Tsi21G0210	Tsi1G0080	.	.	Nnu3G2349	.	.	Aco5G6717	.	Aox5G3818	.	.	.	Pso11G2750	.
1=127	A2	Vvi2G128	.	.	Tsi22G0758	Tsi21G0206	.	.	.	.	Min6G1725	.	Aco5G6734	Aco7G224	Aox5G3824	Aox7G0115	.	.	Pso11G2745	.
1=128	A2	Vvi2G129	.	.	.	Tsi21G0204	Tsi1G0077	.	.	Nnu3G2346	Min6G1731	.	.	Aco7G216	.	Aox7G0113	.	.	Pso11G2742	Pso3G3558
1=129	A2	Vvi2G130	.	.	.	Tsi21G0203	.	.	.	Nnu3G2341	.	.	Aco5G6735	.	Aox5G3825	.	.	.	Pso11G2740	.
1=130	A2	Vvi2G131	.	.	Tsi22G0760	Tsi21G0202	.	.	.	Nnu3G2340	.	.	Aco5G6749	Aco7G211	Aox5G3835	Aox7G0111	.	.	.	Pso3G3560
1=131	A2	Vvi2G132	.	.	Tsi22G0762	Tsi21G0200	.	.	.	.	.	.	Aco5G6750	Aco7G208	Aox5G3836	Aox7G0108	.	.	Pso11G2735	Pso3G3561
1=132	A2	Vvi2G133	Vvi15G727	Vvi16G903	Tsi22G0765	Tsi21G0191	Tsi1G0075	.	.	Nnu3G2338	Min6G1755	.	Aco5G6754	.	Aox5G3838	.	.	.	Pso11G2711	.
1=133	A2	Vvi2G134	.	.	.	Tsi21G0190	Tsi1G0074	.	.	Nnu3G2337	.	.	.	Aco7G197	.	Aox7G0101	.	.	.	Pso3G3562
1=134	A2	Vvi2G135	.	.	.	.	.	.	.	.	.	.	.	.	.	.	.	.	.	.
1=135	A2	Vvi2G136	.	.	.	.	.	.	.	Nnu3G2334	Min6G1757	.	.	.	.	.	.	.	.	.
1=136	A2	Vvi2G137	.	.	.	.	.	.	.	.	.	.	.	.	.	.	.	.	.	.
1=137	A2	Vvi2G138	.	Vvi16G911	Tsi22G0769	Tsi21G0185	Tsi1G0071	.	Nnu1G155	Nnu3G2331	.	.	.	Aco7G190	.	Aox7G0096	.	.	Pso11G2707	.
1=138	A2	Vvi2G139	.	.	.	.	.	.	Nnu1G644	.	.	.	.	.	.	.	.	.	.	.
1=139	A2	Vvi2G140	.	.	.	Tsi21G0182	.	.	Nnu1G599	.	Min6G1764	.	Aco5G6764	.	Aox5G3845	.	.	.	.	Pso3G3572
1=140	A2	Vvi2G141	.	.	Tsi22G0774	.	Tsi1G0068	.	.	Nnu3G2328	.	.	.	Aco7G174	.	Aox7G0092	.	.	Pso11G2706	.
1=141	A2	Vvi2G142	.	.	.	.	.	.	.	.	.	.	.	.	.	.	.	.	.	.
1=142	A2	Vvi2G143	Vvi15G710	.	Tsi22G0775	Tsi21G0179	.	.	.	Nnu3G2326	Min6G1766	.	Aco5G6775	.	Aox5G3851	.	.	.	Pso11G2703	.
1=143	A2	Vvi2G144	.	.	.	.	.	.	Nnu1G1453	.	.	.	.	.	.	.	.	.	.	.
1=144	A2	Vvi2G145	.	.	Tsi22G0778	.	.	.	.	.	.	.	.	.	.	.	.	.	.	Pso3G3573
1=145	A2	Vvi2G146	Vvi15G692	.	Tsi22G0779	Tsi21G0177	.	.	Nnu1G159	Nnu3G2322	Min6G1769	Min14G0120	.	Aco7G170	.	Aox7G0088	.	.	Pso11G2701	.
1=146	A2	Vvi2G147	.	.	.	.	Tsi1G0066	.	.	.	.	.	.	.	.	.	.	.	Pso11G2700	.
1=147	A2	Vvi2G148	.	Vvi16G921	Tsi22G0780	.	.	.	.	Nnu3G2321	Min6G1772	.	.	Aco7G169	.	Aox7G0087	.	.	Pso11G2695	.
1=148	A2	Vvi2G149	Vvi15G689	Vvi16G1045	Tsi22G0783	Tsi21G0175	.	.	Nnu1G165	.	Min6G1774	Min14G0112	.	Aco7G161	.	Aox7G0083	.	.	Pso11G2689	.
1=149	A2	Vvi2G150	.	.	Tsi22G0785	.	.	.	.	.	Min6G1775	.	.	.	.	.	.	.	.	.
1=150	A2	Vvi2G151	.	Vvi16G1043	.	Tsi21G0173	.	.	.	Nnu3G2316	Min6G1776	Min14G0594	.	.	.	.	.	.	.	.
1=151	A2	Vvi2G152	.	.	.	.	.	.	Nnu1G552	.	.	Min14G0109	.	.	.	.	.	.	.	.
1=152	A2	Vvi2G153	.	.	Tsi22G0787	.	.	.	Nnu1G169	.	Min6G1808	Min14G0107	.	.	.	.	.	.	.	.
1=153	A2	Vvi2G154	Vvi15G686	Vvi16G1041	Tsi22G0788	Tsi21G0172	Tsi1G0063	.	Nnu1G171	Nnu3G2312	.	Min14G0105	.	Aco7G156	.	Aox7G0079	.	.	Pso11G2682	.
1=154	A2	Vvi2G155	.	.	.	Tsi21G0169	.	.	Nnu1G175	.	.	.	.	.	.	.	.	.	.	.
1=155	A2	Vvi2G156	.	.	Tsi22G0792	.	.	.	Nnu1G176	.	Min6G1812	.	.	.	.	.	.	.	Pso11G2678	.
1=156	A2	Vvi2G157	.	.	.	Tsi21G0166	.	.	Nnu1G177	.	.	.	.	.	.	.	.	.	.	.
1=157	A2	Vvi2G158	.	.	Tsi22G0794	Tsi21G0165	.	.	.	Nnu3G2303	.	.	.	Aco7G133	.	Aox7G0072	.	.	.	.
1=158	A2	Vvi2G159	.	.	Tsi22G0799	.	.	.	.	Nnu3G2299	.	.	Aco5G6816	.	Aox5G3878	.	.	.	.	.
1=159	A2	Vvi2G160	.	.	Tsi22G0800	Tsi21G0162	Tsi1G0062	.	Nnu1G187	Nnu3G2296	Min6G1816	.	Aco5G6824	Aco7G127	Aox5G3890	Aox7G0067	.	.	Pso11G2673	.
1=160	A2	Vvi2G161	.	.	.	Tsi21G0159	Tsi1G0060	.	Nnu1G189	.	.	Min14G0248	.	.	.	.	.	.	Pso11G2629	.
1=161	A2	Vvi2G162	.	.	Tsi22G0804	Tsi21G0158	.	.	Nnu1G194	Nnu3G2292	Min6G1817	.	.	Aco7G122	.	Aox7G0064	.	.	Pso11G2626	.
1=162	A2	Vvi2G163	.	.	.	.	.	.	.	.	.	.	.	.	.	.	.	.	.	.
1=163	A2	Vvi2G164	.	.	.	Tsi21G0156	.	.	.	.	.	.	.	.	.	.	.	.	.	.
1=164	A2	Vvi2G165	.	.	.	.	.	.	.	.	.	.	.	.	.	.	.	.	.	.
1=165	A2	Vvi2G166	.	.	.	Tsi21G0155	.	.	.	.	.	.	.	.	.	.	.	.	.	.
1=166	A2	Vvi2G167	.	.	.	.	.	.	.	.	.	.	.	.	.	.	.	.	.	.
1=167	A2	Vvi2G168	.	.	.	.	.	.	.	.	.	.	.	.	.	.	.	.	.	.
1=168	A2	Vvi2G169	.	.	.	.	.	.	.	.	.	.	.	.	.	.	.	.	.	.
1=169	A2	Vvi2G170	.	.	.	.	.	.	.	.	.	.	.	.	.	.	.	.	.	.
1=170	A2	Vvi2G171	.	.	.	Tsi21G0154	.	.	.	.	.	.	.	.	.	.	.	.	.	.
1=171	A2	Vvi2G172	.	.	.	.	.	.	.	.	.	.	.	.	.	.	.	.	.	.
1=172	A2	Vvi2G173	.	.	.	Tsi21G0153	.	.	.	.	.	.	.	.	.	.	.	.	.	.
1=173	A2	Vvi2G174	.	.	.	.	.	.	.	.	.	.	.	.	.	.	.	.	.	.
1=174	A2	Vvi2G175	.	.	.	Tsi21G0151	.	.	.	.	.	.	.	.	.	.	.	.	.	.
1=175	A2	Vvi2G176	.	.	.	.	.	.	.	.	.	.	.	.	.	.	.	.	.	.
1=176	A2	Vvi2G177	.	.	.	.	.	.	Nnu1G201	.	.	.	.	Aco7G121	.	.	.	.	.	.
1=177	A2	Vvi2G178	.	.	.	.	.	.	.	.	.	.	.	.	.	.	.	.	.	.
1=178	A2	Vvi2G179	.	.	.	.	.	.	.	.	.	.	.	.	.	.	.	.	.	.
1=179	A2	Vvi2G180	.	.	.	.	.	.	.	.	.	.	.	.	.	.	.	.	.	.
1=180	A2	Vvi2G181	.	.	.	.	.	.	.	.	.	.	.	.	.	.	.	.	.	.
1=181	A2	Vvi2G182	.	.	.	.	.	.	.	.	.	.	.	.	.	.	.	.	.	.
1=182	A2	Vvi2G183	.	.	.	.	.	.	.	.	.	.	.	.	.	.	.	.	.	.
1=183	A2	Vvi2G184	.	.	.	.	Tsi1G0058	.	.	Nnu3G2291	.	.	.	.	.	Aox7G0063	.	.	.	.
1=184	A2	Vvi2G185	.	.	.	Tsi21G0148	.	.	Nnu1G202	Nnu3G2289	.	.	.	Aco7G119	.	Aox7G0062	.	.	Pso11G2624	.
1=185	A2	Vvi2G186	.	.	Tsi22G0806	Tsi21G0146	.	.	Nnu1G203	.	.	.	.	.	.	.	.	.	.	.
1=186	A2	Vvi2G187	.	Vvi16G1031	Tsi22G0808	.	Tsi1G0054	.	Nnu1G209	Nnu3G2284	.	.	.	Aco7G116	.	Aox7G0061	.	.	Pso11G2620	.
1=187	A2	Vvi2G188	.	.	.	.	.	.	.	.	.	.	.	.	.	.	.	.	.	.
1=188	A2	Vvi2G189	.	.	.	Tsi21G0141	.	.	Nnu1G212	.	.	.	.	.	.	.	.	.	.	.
1=189	A2	Vvi2G190	.	.	.	.	.	.	.	.	.	.	.	.	.	.	.	.	Pso11G2613	.
1=190	A2	Vvi2G191	.	.	Tsi22G0810	.	.	.	Nnu1G216	.	Min6G1829	Min14G0073	.	.	.	.	.	.	.	.
1=191	A2	Vvi2G192	.	.	.	.	.	.	Nnu1G219	Nnu3G2277	Min6G1832	Min14G0070	.	.	.	.	.	.	.	Pso3G3600
1=192	A2	Vvi2G193	Vvi15G668	.	Tsi22G0814	Tsi21G0133	.	.	Nnu1G221	.	Min6G1834	Min14G0068	.	Aco7G109	.	Aox7G0057	.	.	.	.
1=193	A2	Vvi2G194	.	.	.	.	.	.	.	.	.	.	.	.	.	.	.	.	.	.
1=194	A2	Vvi2G195	.	.	.	.	.	.	.	.	.	.	.	.	.	.	.	.	.	.
1=195	A2	Vvi2G196	.	.	.	.	.	.	Nnu1G527	.	.	.	.	Aco7G103	.	Aox7G0055	.	.	.	.
1=196	A2	Vvi2G197	.	.	.	.	.	.	.	.	.	.	.	.	.	.	.	.	.	.
1=197	A2	Vvi2G198	.	Vvi16G1017	Tsi22G0818	.	Tsi1G0052	.	Nnu1G480	Nnu3G2269	.	Min14G0064	.	Aco7G100	.	Aox7G0052	.	.	.	.
1=198	A2	Vvi2G199	.	.	.	.	.	.	.	.	.	.	.	.	.	.	.	.	.	.
1=199	A2	Vvi2G200	.	.	.	.	.	.	.	Nnu3G2268	.	Min14G0579	.	Aco7G94	.	Aox7G0049	.	.	.	.
1=200	A2	Vvi2G201	.	.	.	Tsi21G0124	.	.	Nnu1G231	.	.	.	Aco5G6864	.	Aox5G3910	.	.	.	.	.
1=201	A2	Vvi2G202	.	.	.	.	.	.	.	.	.	.	.	.	.	.	.	.	.	.
1=202	A2	Vvi2G203	.	.	.	Tsi21G0122	Tsi1G0045	.	Nnu1G233	Nnu3G2264	.	Min14G0575	.	Aco7G90	.	Aox7G0047	.	.	.	.
1=203	A2	Vvi2G204	.	.	.	Tsi21G0121	.	.	Nnu1G235	.	.	.	.	.	Aox5G3911	.	.	.	.	.
1=204	A2	Vvi2G205	.	.	.	.	.	.	.	.	.	.	.	.	.	.	.	.	.	.
1=205	A2	Vvi2G206	.	.	.	.	.	.	.	.	.	.	.	.	.	.	.	.	.	.
1=206	A2	Vvi2G207	.	.	.	.	.	.	.	.	.	.	.	.	.	.	.	.	.	.
1=207	A2	Vvi2G208	Vvi15G661	Vvi16G1012	Tsi22G0822	Tsi21G0117	.	.	Nnu1G240	Nnu3G2260	.	Min14G0570	.	Aco7G89	.	Aox7G0046	.	.	.	.
1=208	A2	Vvi2G209	Vvi15G660	Vvi16G1009	Tsi22G0824	Tsi21G0115	.	.	Nnu1G243	Nnu3G2258	.	Min14G0565	.	Aco7G86	.	Aox7G0043	.	.	Pso11G2597	.
1=209	A2	Vvi2G210	Vvi15G659	.	.	Tsi21G0114	Tsi1G0038	.	Nnu1G244	Nnu3G2257	.	.	.	Aco7G83	.	Aox7G0042	.	.	.	.
1=210	A2	Vvi2G211	.	.	.	.	.	.	.	.	.	.	.	Aco7G82	.	Aox7G0041	Pso8G1390	.	.	.
1=211	A2	Vvi2G212	.	.	.	.	.	.	.	.	.	.	.	.	.	.	.	.	.	.
1=212	A2	Vvi2G213	.	.	.	.	.	.	.	.	.	.	.	.	.	.	.	.	.	.
1=213	A2	Vvi2G214	.	.	.	.	.	.	.	.	.	.	.	.	.	.	.	.	.	.
1=214	A2	Vvi2G215	.	.	Tsi22G0827	Tsi21G0112	.	.	Nnu1G248	Nnu3G2255	.	.	Aco5G6883	.	Aox5G3922	.	Pso8G1392	.	.	.
1=215	A2	Vvi2G216	Vvi15G658	.	.	Tsi21G0111	.	.	.	Nnu3G2254	.	.	.	Aco7G79	.	Aox7G0039	Pso8G1395	.	.	.
1=216	A2	Vvi2G217	.	.	Tsi22G0829	.	.	.	.	.	.	.	.	.	.	.	.	.	.	.
1=217	A2	Vvi2G218	.	.	Tsi22G0831	Tsi21G0110	.	.	Nnu1G249	Nnu3G2253	.	Min14G0560	.	Aco7G78	.	Aox7G0038	Pso8G1396	.	.	.
1=218	A2	Vvi2G219	.	.	Tsi22G0832	.	.	.	.	.	.	.	.	.	.	.	.	.	.	.
1=219	A2	Vvi2G220	Vvi15G653	Vvi16G1006	Tsi22G0833	Tsi21G0107	.	.	Nnu1G253	Nnu3G2251	.	.	Aco5G6889	.	Aox5G3925	.	Pso8G1399	.	.	.
1=220	A2	Vvi2G221	.	.	.	.	.	.	.	.	.	.	.	.	.	.	.	.	.	.
1=221	A2	Vvi2G222	.	Vvi16G1002	Tsi22G0838	Tsi21G0104	.	.	Nnu1G259	Nnu3G2244	.	.	Aco5G6899	Aco7G64	Aox5G3930	Aox7G0034	Pso8G1405	.	.	.
1=222	A2	Vvi2G223	.	.	Tsi22G0840	.	.	.	.	Nnu3G2238	Min6G1847	.	.	.	.	.	Pso8G1409	.	.	.
1=223	A2	Vvi2G224	.	.	.	Tsi21G0102	.	.	.	Nnu3G2237	Min6G1848	.	.	.	.	.	Pso8G1410	.	.	.
1=224	A2	Vvi2G225	.	Vvi16G998	Tsi22G0841	Tsi21G0098	.	.	.	Nnu3G2236	.	.	.	Aco7G52	.	Aox7G0029	Pso8G1414	.	.	.
1=225	A2	Vvi2G226	.	.	.	Tsi21G0095	.	.	.	Nnu3G2233	Min6G1850	.	.	.	.	.	.	.	.	.
1=226	A2	Vvi2G227	.	.	.	Tsi21G0092	.	.	.	.	.	.	.	.	.	.	.	.	.	.
1=227	A2	Vvi2G228	.	.	.	.	.	.	.	.	.	.	.	.	.	.	.	.	.	.
1=228	A2	Vvi2G229	.	.	Tsi22G0845	.	.	.	.	Nnu3G2230	.	.	.	.	.	.	.	.	.	.
1=229	A2	Vvi2G230	.	.	.	Tsi21G0090	.	.	.	.	Min6G1853	Min14G0018	.	.	.	Aox7G0025	.	.	.	.
1=230	A2	Vvi2G231	.	Vvi16G993	.	Tsi21G0088	.	.	.	.	.	.	.	.	.	.	Pso8G1420	.	.	.
1=231	A2	Vvi2G232	.	.	.	.	.	.	Nnu1G272	Nnu3G2226	.	.	.	.	.	.	Pso8G1421	.	.	.
1=232	A2	Vvi2G233	.	.	Tsi22G0848	Tsi21G0086	.	.	Nnu1G275	.	.	.	.	Aco7G41	.	Aox7G0023	Pso8G1423	.	.	.
1=233	A2	Vvi2G234	.	Vvi16G990	Tsi22G0850	.	Tsi1G0031	.	Nnu1G277	Nnu3G2171	.	.	.	Aco7G37	.	Aox7G0020	Pso8G1426	.	Pso11G2571	.
1=234	A2	Vvi2G235	.	.	.	.	.	.	.	.	.	.	.	.	.	.	.	.	.	.
1=235	A2	Vvi2G236	.	.	Tsi22G0851	Tsi21G0083	.	.	Nnu1G278	Nnu3G2172	.	.	.	.	.	.	.	.	.	.
1=236	A2	Vvi2G237	.	.	.	Tsi21G0081	.	.	Nnu1G282	.	.	.	Aco5G6908	.	Aox5G3933	.	Pso8G1427	.	.	.
1=237	A2	Vvi2G238	.	.	Tsi22G0855	Tsi21G0080	Tsi1G0030	.	.	.	.	.	.	.	.	.	.	.	.	.
1=238	A2	Vvi2G239	.	.	.	Tsi21G0077	.	.	.	Nnu3G2178	.	.	.	.	.	.	.	.	.	.
1=239	A2	Vvi2G240	Vvi15G640	Vvi16G986	.	Tsi21G0076	.	.	.	Nnu3G2179	Min6G1879	.	.	Aco7G34	.	Aox7G0018	.	.	Pso11G2569	.
1=240	A2	Vvi2G241	.	.	.	Tsi21G0075	.	.	.	Nnu3G2181	.	.	.	.	.	.	Pso8G1432	.	.	.
1=241	A2	Vvi2G242	Vvi15G637	.	.	Tsi21G0070	Tsi1G0025	.	Nnu1G292	.	.	Min14G0011	Aco5G6916	.	Aox5G3937	.	.	.	Pso11G2566	.
1=242	A2	Vvi2G243	.	.	Tsi22G0866	Tsi21G0067	.	.	.	Nnu3G2192	Min6G1884	.	.	Aco7G25	.	Aox7G0012	Pso8G1438	.	.	.
1=243	A2	Vvi2G244	.	.	Tsi22G0867	.	.	.	.	.	.	.	.	.	.	.	.	.	.	.
1=244	A2	Vvi2G245	.	.	.	Tsi21G0064	.	.	Nnu1G298	.	Min6G1888	.	.	Aco7G19	.	Aox7G0009	.	.	.	.
1=245	A2	Vvi2G246	.	.	.	Tsi21G0063	.	.	.	Nnu3G2198	.	.	.	.	.	.	.	.	.	.
1=246	A2	Vvi2G247	.	.	.	Tsi21G0060	Tsi1G0020	Tsi1G1166	Nnu1G301	Nnu3G2201	.	.	Aco5G6919	.	Aox5G3939	.	Pso8G1440	.	.	.
1=247	A2	Vvi2G248	.	.	.	.	Tsi1G0019	.	Nnu1G302	Nnu3G2203	.	.	.	Aco7G18	.	Aox7G0008	.	.	.	.
1=248	A2	Vvi2G249	.	Vvi16G978	Tsi22G0872	Tsi21G0059	Tsi1G0018	.	Nnu1G304	Nnu3G2205	.	.	.	.	.	.	.	.	.	.
1=249	A2	Vvi2G250	Vvi15G624	Vvi16G977	Tsi22G0873	.	.	.	Nnu1G305	.	.	.	.	Aco7G17	.	Aox7G0007	.	.	.	.
1=250	A2	Vvi2G251	.	.	Tsi22G0874	.	.	.	Nnu1G306	.	.	.	Aco5G6346	.	Aox5G3641	.	.	.	.	.
1=251	A2	Vvi2G252	.	.	Tsi22G0875	Tsi21G0058	Tsi1G0017	.	.	.	.	.	.	.	.	.	.	.	.	.
1=252	A2	Vvi2G253	Vvi15G621	.	Tsi22G0876	.	.	.	Nnu1G310	Nnu3G2207	.	.	.	.	.	.	.	.	.	.
1=253	A2	Vvi2G254	.	Vvi16G731	.	Tsi21G0056	.	.	Nnu1G311	Nnu3G2210	.	.	.	.	.	.	.	.	.	.
1=254	A2	Vvi2G255	.	Vvi16G974	Tsi22G0878	Tsi21G0054	Tsi1G0013	.	Nnu1G313	Nnu3G2212	.	.	Aco5G6930	.	Aox5G3949	.	.	.	Pso4G274	.
1=255	A2	Vvi2G256	.	.	Tsi22G0879	.	Tsi1G0012	.	.	.	.	.	.	Aco7G14	.	Aox7G0006	Pso8G241	.	.	.
1=256	A2	Vvi2G257	.	.	.	Tsi21G0052	Tsi1G0010	.	Nnu1G315	Nnu3G2213	Min6G1523	.	.	Aco7G11	.	Aox7G0005	Pso8G1444	.	.	.
1=257	A2	Vvi2G258	.	.	.	Tsi21G0051	.	.	.	.	.	.	.	Aco7G7	.	Aox7G0004	.	.	.	.
1=258	A2	Vvi2G259	Vvi15G618	Vvi16G970	.	Tsi21G0050	.	.	.	.	.	.	.	.	.	.	.	.	.	.
1=259	A2	Vvi2G260	Vvi15G617	.	.	Tsi21G0049	.	.	Nnu1G316	Nnu3G2218	.	.	.	.	.	.	Pso8G1449	.	.	.
1=260	A2	Vvi2G261	.	.	.	.	.	.	.	.	.	.	.	.	.	.	.	.	.	.
1=261	A2	Vvi2G262	.	.	.	.	.	.	.	.	.	.	.	.	.	.	.	.	.	.
1=262	A2	Vvi2G263	.	.	.	.	.	.	.	.	.	.	.	.	.	.	.	.	.	.
1=263	A2	Vvi2G264	.	.	Tsi22G0883	Tsi21G0042	Tsi1G0006	.	Nnu1G320	Nnu3G2166	.	.	Aco5G6934	.	Aox5G3951	.	.	.	Pso11G2552	.
1=264	A2	Vvi2G265	.	.	Tsi22G0884	Tsi21G0040	.	.	.	Nnu3G2164	.	.	.	.	.	Aox7G0212	Pso8G1451	.	.	.
1=265	A2	Vvi2G266	.	.	.	.	.	.	.	.	.	.	.	.	.	.	.	.	.	.
1=266	A2	Vvi2G267	.	.	.	.	.	.	.	.	.	.	.	.	.	.	.	.	.	.
1=267	A2	Vvi2G268	.	.	.	.	.	.	.	Nnu3G2153	.	Min14G0559	Aco5G6942	.	Aox5G3958	.	.	.	.	.
1=268	A2	Vvi2G269	.	.	.	.	.	.	.	Nnu3G2151	.	.	.	.	.	.	.	.	.	.
1=269	A2	Vvi2G270	.	.	Tsi22G0897	.	.	.	.	.	.	.	.	.	.	.	.	.	.	.
1=270	A2	Vvi2G271	.	.	Tsi22G0898	Tsi21G0028	.	.	Nnu1G331	.	.	.	.	.	.	.	.	.	.	.
1=271	A2	Vvi2G272	.	.	.	.	.	.	.	.	.	.	.	.	.	.	.	.	.	.
1=272	A2	Vvi2G273	.	.	.	Tsi21G0027	.	.	.	.	.	.	.	.	.	.	.	.	.	.
1=273	A2	Vvi2G274	.	.	Tsi22G0899	.	Tsi1G0003	.	.	.	.	.	.	.	.	.	.	.	.	.
1=274	A2	Vvi2G275	.	.	Tsi22G0902	Tsi21G0024	.	.	Nnu1G334	.	.	.	Aco5G6946	.	Aox5G3960	.	Pso8G626	.	.	.
1=275	A2	Vvi2G276	.	.	.	.	.	.	.	Nnu3G2147	.	.	Aco5G6954	.	Aox5G3964	.	.	.	Pso11G2544	.
1=276	A2	Vvi2G277	Vvi15G596	.	Tsi22G0905	.	.	.	.	Nnu3G2145	.	.	Aco5G6956	.	Aox5G3965	.	.	.	.	.
1=277	A2	Vvi2G278	.	.	Tsi22G0907	Tsi21G0021	.	.	.	Nnu3G2144	.	.	Aco5G6960	.	Aox5G3967	.	.	.	.	.
1=278	A2	Vvi2G279	.	.	Tsi22G0910	Tsi21G0019	Tsi1G0001	.	.	.	.	.	.	.	.	.	.	.	.	.
1=279	A2	Vvi2G280	.	.	.	.	.	.	.	.	.	.	.	.	Aox5G3968	.	.	.	.	.
1=280	A2	Vvi2G281	.	.	.	.	.	.	.	.	.	.	.	.	.	.	.	.	.	.
1=281	A2	Vvi2G282	.	.	.	.	.	.	.	Nnu3G2138	.	.	Aco5G6961	.	.	.	.	.	.	.
1=282	A2	Vvi2G283	.	.	.	.	.	.	.	.	.	.	.	.	.	.	.	.	.	.
1=283	A2	Vvi2G284	.	.	.	.	.	.	.	.	.	.	.	.	.	.	.	.	.	.
1=284	A2	Vvi2G285	.	.	.	.	.	.	Nnu1G356	.	.	.	.	.	.	.	Pso8G1462	.	.	.
1=285	A2	Vvi2G286	.	.	Tsi22G0919	.	.	.	.	.	.	.	.	.	.	.	.	.	.	.
1=286	A2	Vvi2G287	.	.	.	.	.	.	.	.	.	.	Aco5G6979	.	Aox5G3981	.	Pso8G1468	.	.	.
1=287	A2	Vvi2G288	.	.	.	.	.	.	.	Nnu3G2132	.	.	.	.	.	.	Pso8G1470	.	Pso4G555	.
1=288	A2	Vvi2G289	.	.	.	.	.	.	.	.	.	.	.	.	.	.	Pso8G1472	.	.	.
1=289	A2	Vvi2G290	.	.	.	.	.	.	.	.	.	.	.	.	.	.	.	.	.	.
1=290	A2	Vvi2G291	.	.	.	.	.	.	.	.	.	.	.	.	.	.	.	.	.	.
1=291	A2	Vvi2G292	.	.	.	Tsi21G0016	.	.	.	.	Min6G1934	.	.	.	.	.	.	.	.	.
1=292	A2	Vvi2G293	.	.	.	.	.	.	.	.	.	.	.	.	.	.	.	.	.	.
1=293	A2	Vvi2G294	Vvi15G560	.	Tsi22G0931	.	.	.	.	Nnu3G2118	.	.	Aco5G7027	.	Aox5G4004	.	.	.	.	.
1=294	A2	Vvi2G295	.	.	Tsi22G0932	.	.	.	.	.	.	.	Aco5G7036	.	Aox5G4006	.	.	.	.	.
1=295	A2	Vvi2G296	.	.	.	.	.	.	.	Nnu3G2116	.	.	Aco5G7040	.	Aox5G4008	.	.	.	.	.
1=296	A2	Vvi2G297	.	.	Tsi22G0934	Tsi21G0314	.	Tsi1G1164	Nnu1G1257	Nnu3G2115	.	.	.	.	.	Aox7G0237	.	.	.	.
1=297	A2	Vvi2G298	.	.	.	.	.	.	.	.	.	.	.	.	.	.	.	.	.	.
1=298	A2	Vvi2G299	.	.	.	.	.	.	.	.	.	.	.	.	.	.	.	.	.	.
1=299	A2	Vvi2G300	.	.	.	.	.	.	.	.	.	.	.	.	.	.	.	.	.	.
1=300	A2	Vvi2G301	.	.	.	Tsi21G0339	.	.	Nnu1G1216	Nnu6G870	.	.	Aco5G6330	.	Aox5G3636	.	.	.	.	.
1=301	A2	Vvi2G302	.	.	.	.	Tsi1G0183	.	Nnu1G1215	Nnu6G871	.	.	.	.	.	.	.	.	.	.
1=302	A2	Vvi2G303	.	Vvi16G729	Tsi22G0610	.	Tsi1G0187	Tsi1G1139	Nnu1G1206	Nnu6G877	.	.	.	Aco7G500	.	Aox7G0275	Pso8G240	.	Pso4G273	.
1=303	A2	Vvi2G304	.	Vvi16G728	Tsi22G0609	Tsi21G0344	.	Tsi1G1138	Nnu1G1205	Nnu6G879	.	.	.	Aco7G501	.	Aox7G0276	.	.	.	.
1=304	A2	Vvi2G305	.	.	.	.	.	.	.	.	Min6G1520	.	.	.	.	.	.	.	.	.
1=305	A2	Vvi2G306	.	.	.	.	.	.	.	.	.	.	.	.	.	.	.	.	.	.
1=306	A2	Vvi2G307	.	.	.	.	.	.	.	.	.	.	.	.	.	.	.	.	.	.
1=307	A2	Vvi2G308	.	.	.	.	.	.	.	.	.	.	.	.	.	.	.	.	Pso11G2523	.
1=308	A2	Vvi2G309	.	.	Tsi22G0608	Tsi21G0348	.	.	.	.	.	.	.	.	.	.	.	.	.	.
1=309	A2	Vvi2G310	.	Vvi16G726	Tsi22G0607	Tsi21G0349	.	.	Nnu1G1515	Nnu3G2264	.	.	.	Aco7G516	.	Aox7G0282	Pso8G223	.	Pso4G241	.
1=310	A2	Vvi2G311	Vvi15G852	.	Tsi22G0605	Tsi21G0351	.	.	Nnu1G1199	.	.	.	.	Aco7G519	.	Aox7G0284	Pso8G196	.	Pso4G231	.
1=311	A2	Vvi2G312	Vvi15G856	.	.	Tsi21G0353	.	.	Nnu1G1197	.	.	.	.	Aco7G521	.	Aox7G0286	Pso8G190	.	Pso4G226	.
1=312	A2	Vvi2G313	.	.	.	.	.	Tsi1G1130	.	Nnu6G898	.	.	.	Aco7G533	.	Aox7G0290	Pso8G180	.	.	.
1=313	A2	Vvi2G314	Vvi15G859	.	.	Tsi21G0359	.	.	Nnu1G1189	Nnu6G901	.	Min8G1164	.	Aco7G545	.	Aox7G0297	Pso8G172	.	.	.
1=314	A2	Vvi2G315	.	.	.	.	.	.	.	Nnu6G908	.	Min8G1169	.	Aco7G569	.	Aox7G0305	Pso8G168	.	.	.
1=315	A2	Vvi2G316	.	.	.	Tsi21G0364	Tsi1G0195	.	.	.	.	.	.	.	.	Aox7G0306	.	.	.	.
1=316	A2	Vvi2G317	Vvi15G865	.	.	Tsi21G0365	.	.	Nnu1G1180	Nnu6G910	.	Min8G1170	.	Aco7G573	.	Aox7G0307	Pso8G167	.	.	.
1=317	A2	Vvi2G318	.	.	.	.	.	Tsi1G1116	Nnu1G1179	.	.	.	.	Aco7G580	.	Aox7G0309	.	.	.	.
1=318	A2	Vvi2G319	.	.	Tsi22G0588	.	.	.	.	.	.	.	.	.	.	.	Pso8G137	.	.	.
1=319	A2	Vvi2G320	.	.	Tsi22G0585	Tsi21G0369	.	.	.	.	.	.	.	.	.	Aox7G0316	.	.	.	.
1=320	A2	Vvi2G321	.	.	Tsi22G0583	.	.	.	.	Nnu6G920	.	Min8G1180	.	Aco7G616	.	.	.	.	.	.
1=321	A2	Vvi2G322	.	.	Tsi22G0578	Tsi21G0376	.	.	Nnu1G1167	Nnu6G925	.	Min8G1183	.	Aco7G630	.	Aox7G0327	.	.	.	.
1=322	A2	Vvi2G323	.	.	Tsi22G0570	.	.	.	Nnu1G1158	Nnu6G933	.	.	.	Aco7G638	.	Aox7G0330	.	.	Pso4G81	.
1=323	A2	Vvi2G324	.	.	.	Tsi21G0383	.	.	Nnu1G1157	Nnu6G935	.	.	.	Aco7G640	.	Aox7G0331	.	.	.	.
1=324	A2	Vvi2G325	.	.	.	.	Tsi1G0209	.	Nnu1G1156	Nnu6G937	.	.	.	.	.	.	Pso8G107	.	Pso4G84	.
1=325	A2	Vvi2G326	.	.	.	.	Tsi1G0210	.	.	.	.	.	.	.	.	.	.	.	.	.
1=326	A2	Vvi2G327	.	.	.	.	Tsi1G0211	.	Nnu1G1153	.	.	.	Aco5G6295	.	Aox5G3628	.	.	.	.	.
1=327	A2	Vvi2G328	.	.	.	.	.	.	.	.	.	.	.	.	.	.	.	.	.	.
1=328	A2	Vvi2G329	Vvi15G596	.	Tsi22G0566	.	Tsi1G0212	Tsi1G1108	Nnu1G1150	Nnu6G945	.	Min8G1194	.	Aco7G649	.	Aox7G0334	Pso8G103	.	Pso4G94	.
1=329	A2	Vvi2G330	.	.	Tsi22G0563	.	.	.	Nnu1G1476	.	.	.	.	.	.	.	Pso8G98	.	Pso4G98	.
1=330	A2	Vvi2G331	.	.	.	Tsi21G0389	Tsi1G0215	.	Nnu1G1149	Nnu6G947	.	.	.	Aco7G650	.	Aox7G0335	.	.	.	.
1=331	A2	Vvi2G332	.	.	Tsi22G0562	Tsi21G0390	Tsi1G0216	.	Nnu1G1148	Nnu6G949	.	.	Aco5G6292	Aco7G651	Aox5G3626	Aox7G0337	.	.	Pso4G541	.
1=332	A2	Vvi2G333	.	.	.	Tsi21G0392	.	.	Nnu1G1147	.	.	.	.	Aco7G655	.	Aox7G0340	Pso8G605	.	Pso4G539	.
1=333	A2	Vvi2G334	.	.	.	Tsi21G0393	.	.	.	.	.	.	.	.	.	.	.	.	.	.
1=334	A2	Vvi2G335	.	.	.	.	.	.	Nnu1G1146	.	.	Min8G1199	.	Aco7G658	.	Aox7G0342	.	.	Pso4G537	.
1=335	A2	Vvi2G336	.	.	Tsi22G0560	.	.	Tsi1G1106	Nnu1G1434	Nnu6G953	.	Min8G1200	.	Aco7G659	.	Aox7G0343	.	.	Pso4G535	.
1=336	A2	Vvi2G337	.	.	.	Tsi21G0394	.	.	Nnu1G1140	.	Min6G1490	.	.	.	.	.	.	.	.	.
1=337	A2	Vvi2G338	.	.	.	.	.	.	.	.	.	.	.	.	.	.	.	.	.	.
1=338	A2	Vvi2G339	.	Vvi16G688	Tsi22G0559	Tsi21G0395	.	Tsi1G1105	Nnu1G1391	Nnu6G955	.	.	Aco5G6268	Aco7G660	Aox5G3616	Aox7G0344	.	.	Pso4G534	.
1=339	A2	Vvi2G340	.	.	.	Tsi21G0397	.	.	Nnu1G1346	.	.	.	.	.	.	.	.	.	.	.
1=340	A2	Vvi2G341	.	.	Tsi22G0557	.	.	Tsi1G1104	.	.	.	.	.	.	.	.	.	.	.	.
1=341	A2	Vvi2G342	Vvi15G911	Vvi16G671	Tsi22G0556	Tsi21G0399	Tsi1G0225	.	Nnu1G1135	Nnu6G960	.	Min8G1205	.	.	.	.	.	.	.	.
1=342	A2	Vvi2G343	.	.	.	.	.	.	.	.	.	.	.	.	.	.	.	.	.	.
1=343	A2	Vvi2G344	.	.	Tsi22G0551	.	.	.	Nnu1G1130	Nnu6G968	Min6G1484	.	.	.	.	.	.	.	.	.
1=344	A2	Vvi2G345	.	Vvi16G663	Tsi22G0549	.	Tsi1G0226	Tsi1G1100	Nnu1G1128	Nnu6G972	.	.	.	Aco7G670	.	Aox7G0349	Pso8G591	.	Pso4G522	.
1=345	A2	Vvi2G346	.	.	.	.	Tsi1G0227	.	.	.	.	.	.	Aco7G671	.	Aox7G0350	.	.	.	.
1=346	A2	Vvi2G347	Vvi15G914	Vvi16G661	.	.	.	.	Nnu1G1123	Nnu6G978	Min6G1479	.	.	Aco7G674	.	Aox7G0352	Pso8G586	.	Pso4G511	.
1=347	A2	Vvi2G348	.	.	Tsi22G0545	.	Tsi1G0229	Tsi1G1096	Nnu1G1121	Nnu6G982	Min6G1473	.	.	.	.	Aox7G0354	.	.	.	.
1=348	A2	Vvi2G349	.	.	.	.	.	.	.	.	.	.	.	.	.	.	.	.	.	.
1=349	A2	Vvi2G350	.	.	.	.	.	.	.	.	.	.	.	.	.	.	.	.	.	.
1=350	A2	Vvi2G351	.	.	.	.	.	.	.	.	.	.	.	.	.	.	.	.	.	.
1=351	A2	Vvi2G352	.	.	.	.	.	.	.	.	.	.	.	.	.	.	.	.	.	.
1=352	A2	Vvi2G353	.	.	.	.	.	.	.	.	.	Min14G0453	.	.	.	.	.	.	.	.
1=353	A2	Vvi2G354	.	.	.	.	.	.	.	.	.	.	.	.	.	.	.	.	.	.
1=354	A2	Vvi2G355	.	.	.	.	.	.	.	.	.	.	.	.	.	.	.	.	.	.
1=355	A2	Vvi2G356	.	.	Tsi22G0535	.	.	.	.	.	.	.	.	.	.	.	.	.	.	.
1=356	A2	Vvi2G357	.	.	.	Tsi21G0417	.	.	.	.	.	.	.	.	.	.	.	.	Pso4G468	.
1=357	A2	Vvi2G358	.	.	Tsi22G0530	.	.	.	.	.	.	.	.	Aco7G699	.	Aox7G0370	Pso8G539	.	.	.
1=358	A2	Vvi2G359	.	.	.	.	.	Tsi1G1082	.	Nnu3G2273	.	.	.	.	.	.	.	.	.	.
1=359	A2	Vvi2G360	.	.	.	.	.	.	.	.	Min6G1463	.	.	.	.	.	.	.	.	.
1=360	A2	Vvi2G361	.	.	.	.	.	.	.	.	.	.	.	.	.	.	.	.	.	.
1=361	A2	Vvi2G362	Vvi15G927	.	.	.	.	.	Nnu1G1114	Nnu6G993	.	.	.	.	.	.	.	.	.	.
1=362	A2	Vvi2G363	.	.	.	.	.	.	.	.	.	.	.	.	.	.	.	.	.	.
1=363	A2	Vvi2G364	.	.	.	.	.	.	.	.	.	.	.	.	.	.	.	.	.	.
1=364	A2	Vvi2G365	.	.	.	Tsi21G0443	.	.	.	.	.	.	.	.	.	.	.	.	.	.
1=365	A2	Vvi2G366	.	.	.	Tsi21G0444	.	.	.	.	.	.	.	.	.	.	.	.	.	.
1=366	A2	Vvi2G367	.	.	Tsi22G0528	Tsi21G0446	.	.	.	.	.	.	.	.	.	.	.	.	.	.
1=367	A2	Vvi2G368	.	.	.	.	.	.	.	.	.	.	.	.	.	.	.	.	.	.
1=368	A2	Vvi2G369	.	.	.	.	.	.	.	.	.	.	.	.	.	.	.	.	.	.
1=369	A2	Vvi2G370	.	.	.	.	.	.	.	.	Min6G1442	.	.	.	.	.	.	.	Pso4G420	.
1=370	A2	Vvi2G371	.	.	Tsi22G0508	.	.	.	.	.	Min6G1441	Min8G1227	.	.	.	.	.	.	.	.
1=371	A2	Vvi2G372	.	.	Tsi22G0507	.	.	.	.	.	Min6G1440	.	.	.	.	.	Pso8G709	.	Pso4G647	.
1=372	A2	Vvi2G373	.	.	.	.	.	.	.	.	Min6G1434	Min8G1228	.	.	.	.	.	.	Pso4G417	.
1=373	A2	Vvi2G374	.	.	.	.	.	.	.	.	.	Min8G1254	.	.	.	.	.	.	.	.
1=374	A2	Vvi2G375	.	.	.	.	.	.	.	Nnu6G1491	.	Min8G1255	.	Aco7G747	.	Aox7G0393	.	.	.	.
1=375	A2	Vvi2G376	.	Vvi16G614	.	.	.	.	.	.	.	Min8G1257	Aco5G6246	Aco7G759	Aox5G3599	Aox7G0396	Pso8G490	.	.	.
1=376	A2	Vvi2G377	.	.	.	.	.	.	.	.	Min6G1422	Min8G1266	.	Aco7G768	.	Aox7G0402	.	.	.	.
1=377	A2	Vvi2G378	Vvi15G565	.	.	.	.	.	.	.	Min6G1421	.	.	Aco7G769	.	Aox7G0404	.	.	.	.
1=378	A2	Vvi2G379	.	.	.	.	.	.	.	.	Min6G1420	.	Aco5G6224	.	Aox5G3590	.	.	.	.	.
1=379	A2	Vvi2G380	.	.	.	.	.	.	Nnu1G1082	Nnu6G1503	Min6G1417	Min8G1272	.	.	.	.	.	.	.	.
1=380	A2	Vvi2G381	.	.	.	.	.	.	.	Nnu6G1522	.	.	.	.	.	.	.	.	.	.
1=381	A2	Vvi2G382	.	.	.	.	.	.	.	.	.	.	.	.	.	.	.	.	.	.
1=382	A2	Vvi2G383	.	.	.	.	.	.	.	.	.	.	.	.	.	.	.	.	.	.
1=383	A2	Vvi2G384	.	.	.	.	.	.	.	.	.	.	.	.	.	.	.	.	.	.
1=384	A2	Vvi2G385	.	.	.	.	Tsi1G0249	Tsi1G1079	.	Nnu6G1013	.	Min8G1278	.	.	.	.	.	.	.	.
1=385	A2	Vvi2G386	.	.	.	.	.	Tsi1G1078	.	.	.	.	.	.	.	.	.	.	.	.
1=386	A2	Vvi2G387	.	.	.	.	.	.	.	.	.	.	.	.	.	.	.	.	.	.
1=387	A2	Vvi2G388	.	.	.	.	Tsi1G0250	.	.	Nnu6G1014	.	.	.	.	.	.	.	.	.	.
1=388	A2	Vvi2G389	.	.	.	.	.	.	.	.	.	.	.	.	.	.	.	.	.	.
1=389	A2	Vvi2G390	.	.	.	.	.	.	.	.	.	.	.	.	.	.	.	.	.	.
1=390	A2	Vvi2G391	.	.	.	.	Tsi1G0253	.	.	.	.	.	.	.	.	.	.	.	.	.
1=391	A2	Vvi2G392	.	.	.	.	.	.	.	Nnu6G1015	.	.	.	.	.	.	.	.	.	.
1=392	A2	Vvi2G393	.	.	.	.	.	.	.	.	.	Min8G1279	Aco5G6220	.	Aox5G3588	.	.	.	.	.
1=393	A2	Vvi2G394	.	.	Tsi22G0503	Tsi21G0448	.	.	.	.	.	.	.	.	.	.	.	.	.	.
1=394	A2	Vvi2G395	.	.	.	.	.	.	.	.	.	.	.	.	.	.	.	.	.	.
1=395	A2	Vvi2G396	Vvi15G555	Vvi16G604	Tsi22G0500	Tsi21G0450	.	Tsi1G1054	Nnu1G1059	Nnu6G1561	.	.	.	Aco7G795	.	Aox7G0423	Pso8G469	.	Pso4G393	.
1=396	A2	Vvi2G397	.	Vvi16G602	Tsi22G0498	Tsi21G0452	Tsi1G0273	Tsi1G1052	Nnu1G1055	Nnu6G1566	Min6G1401	.	.	Aco7G804	.	Aox7G0427	.	.	.	.
1=397	A2	Vvi2G398	.	.	.	Tsi21G0453	.	.	.	Nnu6G1567	.	.	.	.	.	.	Pso8G446	.	.	.
1=398	A2	Vvi2G399	.	.	.	Tsi21G0454	Tsi1G0278	.	Nnu1G1054	Nnu6G1568	Min6G1400	.	.	Aco7G806	.	Aox7G0428	Pso8G445	.	.	.
1=399	A2	Vvi2G400	.	.	Tsi22G0494	Tsi21G0455	.	Tsi1G1050	.	.	.	.	.	.	.	Aox7G0432	.	.	.	.
1=400	A2	Vvi2G401	.	.	.	.	.	.	.	.	.	.	.	.	.	.	.	.	.	.
1=401	A2	Vvi2G402	.	Vvi16G591	Tsi22G0482	.	Tsi1G0281	Tsi1G1043	Nnu1G1037	Nnu6G1581	Min6G1388	Min14G0439	.	Aco7G834	.	Aox7G0446	.	.	.	.
1=402	A2	Vvi2G403	.	.	.	.	.	.	.	.	.	.	.	.	.	.	.	.	.	.
1=403	A2	Vvi2G404	.	.	.	Tsi21G0466	.	.	Nnu1G1036	Nnu6G1584	.	Min14G0437	.	Aco7G845	.	Aox7G0451	.	.	.	.
1=404	A2	Vvi2G405	.	.	Tsi22G0480	.	Tsi1G0283	.	Nnu1G1035	Nnu6G1585	.	.	.	Aco7G846	.	Aox7G0452	Pso8G398	.	.	.
1=405	A2	Vvi2G406	.	.	Tsi22G0478	Tsi21G0467	.	.	Nnu1G1030	.	Min6G1366	.	.	Aco7G853	.	Aox7G0455	Pso8G372	.	.	.
1=406	A2	Vvi2G407	Vvi15G938	.	.	.	.	.	.	.	.	Min8G1302	.	.	.	.	.	.	.	.
1=407	A2	Vvi2G408	.	.	Tsi22G0476	Tsi21G0468	.	.	.	.	.	Min14G0428	.	.	.	Aox7G0458	.	.	.	.
1=408	A2	Vvi2G409	.	.	.	.	Tsi1G0284	.	.	Nnu6G1590	.	Min14G0426	.	.	.	.	Pso8G359	.	.	.
1=409	A2	Vvi2G410	.	.	Tsi22G0472	Tsi21G0470	.	.	Nnu1G1021	Nnu6G1598	.	.	.	Aco7G865	.	Aox7G0463	Pso8G347	.	.	.
1=410	A2	Vvi2G411	.	Vvi16G575	Tsi22G0470	.	Tsi1G0286	.	Nnu1G1019	Nnu6G1599	.	.	.	Aco7G868	.	Aox7G0464	Pso8G340	.	.	.
1=411	A2	Vvi2G412	.	.	.	.	.	.	.	.	.	.	.	.	.	.	.	.	.	.
1=412	A2	Vvi2G413	.	.	.	.	.	.	Nnu1G865	.	.	.	.	.	.	.	.	.	.	.
1=413	A2	Vvi2G414	.	Vvi16G572	Tsi22G0467	Tsi21G0472	Tsi1G0287	.	Nnu1G1017	Nnu6G1601	.	.	.	Aco7G872	.	Aox7G0466	.	.	.	.
1=414	A2	Vvi2G415	.	Vvi16G556	Tsi22G0464	Tsi21G0474	Tsi1G0289	Tsi1G1039	Nnu1G1014	Nnu6G1603	.	.	.	Aco7G874	.	Aox7G0468	.	.	.	.
1=415	A2	Vvi2G416	.	.	Tsi22G0461	Tsi21G0476	.	.	Nnu1G1011	Nnu6G1604	.	.	Aco5G6206	Aco7G876	Aox5G3582	Aox7G0470	.	.	Pso4G382	.
1=416	A2	Vvi2G417	.	.	.	Tsi21G0479	.	Tsi1G1038	.	.	.	.	.	.	.	.	.	.	.	.
1=417	A2	Vvi2G418	.	.	Tsi22G0460	Tsi21G0482	.	Tsi1G1037	Nnu1G1008	Nnu6G1606	.	.	.	Aco7G881	.	Aox7G0472	Pso8G328	.	Pso4G374	.
1=418	A2	Vvi2G419	.	.	Tsi22G0458	Tsi21G0484	.	.	Nnu1G1006	Nnu6G1608	.	.	.	Aco7G883	.	Aox7G0474	Pso8G316	.	Pso4G349	.
1=419	A2	Vvi2G420	.	.	Tsi22G0456	.	Tsi1G0290	.	Nnu1G1003	Nnu6G1615	.	.	.	Aco7G891	.	Aox7G0478	.	.	.	.
1=420	A2	Vvi2G421	.	.	.	.	Tsi1G0292	.	Nnu1G1001	Nnu6G1617	.	.	Aco5G6204	.	Aox5G3581	.	Pso8G694	.	Pso4G626	.
1=421	A2	Vvi2G422	.	.	.	.	Tsi1G0294	.	Nnu1G1000	Nnu6G1618	Min6G1348	.	.	Aco7G895	.	Aox7G0480	Pso8G692	.	Pso4G624	.
1=422	A2	Vvi2G423	.	.	Tsi22G0455	.	.	Tsi1G1036	Nnu1G999	Nnu6G1620	.	.	.	Aco7G896	.	Aox7G0481	Pso8G691	.	.	.
1=423	A2	Vvi2G424	.	.	.	.	.	.	.	.	.	.	.	.	.	.	Pso8G690	.	.	.
1=424	A2	Vvi2G425	.	.	Tsi22G0451	.	.	Tsi1G1034	Nnu1G991	Nnu6G1624	.	.	.	Aco7G907	.	Aox7G0487	Pso8G684	.	Pso4G617	.
1=425	A2	Vvi2G426	.	.	.	.	.	.	.	Nnu6G1625	.	.	.	Aco7G911	.	Aox7G0489	Pso8G683	.	Pso4G616	.
1=426	A2	Vvi2G427	.	.	Tsi22G0450	.	.	.	.	Nnu6G1049	.	.	Aco5G6202	.	Aox5G3579	.	Pso8G680	.	Pso4G613	.
1=427	A2	Vvi2G428	.	.	Tsi22G0448	.	.	.	Nnu1G989	.	.	.	.	Aco7G912	.	Aox7G0490	Pso8G677	.	Pso4G611	.
1=428	A2	Vvi2G429	.	.	.	.	Tsi1G0296	.	.	Nnu6G1627	.	.	.	.	.	.	.	.	.	.
1=429	A2	Vvi2G430	Vvi15G510	.	.	.	.	.	.	.	.	.	.	.	Aox5G3578	.	Pso8G666	.	Pso4G600	.
1=430	A2	Vvi2G431	.	.	Tsi22G0445	.	.	Tsi1G1029	.	Nnu6G1630	.	Min8G1461	Aco5G6200	Aco7G920	Aox5G3577	Aox7G0496	Pso8G665	.	Pso4G597	.
1=431	A2	Vvi2G432	.	.	.	.	.	.	Nnu1G876	.	.	Min8G1461	.	.	.	.	.	.	.	.
1=432	A2	Vvi2G433	.	.	.	.	Tsi1G0300	.	Nnu1G879	Nnu6G1643	.	.	.	Aco7G936	.	Aox7G0508	.	.	Pso4G570	.
1=433	A2	Vvi2G434	.	.	.	Tsi21G0485	.	.	.	.	.	.	.	.	.	Aox7G0512	.	.	.	.
1=434	A2	Vvi2G435	.	.	.	.	.	.	.	.	.	.	.	.	.	.	.	.	.	.
1=435	A2	Vvi2G436	.	.	.	.	.	.	.	.	.	.	.	.	.	.	.	.	.	.
1=436	A2	Vvi2G437	.	.	.	.	.	.	.	.	.	.	.	.	.	.	.	.	.	.
1=437	A2	Vvi2G438	.	.	.	Tsi21G0490	.	Tsi1G1024	.	Nnu6G1646	.	Min8G1454	.	Aco7G944	.	Aox7G0513	Pso8G637	.	Pso4G564	.
1=438	A2	Vvi2G439	.	.	.	.	.	.	.	.	.	.	.	Aco7G962	.	Aox7G0522	Pso8G626	.	Pso4G557	.
1=439	A2	Vvi2G440	.	.	.	.	.	.	.	.	.	.	.	.	.	.	.	.	.	.
1=440	A2	Vvi2G441	.	.	.	.	.	.	.	.	.	.	.	.	.	.	.	.	.	.
1=441	A2	Vvi2G442	.	.	.	Tsi21G0517	.	.	.	.	.	.	.	.	.	.	.	.	.	.
1=442	A2	Vvi2G443	.	.	.	.	.	.	.	.	.	.	.	.	.	.	.	.	.	.
1=443	A2	Vvi2G444	.	.	.	.	.	.	.	.	.	.	.	.	.	.	.	.	.	.
1=444	A2	Vvi2G445	.	.	.	Tsi21G0528	.	.	.	.	.	.	.	Aco7G981	.	Aox7G0533	Pso8G709	.	Pso4G647	.
1=445	A2	Vvi2G446	.	.	Tsi22G0417	Tsi21G0532	.	.	.	.	.	.	.	Aco7G1000	.	Aox7G0547	Pso8G725	.	Pso4G668	.
1=446	A2	Vvi2G447	.	.	.	.	.	Tsi1G1017	Nnu1G898	.	.	.	.	Aco7G1005	.	Aox7G0549	.	.	.	.
1=447	A2	Vvi2G448	.	.	Tsi22G0413	.	.	Tsi1G1016	Nnu1G904	.	.	Min8G1436	.	Aco7G1024	.	Aox7G0558	Pso8G747	.	.	.
1=448	A2	Vvi2G449	.	.	.	.	.	.	.	.	.	.	.	.	.	.	.	.	.	.
1=449	A2	Vvi2G450	.	.	.	.	.	.	.	.	.	.	.	.	.	.	.	.	.	.
1=450	A2	Vvi2G451	.	.	Tsi22G0412	Tsi21G0535	.	Tsi1G1015	Nnu1G905	.	.	Min8G1435	.	Aco7G1030	.	Aox7G0560	.	.	Pso4G690	.
1=451	A2	Vvi2G452	.	.	.	.	Tsi1G0302	.	.	.	.	.	.	.	.	.	.	.	.	.
1=452	A2	Vvi2G453	.	Vvi16G513	.	Tsi21G0536	.	Tsi1G1014	Nnu1G907	.	.	.	.	Aco7G1036	.	Aox7G0561	Pso8G751	.	Pso4G693	.
1=453	A2	Vvi2G454	.	.	Tsi22G0409	Tsi21G0537	.	Tsi1G1012	Nnu1G909	.	.	.	.	Aco7G1261	.	Aox7G0564	.	.	Pso4G698	.
1=454	A2	Vvi2G455	.	.	.	.	.	.	.	.	.	.	.	.	.	.	.	.	.	.
1=455	A2	Vvi2G456	.	.	.	Tsi21G0540	.	.	Nnu1G912	.	Min6G1326	.	Aco5G6192	.	.	.	.	.	.	.
1=456	A2	Vvi2G457	.	.	.	.	.	.	.	.	.	.	.	.	.	.	.	.	.	.
1=457	A2	Vvi2G458	.	.	.	.	.	.	.	.	.	.	.	.	.	.	.	.	.	.
1=458	A2	Vvi2G459	.	.	.	.	.	.	.	.	.	.	.	.	.	.	.	.	.	.
1=459	A2	Vvi2G460	.	.	.	.	.	Tsi1G1011	.	.	.	.	.	.	.	Aox7G0571	.	.	.	.
1=460	A2	Vvi2G461	.	.	.	.	.	.	.	.	.	.	.	.	.	.	.	.	.	.
1=461	A2	Vvi2G462	.	.	Tsi22G0406	Tsi21G0543	.	.	.	.	.	.	.	.	.	Aox7G0575	.	.	.	.
1=462	A2	Vvi2G463	.	.	.	.	.	.	.	.	.	.	.	Aco7G1053	.	.	.	.	Pso4G715	.
1=463	A2	Vvi2G464	.	.	.	.	.	.	.	.	.	.	.	.	.	.	.	.	.	.
1=464	A2	Vvi2G465	.	.	Tsi22G0405	Tsi21G0544	Tsi1G0311	Tsi1G1010	Nnu1G919	Nnu6G1058	.	.	.	Aco7G1060	.	Aox7G0576	Pso8G769	.	Pso4G720	.
1=465	A2	Vvi2G466	.	.	.	.	.	.	.	.	.	.	.	.	.	.	.	.	.	.
1=466	A2	Vvi2G467	.	.	Tsi22G0399	Tsi21G0552	Tsi1G0317	.	Nnu1G931	.	.	.	.	Aco7G1076	.	Aox7G0589	Pso8G781	.	Pso4G737	.
1=467	A2	Vvi2G468	.	Vvi16G499	Tsi22G0398	Tsi21G0553	.	Tsi1G1003	Nnu1G933	Nnu6G1062	.	.	.	Aco7G1091	.	Aox7G0598	Pso8G782	.	Pso4G742	.
1=468	A2	Vvi2G469	.	.	Tsi22G0396	.	.	.	Nnu1G936	.	.	.	.	.	.	.	Pso8G274	.	.	.
1=469	A2	Vvi2G470	.	.	.	.	.	.	Nnu1G937	.	.	.	.	Aco7G1098	.	Aox7G0604	Pso8G786	.	.	.
1=470	A2	Vvi2G471	Vvi15G471	.	Tsi22G0391	Tsi21G0554	.	Tsi1G1000	Nnu1G943	.	.	.	.	Aco7G1104	.	Aox7G0608	.	.	Pso4G755	.
1=471	A2	Vvi2G472	.	.	.	Tsi21G0555	.	.	Nnu1G944	.	.	.	.	Aco7G1105	.	Aox7G0609	Pso8G795	.	Pso4G756	.
1=472	A2	Vvi2G473	.	.	Tsi22G0390	.	.	.	.	.	.	.	.	.	.	.	.	.	.	.
1=473	A2	Vvi2G474	.	.	.	.	.	.	.	.	.	.	.	.	.	.	.	.	.	.
1=474	A2	Vvi2G475	.	.	.	.	.	.	.	.	.	.	.	.	.	.	.	.	.	.
1=475	A2	Vvi2G476	.	.	.	.	.	.	.	.	.	.	.	Aco7G1121	.	Aox7G0616	Pso8G837	.	.	.
1=476	A2	Vvi2G477	.	Vvi16G494	Tsi22G0388	Tsi21G0563	Tsi1G0323	Tsi1G0997	Nnu1G954	.	.	.	.	.	.	.	.	.	.	.
1=477	A2	Vvi2G478	.	.	Tsi22G0380	.	.	.	Nnu1G965	.	.	.	.	Aco7G1134	.	Aox7G0622	.	.	.	.
1=478	A2	Vvi2G479	.	.	.	Tsi21G0566	Tsi1G0326	.	Nnu1G967	.	.	.	.	Aco7G1138	Aox5G3553	Aox7G0624	Pso8G849	.	.	.
1=479	A2	Vvi2G480	.	.	.	Tsi21G0567	.	.	.	.	.	.	.	Aco7G1146	.	Aox7G0630	.	.	.	.
1=480	A2	Vvi2G481	Vvi15G456	.	Tsi22G0378	.	Tsi1G0328	.	Nnu1G970	.	.	.	.	Aco7G1148	.	Aox7G0632	Pso8G858	.	.	.
1=481	A2	Vvi2G482	.	.	.	.	.	Tsi1G0988	.	.	.	.	.	Aco7G1151	.	.	Pso8G862	.	.	.
1=482	A2	Vvi2G483	.	.	Tsi22G0376	Tsi21G0568	Tsi1G0329	Tsi1G0987	.	.	.	.	.	.	.	.	.	.	.	.
1=483	A2	Vvi2G484	.	.	.	.	.	.	.	.	.	.	.	.	.	.	.	.	.	.
1=484	A2	Vvi2G485	.	.	Tsi22G0375	Tsi21G0571	Tsi1G0330	Tsi1G0986	Nnu1G974	.	.	.	.	Aco7G1155	.	Aox7G0635	Pso8G864	.	.	.
1=485	A2	Vvi2G486	.	.	.	.	.	.	.	.	.	.	.	.	.	.	.	.	.	.
1=486	A2	Vvi2G487	.	.	.	Tsi21G0572	Tsi1G0332	.	Nnu1G975	.	.	.	.	Aco7G1158	.	Aox7G0636	.	.	.	.
1=487	A2	Vvi2G488	.	Vvi16G474	Tsi22G0370	Tsi21G0576	Tsi1G0340	.	.	.	.	.	.	Aco7G1165	.	Aox7G0642	Pso8G877	.	.	.
1=488	A2	Vvi2G489	.	.	.	.	.	.	.	.	.	.	.	.	.	.	.	.	.	.
1=489	A2	Vvi2G490	.	.	.	.	Tsi1G0353	.	Nnu1G837	Nnu6G1415	.	.	.	Aco7G1236	.	.	.	.	.	.
1=490	A2	Vvi2G491	.	.	Tsi22G0343	Tsi21G0603	.	Tsi1G0963	.	.	.	Min8G1519	.	.	.	.	.	.	.	.
1=491	A2	Vvi2G492	.	.	.	.	.	.	.	.	.	.	.	.	.	.	.	.	.	.
1=492	A2	Vvi2G493	.	.	Tsi22G0340	.	.	.	.	.	.	.	Aco5G6180	.	.	.	.	.	.	.
1=493	A2	Vvi2G494	.	.	.	.	.	.	.	Nnu6G1412	.	.	.	.	.	.	Pso8G1954	.	.	.
1=494	A2	Vvi2G495	.	.	Tsi22G0339	Tsi21G0605	Tsi1G0355	.	Nnu1G831	Nnu6G1411	.	Min8G1522	.	Aco7G1239	.	.	Pso8G1956	.	.	.
1=495	A2	Vvi2G496	.	.	Tsi22G0337	.	.	Tsi1G0961	Nnu1G826	Nnu6G1409	.	Min8G1523	.	Aco7G1241	Aox3G2310	Aox7G0699	.	.	.	.
1=496	A2	Vvi2G497	.	Vvi16G428	Tsi22G0336	Tsi21G0606	Tsi1G0356	.	Nnu1G825	Nnu6G1407	.	Min8G1525	Aco5G6175	Aco7G1246	.	Aox7G0701	.	.	.	.
1=497	A2	Vvi2G498	.	.	.	Tsi21G0607	.	.	.	Nnu6G1402	.	.	.	Aco7G1247	.	Aox7G0702	.	.	.	.
1=498	A2	Vvi2G499	.	Vvi16G427	Tsi22G0335	Tsi21G0608	Tsi1G0357	.	Nnu1G823	Nnu6G1400	.	Min8G1527	.	Aco7G1248	.	Aox7G0703	Pso8G1957	.	.	.
1=499	A2	Vvi2G500	.	.	.	.	.	.	.	.	.	.	.	.	.	.	.	.	.	.
1=500	A2	Vvi2G501	.	.	Tsi22G0333	Tsi21G0609	Tsi1G0358	.	.	.	.	.	.	Aco7G1252	.	Aox7G0705	.	.	.	.
1=501	A2	Vvi2G502	.	.	.	Tsi21G0610	Tsi1G0359	.	.	.	.	Min8G1528	Aco5G6161	.	.	.	.	.	.	.
1=502	A2	Vvi2G503	.	.	Tsi22G0332	Tsi21G0611	.	Tsi1G0960	Nnu1G821	Nnu6G1397	.	.	.	Aco7G1255	.	Aox7G0706	.	.	.	.
1=503	A2	Vvi2G504	.	.	.	.	Tsi1G0360	.	.	.	Min6G1301	.	.	Aco7G1259	.	.	.	.	.	.
1=504	A2	Vvi2G505	.	.	.	.	.	.	.	Nnu6G1393	.	.	.	Aco7G1258	.	Aox7G0708	.	.	.	.
1=505	A2	Vvi2G506	.	.	.	.	.	.	.	.	Min6G1300	.	.	Aco7G1257	.	Aox7G0709	.	.	.	.
1=506	A2	Vvi2G507	.	.	.	.	.	.	.	.	.	.	.	Aco7G1259	.	Aox7G0710	.	.	.	.
1=507	A2	Vvi2G508	.	.	.	.	.	Tsi1G0957	Nnu1G819	Nnu6G1392	.	.	.	.	.	.	.	.	.	.
1=508	A2	Vvi2G509	.	.	.	.	.	.	.	.	.	.	.	.	.	.	.	.	.	.
1=509	A2	Vvi2G510	.	.	Tsi22G0328	Tsi21G0612	.	.	Nnu1G817	Nnu6G1388	.	.	.	.	.	.	.	.	.	.
1=510	A2	Vvi2G511	.	.	Tsi22G0326	.	.	.	Nnu1G814	Nnu6G1386	.	.	.	.	.	.	.	.	.	.
1=511	A2	Vvi2G512	.	.	.	.	.	.	.	.	.	.	.	Aco7G1263	.	Aox7G0713	.	.	.	.
1=512	A2	Vvi2G513	.	.	.	Tsi21G0614	.	.	.	.	.	.	.	.	.	.	.	.	.	.
1=513	A2	Vvi2G514	.	.	.	.	.	.	.	.	.	.	.	.	.	.	.	.	.	.
1=514	A2	Vvi2G515	Vvi15G449	.	Tsi22G0325	.	.	.	Nnu1G807	Nnu6G1382	Min6G1299	.	.	Aco7G1235	.	Aox7G0714	.	.	.	.
[truncated: 21,733 more rows]

## Sheet: Supplementary Table 12
Supplementary Table 12. Homologous alignments of N. nucifera and V. vinifera genomes with A. coerulea as the reference
[truncated: 42,964 more rows]

[truncated: 4 more sheets: Supplementary Table 18, Supplementary Table 19, Supplementary Table 20, Supplementary Table 21]
